# Supplementary material for: Utilization of a Wheat50K SNP Microarray-Derived High-Density Genetic Map for QTL Mapping of Plant Height and Grain Traits in Wheat
Source: Plants (Basel). 2021 Jun 8;10(6):1167. doi: 10.3390/plants10061167 (PMC8229693; doi:10.3390/plants10061167)
Supplement: Supplementary file 1 [file plants-10-01167-s001.zip]

Archive with 12 entries (11 files):
- sup/
- sup/Supplementary Figure 1 Correlation among plant height, TGW, grain length and grain width in different environments..pdf
- sup/Supplementary Figure 2 Based on the 660K chip labeling, the SNP markers that differ between the two parents are detected.pdf
- sup/Supplementary Figure 3 x-sec-p1x-sec-p2 marker genotyping results..pdf
- sup/Supplementary Figure 4 QTL mapping of plant height and TGW phenotypes at genome-wide level.pdf
- sup/Supplementary Figure 5 KASP_AX-109316968 and KASP_AX-109333198 markers genotyping results..pdf
- sup/Supplementary Figure 6 The pedigree of Xinong 1376 and Xiaoyan 81.pdf
- sup/Supplementary Table 1 Functional markers of plant height and 1000 grain weight.xlsx
- sup/Supplementary Table 2 .xlsx
- sup/Supplementary Table 3.xlsx
- sup/Supplementary Table 4 Quantitative trait loci for 1000 grain weight on chromosome 4B.xlsx
- sup/Supplementary Table 5  KASP_AX-109316968 and KASP_AX-109333198 markers genotyping results..xlsx
