# Supplementary material for: Utilization of a Wheat50K SNP Microarray-Derived High-Density Genetic Map for QTL Mapping of Plant Height and Grain Traits in Wheat
Source: Plants (Basel). 2021 Jun 8;10(6):1167. doi: 10.3390/plants10061167 (PMC8229693; doi:10.3390/plants10061167)
Supplement: Supplementary file 1 [file plants-10-01167-s001.zip › sup/Supplementary Table 2 .xlsx]

## Sheet: SNP with polymorphism in parent
ID	L1	L2	L3	L4	L5	L6	L7	L8	L9	L10	L11	L12	L13	L14	L15	L16	L17	L18	L19	L20	L21	L22	L23	L24	L25	L26	L27	L28	L29	L30	L31	L32	L33	L34	L35	L36	L37	L38	L39	L40	L41	L42	L43	L44	L45	L46	L47	L48	L49
AX-108725291	C/C	T/T	T/T	C/C	T/T	T/T	C/C	T/T	T/T	C/C	T/T	T/T	T/T	C/C	T/T	T/T	C/C	C/C	C/C	T/T	T/T	T/T	NN	T/C	C/C	T/T	C/C	C/C	C/C	C/C	C/C	C/C	C/C	T/T	C/C	C/C	C/C	T/T	T/T	C/C	T/T	T/T	T/T	C/C	T/T	T/T	C/C	T/T	C/C
AX-108725314	T/T	C/C	T/T	C/C	T/T	C/C	T/T	T/T	C/C	T/T	T/T	C/C	C/C	T/T	T/C	C/C	T/T	T/T	C/C	T/T	T/T	T/T	NN	C/C	T/T	C/C	C/C	C/C	C/C	T/T	T/T	T/T	T/T	T/T	C/C	C/C	C/C	C/C	T/T	C/C	C/C	T/T	T/T	T/T	T/T	T/T	T/T	C/C	T/T
AX-108725664	C/C	C/C	T/T	C/C	T/T	C/C	C/C	T/T	T/T	T/T	C/C	T/T	T/T	T/T	C/C	C/C	T/T	T/T	T/T	T/T	T/T	T/T	T/T	T/T	T/T	C/C	T/T	C/C	T/T	T/T	C/C	C/C	C/C	C/C	T/T	T/T	T/T	T/T	T/T	C/C	T/T	T/T	C/C	T/T	T/T	T/T	T/T	T/T	T/T
AX-108725990	G/G	A/A	G/G	G/G	A/A	NN	A/A	NN	A/A	A/A	A/A	A/A	G/G	G/G	G/G	G/G	G/G	A/A	A/A	NN	G/G	A/A	A/A	A/A	G/G	A/A	G/G	A/A	A/A	A/A	A/A	A/A	A/A	G/G	G/G	G/G	G/G	NN	A/A	G/G	G/G	G/G	A/A	A/A	A/A	A/A	G/G	A/A	NN
AX-108726091	A/A	C/C	C/C	A/A	C/C	A/C	C/C	A/A	A/A	C/C	C/C	C/C	C/C	A/A	C/C	A/A	C/C	C/C	A/A	A/A	A/A	C/C	C/C	C/C	A/A	C/C	A/A	A/A	C/C	A/A	C/C	C/C	C/C	A/A	A/A	C/C	A/A	C/C	A/A	C/C	C/C	C/C	C/C	A/C	C/C	C/C	C/C	C/C	A/A
AX-108726119	A/A	A/A	A/A	A/A	A/A	G/G	A/A	A/A	G/G	G/G	G/G	G/G	G/G	A/A	G/G	G/G	A/A	G/G	G/G	A/A	A/A	G/G	A/A	A/A	A/A	G/G	G/G	A/A	G/G	G/G	A/G	G/G	G/G	A/A	G/G	A/A	G/G	G/G	G/G	G/G	A/A	G/G	G/G	A/A	A/A	A/A	A/A	A/A	A/A
AX-108726639	T/T	T/T	T/T	T/T	T/T	T/T	T/T	T/T	T/T	T/T	T/T	C/C	T/T	T/T	T/T	T/T	T/T	T/T	T/T	T/T	T/T	T/T	T/T	T/T	C/C	T/T	C/C	T/T	T/T	T/T	T/T	T/T	T/T	T/T	T/T	T/T	T/T	T/T	T/T	T/T	T/T	T/T	C/C	C/C	T/T	T/T	T/T	T/T	T/T
AX-108726715	G/G	G/G	G/G	G/G	C/C	G/G	C/C	C/C	G/G	C/C	C/C	C/C	C/G	G/G	C/C	C/C	C/C	C/C	G/G	C/C	G/G	G/G	G/G	C/C	C/C	C/C	C/C	C/C	C/C	G/G	G/G	C/G	G/G	C/C	C/C	G/G	C/C	G/G	G/G	G/G	G/G	G/G	G/G	G/G	G/G	C/C	C/C	G/G	C/C
AX-108726742	G/G	C/C	C/C	C/C	C/C	G/G	G/G	G/G	G/G	G/G	C/G	G/G	G/G	C/C	C/C	C/C	G/G	G/G	G/G	C/C	C/C	C/C	G/G	C/C	G/G	C/C	G/G	C/C	G/G	G/G	C/G	C/C	G/G	G/G	G/G	G/G	C/C	C/C	G/G	G/G	G/G	G/G	C/C	C/C	C/C	C/C	G/G	C/C	C/C
AX-108726877	C/C	C/C	C/C	C/C	T/T	T/T	T/T	T/T	T/T	T/T	T/C	C/C	T/T	C/C	T/T	C/C	T/C	T/T	C/C	T/T	C/C	T/T	T/T	T/T	C/C	C/C	C/C	C/C	C/C	C/C	T/T	T/T	T/T	C/C	C/C	C/C	C/C	C/C	T/T	C/C	C/C	T/T	T/T	T/T	C/C	C/C	C/C	T/T	T/T
AX-108726887	G/G	A/A	A/A	A/A	G/G	A/A	NN	A/A	G/G	G/G	NN	G/G	A/A	A/A	A/A	A/A	G/G	G/G	A/A	NN	G/G	A/A	G/G	A/A	G/G	A/A	A/A	G/G	G/G	A/A	NN	A/A	G/G	A/A	G/G	G/G	G/G	A/A	G/G	G/G	A/A	G/G	G/G	A/A	A/A	G/G	G/G	A/A	A/A
AX-108726910	T/T	C/C	C/C	T/T	C/C	T/C	C/C	T/T	T/T	C/C	C/C	C/C	T/T	C/C	C/C	T/T	C/C	C/C	T/T	T/T	T/T	C/C	C/C	C/C	T/T	C/C	T/T	T/T	T/T	T/T	C/C	C/C	C/C	T/T	T/T	C/C	T/T	C/C	T/T	C/C	C/C	C/C	C/C	T/T	T/T	C/C	C/C	C/C	T/T
AX-108726912	G/G	G/G	A/A	A/A	G/G	A/A	A/A	A/A	G/G	G/G	G/G	G/G	A/A	G/G	G/G	A/A	G/G	A/A	G/G	A/A	A/A	A/A	G/G	G/G	A/A	A/A	G/G	G/G	A/A	A/A	A/A	A/A	A/A	G/G	G/G	G/G	G/G	A/A	A/A	G/G	A/A	G/G	A/A	G/G	A/G	G/G	G/G	G/G	A/A
AX-108727314	C/C	C/C	C/C	C/C	T/T	T/T	T/T	C/C	C/C	C/C	C/C	T/T	C/C	T/T	T/T	T/T	C/C	C/C	T/T	T/T	C/C	C/C	T/C	T/T	C/C	T/T	C/C	C/C	C/C	T/T	C/C	C/C	C/C	T/T	T/T	T/T	T/T	C/C	C/C	C/C	C/C	T/T	T/T	NN	T/T	T/T	T/T	T/T	T/T
AX-108727324	G/G	C/C	G/G	G/G	G/G	C/G	G/G	G/G	C/C	G/G	C/C	C/C	C/C	C/C	C/C	G/G	C/C	G/G	C/C	G/G	C/C	C/C	G/G	C/C	C/C	G/G	C/C	C/C	C/C	G/G	C/G	C/C	C/C	C/C	G/G	C/C	G/G	G/G	G/G	G/G	G/G	G/G	C/C	C/C	C/C	G/G	C/C	C/C	G/G
AX-108727507	A/A	C/C	A/A	A/A	A/A	NN	C/C	C/C	C/C	C/C	C/C	A/A	A/A	A/A	C/C	C/C	A/A	A/A	C/C	C/C	C/C	C/C	NN	A/A	C/C	A/A	C/C	A/A	A/A	C/C	A/C	A/A	C/C	C/C	A/A	C/C	A/A	C/C	C/C	A/A	A/A	C/C	A/A	A/A	C/C	C/C	A/A	A/A	A/A
AX-108727514	A/A	A/A	G/G	A/A	A/A	A/A	A/A	G/G	A/A	A/A	G/G	A/A	G/G	A/A	G/G	A/A	A/A	A/A	A/A	G/G	A/A	G/G	A/G	A/A	A/A	A/A	G/G	A/A	G/G	G/G	A/G	A/A	G/G	A/A	A/A	A/A	A/A	A/A	G/G	A/A	A/A	G/G	G/G	A/A	G/G	G/G	A/A	G/G	A/A
AX-108727515	G/G	G/G	T/T	G/G	G/G	G/G	G/G	G/G	G/G	G/G	T/T	T/T	T/T	T/T	G/G	G/G	G/G	T/T	G/G	T/T	T/T	T/T	NN	T/T	G/G	T/T	T/T	G/G	T/T	G/G	G/G	G/G	T/T	T/T	G/G	G/G	G/G	G/G	T/T	G/G	T/T	T/T	T/T	T/T	T/T	T/T	G/G	G/G	G/G
AX-108727526	G/G	G/G	G/G	G/G	G/G	G/G	G/G	G/G	G/G	G/G	G/G	G/G	G/G	G/G	G/G	G/G	G/G	G/G	G/G	G/G	A/A	G/G	G/G	G/G	G/G	G/G	G/G	G/G	G/G	G/G	G/G	G/G	G/G	G/G	G/G	G/G	G/G	G/G	G/G	G/G	G/G	G/G	G/G	NN	G/G	G/G	G/G	G/G	G/G
AX-108727836	A/A	G/G	A/A	G/G	A/A	A/A	A/A	G/G	A/A	A/A	A/G	G/G	A/G	G/G	A/A	A/A	A/A	G/G	A/A	G/G	A/A	G/G	NN	A/A	A/A	G/G	G/G	G/G	A/A	G/G	G/G	G/G	A/A	A/A	G/G	A/A	G/G	A/A	G/G	G/G	G/G	G/G	A/A	A/A	G/G	G/G	A/A	A/A	A/A
AX-108727878	G/G	A/A	G/G	G/G	G/G	NN	A/A	G/G	A/A	G/G	G/G	G/G	A/G	G/G	A/A	A/A	G/G	A/A	A/A	A/A	G/G	G/G	A/A	G/G	G/G	A/A	A/A	G/G	G/G	A/A	G/G	G/G	A/A	A/A	A/A	A/A	A/A	A/A	A/A	G/G	A/A	A/A	A/A	G/G	G/G	G/G	A/A	G/G	G/G
AX-108728090	A/A	A/A	G/G	A/A	A/A	A/A	A/A	A/A	A/A	A/A	A/A	G/G	G/G	A/A	A/A	A/A	G/G	G/G	G/G	A/A	G/G	G/G	A/A	G/G	A/A	A/A	A/A	A/A	G/G	A/A	A/A	A/A	G/G	A/A	A/A	A/A	A/A	A/A	A/A	A/A	A/A	A/A	A/A	A/A	A/A	A/A	A/A	A/A	A/A
AX-108728253	G/G	G/G	T/T	G/G	G/G	G/G	G/G	G/G	G/G	G/G	G/G	T/T	T/T	G/G	G/G	G/G	T/T	T/T	T/T	G/G	T/T	T/T	G/G	T/T	G/G	G/G	G/G	G/G	T/T	G/G	G/G	G/G	T/T	G/G	G/G	G/G	G/G	G/G	G/G	G/G	G/G	G/G	G/G	G/G	G/G	G/G	G/G	G/G	G/G
AX-108728404	A/A	C/C	C/C	C/C	A/A	NN	C/C	A/C	A/A	C/C	C/C	A/A	C/C	C/C	C/C	C/C	A/A	A/A	C/C	C/C	A/A	C/C	A/A	C/C	A/A	C/C	C/C	C/C	A/A	C/C	A/C	C/C	A/A	C/C	A/A	A/A	A/A	C/C	C/C	A/A	C/C	A/A	A/A	C/C	C/C	NN	A/A	C/C	C/C
AX-108728526	A/A	A/A	A/A	A/A	A/A	A/A	G/G	A/A	A/A	A/A	A/A	G/G	A/A	A/A	A/A	A/A	G/G	G/G	A/A	G/G	G/G	G/G	A/G	G/G	G/G	G/G	G/G	G/G	A/A	G/G	G/G	G/G	G/G	G/G	A/G	A/A	G/G	A/A	G/G	G/G	G/G	G/G	A/A	A/A	A/A	G/G	A/A	A/A	G/G
AX-108728758	A/A	A/A	T/T	A/A	A/A	A/A	A/A	T/T	A/A	A/A	T/T	A/A	T/T	A/A	T/T	A/A	A/A	A/A	A/A	T/T	A/A	T/T	A/T	A/A	A/A	A/A	T/T	A/A	T/T	T/T	A/T	A/A	T/T	A/A	A/A	A/T	A/A	A/A	T/T	A/A	A/A	T/T	T/T	A/A	T/T	T/T	A/A	T/T	A/A
AX-108728939	C/C	C/C	C/C	G/G	G/G	NN	G/G	C/C	C/C	G/G	C/C	G/G	G/G	C/C	C/C	C/C	G/G	NN	G/G	G/G	G/G	G/G	C/C	C/C	C/C	G/G	C/C	G/G	G/G	C/C	NN	G/G	C/C	G/G	G/G	G/G	G/G	NN	C/C	G/G	C/C	C/C	C/C	G/G	C/G	G/G	G/G	C/C	C/C
AX-108729429	G/G	T/T	T/T	T/T	G/G	T/T	T/T	T/T	G/G	G/G	G/G	G/G	T/T	T/T	T/T	T/T	G/G	G/G	G/G	T/T	G/G	T/T	G/G	T/T	G/G	T/T	T/T	T/T	T/T	G/G	T/T	T/T	G/G	T/T	G/G	G/G	G/G	T/T	G/G	G/G	T/T	G/G	G/G	T/T	T/T	G/G	G/G	T/T	T/T
AX-108729438	G/G	G/G	G/G	G/G	G/G	G/G	A/A	G/G	G/G	G/G	G/G	A/A	G/G	A/A	NN	A/A	A/A	A/A	G/G	A/A	A/A	A/A	A/G	A/A	A/A	A/A	G/G	A/A	G/G	A/A	A/A	A/A	A/A	A/A	A/A	G/G	A/A	G/G	A/A	A/A	A/A	A/A	G/G	G/G	A/A	A/A	G/G	G/G	A/A
AX-108729478	A/A	A/A	A/A	A/A	A/A	A/A	A/A	A/A	A/A	A/A	A/A	G/G	A/A	A/A	A/A	A/A	A/A	A/A	A/A	A/A	A/A	A/A	A/A	A/A	G/G	A/A	G/G	A/A	A/A	A/A	A/A	A/A	A/A	A/A	A/A	A/A	A/A	A/A	A/A	A/A	A/A	A/A	G/G	G/G	A/A	A/A	A/A	A/A	A/A
AX-108729517	C/C	C/C	T/T	C/C	T/T	T/T	T/T	C/C	C/C	T/T	T/T	C/C	C/C	T/T	C/C	C/C	T/T	T/C	C/C	C/C	C/C	T/T	C/C	T/T	T/T	C/C	T/T	T/T	T/T	C/C	T/T	T/T	T/T	C/C	C/C	C/C	C/C	C/C	C/C	C/C	T/T	T/T	T/T	T/T	T/T	T/T	T/T	C/C	T/T
AX-108729656	C/C	C/C	C/C	C/C	T/T	T/T	T/T	T/T	T/T	C/C	C/C	C/C	T/T	C/C	C/C	C/C	T/T	NN	T/T	C/C	T/T	C/C	T/C	T/T	T/T	T/T	T/T	C/C	C/C	T/T	NN	C/C	T/T	C/C	C/C	C/C	C/C	T/T	T/T	T/T	T/T	T/T	C/C	T/T	T/T	T/T	C/C	T/T	T/T
AX-108729657	G/G	G/G	T/T	T/T	G/G	G/G	T/T	G/G	G/G	T/T	G/G	T/T	T/T	G/G	T/T	G/G	T/T	G/G	T/T	T/T	T/T	G/G	G/G	G/G	T/T	T/T	G/G	T/T	G/G	T/T	T/T	T/T	G/G	T/T	T/T	T/T	T/T	G/G	G/G	G/G	G/G	G/G	T/T	T/T	T/G	G/G	T/T	T/T	G/G
AX-108729930	G/G	T/T	T/T	G/G	T/T	G/G	T/T	G/G	G/G	T/T	T/T	T/T	G/G	T/T	T/T	G/G	T/T	T/T	G/G	G/G	G/G	T/T	T/T	T/T	G/G	T/T	G/G	G/G	G/G	G/G	T/T	T/T	T/T	G/G	G/G	T/T	G/G	T/T	G/G	T/T	T/T	T/T	T/T	G/G	G/G	T/T	T/T	T/T	G/G
AX-108730358	G/G	A/A	G/G	A/A	A/A	A/A	A/A	A/A	G/G	A/A	A/A	G/G	G/G	A/A	A/A	A/A	A/A	G/G	A/A	A/A	A/A	G/G	A/G	G/G	G/G	G/G	A/A	G/G	A/A	A/A	A/A	A/A	G/G	G/G	NN	G/G	A/A	A/A	A/A	A/A	A/A	A/A	G/G	A/A	A/A	A/A	G/G	A/A	A/A
AX-108730409	C/C	T/T	C/C	C/C	C/C	T/C	C/C	C/C	T/T	C/C	C/C	T/T	T/T	T/T	T/T	T/T	T/T	C/C	T/T	C/C	C/C	T/T	C/C	T/T	T/T	C/C	T/T	C/C	C/C	T/T	T/C	T/T	C/C	T/T	C/C	T/T	C/C	C/C	T/T	C/C	C/C	T/T	T/T	T/T	T/C	C/C	T/T	C/C	C/C
AX-108730507	C/C	C/C	C/C	C/C	T/T	NN	T/T	C/C	C/C	T/T	T/T	T/T	C/C	T/T	T/T	T/T	T/T	T/T	T/T	T/T	T/T	C/C	T/T	C/C	T/T	T/T	C/C	C/C	T/T	C/C	T/C	C/C	T/T	T/T	T/T	T/T	T/T	C/C	C/C	C/C	C/C	C/C	T/T	T/C	T/T	T/T	T/T	T/T	T/T
AX-108730998	T/T	C/C	C/C	C/C	T/T	NN	C/C	T/T	C/C	T/T	C/C	C/C	T/T	T/T	T/T	T/T	T/T	C/C	T/T	C/C	T/T	T/T	T/T	T/T	T/T	C/C	C/C	T/T	T/T	T/T	T/T	T/T	T/T	C/C	T/T	C/C	T/T	T/T	T/T	T/T	C/C	C/C	C/C	C/C	C/C	C/C	C/C	T/T	C/C
AX-108731004	G/G	G/G	G/G	G/G	G/G	G/G	G/G	G/G	G/G	G/G	G/G	G/G	G/G	G/G	G/G	G/G	G/G	G/G	G/G	G/G	C/C	G/G	G/G	G/G	G/G	C/G	G/G	G/G	G/G	G/G	G/G	G/G	G/G	G/G	G/G	C/C	G/G	G/G	G/G	G/G	G/G	G/G	G/G	G/G	G/G	G/G	C/C	C/C	G/G
AX-108731075	G/G	G/G	A/A	A/A	G/G	G/G	A/A	G/G	G/G	A/A	G/G	A/A	A/A	G/G	A/A	A/A	A/A	G/G	A/A	A/A	G/G	G/G	G/G	G/G	A/A	A/A	G/G	A/A	G/G	A/A	A/A	A/A	G/G	A/A	A/A	A/A	A/A	G/G	G/G	G/G	G/G	G/G	A/A	A/A	A/G	G/G	A/A	A/A	G/G
AX-108731265	C/C	T/T	C/C	T/T	T/T	T/T	T/T	T/T	T/T	C/C	C/C	C/C	T/T	C/C	C/C	C/C	C/C	T/T	C/C	T/T	T/T	C/C	T/T	T/T	C/C	T/T	T/T	T/T	T/T	C/C	T/T	T/T	T/T	C/C	C/C	C/C	C/C	T/T	T/T	C/C	C/C	T/T	T/T	T/T	C/C	C/C	C/C	T/T	C/C
AX-108731280	C/C	T/T	T/T	T/T	C/C	T/T	T/T	T/T	C/C	C/C	C/C	C/C	T/T	T/T	T/T	T/T	C/C	C/C	C/C	T/T	C/C	T/T	T/C	T/T	C/C	T/T	T/T	T/T	T/T	C/C	T/T	T/T	C/C	T/T	C/C	C/C	C/C	T/T	C/C	C/C	T/T	C/C	C/C	T/T	T/T	C/C	C/C	T/T	T/T
AX-108731502	T/T	T/T	C/C	T/T	C/C	NN	T/T	T/T	T/T	T/T	T/C	C/C	C/C	T/T	T/T	T/T	T/T	C/C	C/C	NN	C/C	T/T	C/C	T/T	T/T	C/C	C/C	C/C	C/C	T/T	T/C	T/T	T/T	C/C	C/C	T/T	C/C	C/C	C/C	T/T	C/C	T/T	C/C	T/T	C/C	C/C	C/C	T/T	C/C
AX-108731693	C/C	T/T	T/T	C/C	T/T	T/T	T/T	C/C	C/C	T/T	T/T	C/C	C/C	T/T	NN	T/T	C/C	T/T	C/C	T/T	T/T	C/C	NN	T/T	T/T	C/C	T/T	C/C	T/T	C/C	T/T	T/T	T/T	C/C	C/C	C/C	C/C	C/C	C/C	C/C	T/T	T/T	T/T	T/T	T/T	T/T	C/C	C/C	T/T
AX-108731881	T/T	T/T	C/C	T/T	C/C	T/T	T/T	T/T	C/C	T/T	T/T	C/C	T/T	C/C	T/T	T/T	T/T	T/T	T/T	C/C	T/T	T/T	T/T	T/T	T/T	C/C	T/T	T/T	C/C	C/C	T/C	C/C	T/T	C/C	C/C	C/C	C/C	T/T	T/T	C/C	T/T	T/T	T/T	C/C	C/C	C/C	C/C	C/C	T/T
AX-108731904	NN	T/T	T/T	T/T	A/A	A/T	T/T	A/A	T/T	A/A	A/A	A/A	T/T	A/A	A/A	A/A	A/A	A/A	A/A	T/T	T/T	A/A	A/A	A/A	A/A	A/A	T/T	A/A	A/A	A/A	NN	A/A	NN	T/T	A/A	T/T	A/A	A/A	NN	A/A	T/T	A/A	T/T	T/T	T/T	T/T	T/T	A/A	T/T
AX-108732167	A/A	A/A	A/A	G/G	A/A	A/A	A/A	NN	A/A	A/A	A/A	A/A	A/A	A/A	A/A	A/A	A/A	A/A	G/G	G/G	G/G	A/A	A/A	A/A	A/A	A/A	A/A	G/G	G/G	A/A	A/A	G/G	A/A	G/G	G/G	A/A	G/G	A/A	A/A	A/A	A/A	A/A	A/A	G/G	A/A	A/A	A/A	A/A	A/A
AX-108732420	C/C	C/C	C/C	C/C	T/T	C/C	C/C	C/C	T/T	T/T	C/C	NN	C/C	C/C	C/C	C/C	C/C	C/C	C/C	T/T	C/C	C/C	T/T	C/C	C/C	T/T	C/C	C/C	C/C	T/T	T/C	C/C	C/C	C/C	C/C	T/T	C/C	T/C	C/C	C/C	C/C	T/T	T/T	T/T	C/C	C/C	T/T	T/T	C/C
AX-108732444	A/A	A/A	T/T	A/A	A/A	A/A	A/A	A/A	A/A	A/A	A/A	T/T	T/T	A/A	A/A	A/A	T/T	T/T	T/T	A/A	T/T	T/T	A/A	T/T	A/A	A/A	A/A	A/A	T/T	A/A	A/A	A/A	T/T	A/A	A/A	A/A	A/A	A/A	A/A	A/A	A/A	A/A	A/A	A/A	A/A	A/A	A/A	A/A	A/A
AX-108732581	A/A	A/A	G/G	A/A	A/A	A/A	A/A	A/A	A/A	A/A	A/G	G/G	A/A	G/G	A/G	A/A	G/G	A/A	G/G	G/G	A/A	A/A	NN	A/A	G/G	A/A	A/A	A/A	A/A	A/A	A/G	A/A	A/A	A/A	G/G	G/G	G/G	A/A	A/A	G/G	G/G	A/A	A/A	G/G	G/G	G/G	G/G	A/A	G/G
AX-108732619	G/G	G/G	G/G	G/G	G/G	A/G	A/A	G/G	A/A	G/G	G/G	G/G	A/A	A/A	G/G	G/G	A/A	G/G	A/A	A/A	G/G	A/A	A/G	G/G	G/G	G/G	G/G	G/G	G/G	G/G	G/G	G/G	G/G	G/G	A/A	G/G	A/A	A/A	G/G	G/G	G/G	A/A	G/G	G/G	G/G	G/G	G/G	G/G	A/A
AX-108732810	T/T	T/T	C/C	C/C	T/T	T/C	C/C	T/T	T/T	C/C	T/T	C/C	C/C	T/T	C/C	T/T	C/C	T/T	C/C	C/C	C/C	T/T	T/T	T/T	C/C	C/C	T/T	C/C	T/T	C/C	C/C	C/C	T/T	C/C	C/C	C/C	C/C	T/T	T/T	T/T	T/T	T/T	C/C	C/C	T/C	T/T	C/C	C/C	T/T
AX-108732920	T/T	T/T	C/C	C/C	T/T	NN	C/C	T/T	T/T	C/C	T/T	C/C	C/C	T/T	C/C	T/T	C/C	T/T	C/C	C/C	C/C	T/T	T/T	T/T	C/C	C/C	T/T	T/T	T/T	C/C	C/C	C/C	T/T	C/C	C/C	C/C	C/C	T/T	T/T	T/T	T/T	T/T	C/C	C/C	T/C	T/T	C/C	C/C	T/T
AX-108732962	G/G	G/G	G/G	G/G	A/A	G/G	A/A	A/A	NN	G/G	G/G	A/A	A/G	G/G	G/G	G/G	A/A	G/G	A/A	G/G	G/G	G/G	G/G	A/A	G/G	G/G	G/G	A/A	G/G	A/A	A/G	A/A	G/G	A/A	G/G	A/A	G/G	A/A	A/A	G/G	G/G	G/G	G/G	G/G	A/A	A/A	A/A	A/A	G/G
AX-108733146	A/A	A/A	G/G	A/A	A/A	A/A	A/A	A/A	A/A	A/A	A/G	G/G	A/A	G/G	A/A	A/A	G/G	A/A	G/G	G/G	A/A	A/A	A/A	A/A	G/G	A/A	A/A	A/A	A/A	A/A	A/G	A/A	A/A	A/A	G/G	G/G	G/G	G/G	G/G	G/G	G/G	A/A	A/A	G/G	G/G	G/G	G/G	A/A	G/G
AX-108733468	C/C	C/C	C/C	C/C	T/T	T/C	T/T	T/T	C/C	C/C	C/C	T/T	T/C	C/C	C/C	C/C	T/T	C/C	T/T	C/C	C/C	C/C	C/C	T/T	C/C	C/C	C/C	T/T	C/C	T/T	T/C	T/T	C/C	T/T	C/C	T/T	C/C	T/T	T/T	C/C	C/C	C/C	C/C	C/C	T/T	T/T	T/T	T/T	C/C
AX-108733681	G/G	G/G	G/G	G/G	G/G	A/A	A/A	G/G	A/A	G/G	A/G	A/A	A/G	A/A	A/A	A/A	A/A	G/G	A/A	G/G	G/G	A/A	G/G	A/A	A/A	G/G	A/A	A/A	A/A	A/A	A/G	A/A	G/G	A/A	G/G	A/A	G/G	G/G	A/A	G/G	A/A	A/A	A/A	G/G	A/G	G/G	A/A	G/G	G/G
AX-108733827	T/T	C/C	C/C	C/C	T/T	T/T	C/C	T/T	C/C	T/T	C/C	C/C	T/T	T/T	T/T	T/T	T/T	C/C	T/T	C/C	C/C	T/T	T/T	T/T	T/T	C/C	C/C	T/T	T/T	T/T	T/T	T/T	T/T	C/C	T/T	C/C	T/T	T/T	T/T	T/T	C/C	C/C	C/C	C/C	NN	C/C	C/C	T/T	C/C
AX-108733925	T/T	C/C	T/T	C/C	C/C	C/C	C/C	C/C	C/C	T/T	T/T	C/C	C/C	T/T	T/T	T/T	C/C	T/T	C/C	T/T	C/C	T/T	T/T	C/C	T/T	C/C	T/T	C/C	T/T	C/C	T/C	C/C	T/T	T/T	C/C	C/C	C/C	C/C	C/C	T/T	T/T	T/T	T/T	T/T	T/T	T/T	C/C	C/C	T/T
AX-108734026	T/T	C/C	T/T	T/T	T/T	T/C	C/C	T/T	T/T	T/T	T/T	T/T	T/C	T/T	C/C	C/C	T/T	C/C	C/C	T/T	C/C	T/T	T/T	T/T	T/T	T/T	T/T	T/T	T/T	T/T	T/T	T/T	C/C	T/T	T/T	T/T	T/T	C/C	T/T	T/T	T/T	T/T	T/T	T/T	T/T	T/T	T/T	T/T	T/T
AX-108734048	G/G	G/G	A/A	G/G	A/A	G/G	G/G	A/A	A/A	G/G	G/G	G/G	G/G	A/A	A/A	A/A	G/G	A/A	A/A	G/G	G/G	G/G	G/G	A/A	A/A	A/A	A/A	A/A	G/G	G/G	A/G	G/G	A/A	G/G	G/G	G/G	G/G	A/A	G/G	A/A	A/A	A/A	G/G	A/A	G/G	G/G	G/G	G/G	A/A
AX-108734074	C/C	C/C	G/G	C/C	C/C	C/C	C/C	C/C	G/G	C/C	C/C	C/C	G/G	G/G	C/C	C/C	G/G	C/C	C/C	C/C	G/G	C/C	G/G	G/G	C/C	G/G	G/G	G/G	G/G	C/C	C/G	G/G	G/G	C/C	C/C	C/C	C/C	G/G	G/G	C/C	C/C	C/C	C/C	C/C	C/C	C/C	C/C	G/G	C/C
AX-108734125	T/T	C/C	T/T	C/C	C/C	C/C	C/C	NN	T/T	T/T	T/T	C/C	C/C	T/T	T/T	C/C	T/T	C/C	C/C	C/C	C/C	C/C	NN	T/T	C/C	C/C	C/C	C/C	C/C	C/C	T/C	T/T	C/C	C/C	C/C	C/C	C/C	T/T	C/C	C/C	C/C	C/C	T/T	C/C	C/C	C/C	NN	C/C	C/C
AX-108734272	C/C	T/T	T/T	T/T	C/C	NN	T/T	C/C	C/C	C/C	C/C	C/C	C/C	C/C	T/C	T/T	T/T	C/C	T/T	C/C	T/T	C/C	T/C	C/C	C/C	C/C	T/T	T/T	T/T	T/T	C/C	C/C	C/C	C/C	T/T	T/T	T/T	T/T	C/C	T/T	T/T	T/T	C/C	C/C	T/T	T/T	T/T	C/C	C/C
AX-108734542	C/C	C/C	C/C	C/C	C/C	C/C	C/C	C/C	C/C	C/C	C/C	C/C	C/C	C/C	C/C	C/C	C/C	C/C	C/C	C/C	C/C	C/C	C/C	C/C	C/C	C/C	T/T	C/C	C/C	C/C	C/C	C/C	C/C	C/C	C/C	C/C	C/C	C/C	C/C	C/C	C/C	C/C	T/T	C/C	T/T	T/T	C/C	C/C	C/C
AX-108734564	G/G	A/A	A/A	A/A	G/G	A/A	A/A	G/G	G/G	G/G	A/G	G/G	A/A	A/A	A/A	A/A	G/G	G/G	A/A	A/A	G/G	A/A	G/G	A/A	G/G	A/A	A/A	G/G	G/G	A/A	A/G	A/A	G/G	A/A	G/G	G/G	G/G	A/A	A/A	G/G	A/A	G/G	G/G	A/A	A/A	G/G	G/G	A/A	A/A
AX-108734654	C/C	C/C	G/G	C/C	C/C	G/G	C/C	G/G	C/C	C/C	G/G	G/G	C/C	G/G	C/C	C/C	G/G	G/G	C/C	G/G	G/G	C/C	G/G	G/G	G/G	C/C	C/C	C/C	C/C	G/G	G/G	G/G	C/C	G/G	G/G	C/C	G/G	C/C	G/G	G/G	C/C	C/C	C/C	C/C	C/C	C/C	C/C	G/G	C/C
AX-108735088	A/A	G/G	G/G	A/A	G/G	A/A	G/G	A/A	A/A	G/G	G/G	G/G	A/A	G/G	G/G	A/A	G/G	G/G	A/A	A/A	A/A	G/G	G/G	G/G	A/A	G/G	A/A	A/A	A/A	A/A	G/G	G/G	G/G	A/A	A/A	G/G	A/A	G/G	A/A	G/G	G/G	G/G	G/G	A/A	A/A	G/G	G/G	G/G	A/A
AX-108735214	T/C	C/C	C/C	T/T	C/C	T/C	C/C	T/C	T/C	C/C	C/C	C/C	C/C	T/C	C/C	T/C	C/C	C/C	T/T	T/T	T/T	C/C	C/C	C/C	T/C	C/C	T/C	T/T	T/T	T/C	C/C	C/C	C/C	T/T	T/T	C/C	T/T	C/C	T/C	C/C	C/C	C/C	C/C	T/C	C/C	C/C	C/C	C/C	T/C
AX-108735547	C/C	T/T	C/C	T/T	T/T	T/T	T/T	T/T	C/C	T/T	T/T	T/T	T/T	C/C	T/T	T/T	C/C	T/T	T/T	T/T	C/C	T/T	C/C	C/C	T/T	C/C	C/C	C/C	C/C	T/T	NN	C/C	C/C	T/T	T/T	T/T	T/T	C/C	C/C	T/T	T/T	T/T	T/T	T/T	T/T	T/T	T/T	C/C	T/T
AX-108735831	G/G	A/A	A/A	A/A	G/G	G/G	A/A	G/G	A/A	G/G	A/A	A/A	G/G	G/G	G/G	G/G	G/G	A/A	G/G	A/A	G/G	G/G	G/G	G/G	G/G	A/A	A/A	G/G	G/G	G/G	G/G	G/G	G/G	A/A	G/G	A/A	G/G	G/G	G/G	G/G	A/A	A/A	A/A	A/A	A/A	A/A	A/A	G/G	A/A
AX-108735878	C/C	T/T	C/C	C/C	C/C	NN	T/T	C/C	T/T	C/C	T/T	T/C	NN	C/C	T/T	T/T	C/C	NN	T/T	T/T	T/T	C/C	NN	C/C	T/T	T/T	T/T	T/T	C/C	T/T	C/C	C/C	T/T	T/T	T/T	T/T	T/T	T/T	T/T	T/T	C/C	T/T	T/T	T/T	C/C	C/C	T/T	C/C	C/C
AX-108735940	C/C	C/C	T/T	C/C	T/T	T/C	T/T	T/T	T/T	C/C	C/C	C/C	C/C	T/T	C/C	C/C	T/T	T/T	T/T	T/T	C/C	T/T	T/T	C/C	T/T	C/C	T/T	C/C	C/C	C/C	C/C	C/C	C/C	T/T	T/T	T/T	T/T	T/T	T/T	C/C	T/T	T/T	C/C	C/C	T/T	T/T	T/T	T/T	T/T
AX-108736299	G/G	A/A	A/A	A/A	A/A	A/G	G/G	A/A	G/G	G/G	A/A	A/A	G/G	G/G	G/G	G/G	G/G	A/A	A/A	A/A	NN	G/G	G/G	A/A	A/A	A/A	A/A	A/A	G/G	G/G	NN	G/G	A/A	A/A	G/G	A/A	G/G	G/G	A/A	A/A	A/A	G/G	G/G	G/G	A/A	A/A	A/A	A/A	A/A
AX-108736761	A/A	C/C	C/C	C/C	A/A	A/A	C/C	C/C	A/A	A/A	C/C	C/C	C/C	C/C	C/C	C/C	A/A	A/A	A/A	C/C	C/C	C/C	A/A	C/C	A/A	C/C	C/C	C/C	C/C	A/A	A/C	C/C	A/A	C/C	A/A	A/A	A/A	C/C	A/A	A/A	C/C	A/A	A/A	A/A	C/C	A/A	A/A	C/C	C/C
AX-108736772	T/T	C/C	T/T	C/C	C/C	C/C	C/C	C/C	C/C	T/T	T/T	T/T	T/T	T/T	T/T	C/C	T/T	T/T	T/T	C/C	T/T	T/T	NN	C/C	T/T	C/C	C/C	C/C	T/T	T/T	C/C	C/C	C/C	C/C	T/T	T/T	T/T	C/C	C/C	C/C	C/C	C/C	C/C	C/C	T/T	T/T	T/T	C/C	T/T
AX-108736878	T/T	T/T	G/G	T/T	T/T	T/T	T/T	G/G	T/T	T/T	T/G	G/G	T/G	G/G	G/G	T/T	T/T	T/T	G/G	T/T	T/T	G/G	T/G	G/G	G/G	T/T	T/T	G/G	T/T	G/G	T/T	T/T	T/T	T/T	G/G	G/G	G/G	G/G	T/T	T/T	G/G	T/T	T/T	T/T	G/G	G/G	G/G	T/T	G/G
AX-108736879	C/C	G/G	C/C	G/G	C/C	C/C	C/C	G/G	G/G	C/C	C/C	C/C	C/C	C/C	C/C	C/C	G/G	G/G	C/C	G/G	C/C	G/G	C/C	G/G	C/C	C/C	G/G	C/C	G/G	G/G	G/G	G/G	C/C	G/G	G/G	C/G	G/G	C/C	C/C	C/C	C/C	G/G	G/G	C/C	G/G	C/C	G/G	C/C	C/C
AX-108736982	C/C	A/C	A/A	C/C	A/A	A/A	C/C	C/C	C/C	C/C	C/C	A/A	C/C	C/C	A/A	A/A	A/A	A/A	C/C	C/C	C/C	C/C	A/A	A/A	A/A	C/C	A/A	C/C	A/A	C/C	A/A	A/A	A/A	C/C	C/C	C/C	C/C	C/C	C/C	A/A	A/A	A/A	A/A	A/A	A/A	A/A	A/A	C/C	A/A
AX-108737661	C/C	C/C	G/G	G/G	C/C	G/G	G/G	G/G	C/C	C/C	C/C	C/C	C/C	C/C	C/C	G/G	C/C	G/G	C/C	G/G	G/G	G/G	C/C	C/C	G/G	G/G	C/C	C/C	G/G	G/G	G/G	G/G	G/G	C/C	C/C	C/C	C/C	G/G	G/G	C/C	G/G	C/C	G/G	C/C	C/G	C/C	C/C	C/C	G/G
AX-108737891	A/A	G/G	A/A	G/G	G/G	G/G	G/G	A/A	G/G	A/A	G/G	G/G	G/G	A/A	A/A	A/A	G/G	A/A	G/G	A/A	G/G	A/A	G/G	G/G	G/G	A/A	G/G	G/G	A/A	G/G	A/A	A/A	G/G	A/A	A/A	G/G	A/A	G/G	G/G	G/G	A/A	G/G	G/G	G/G	A/A	A/A	G/G	A/A	G/G
AX-108737933	G/G	G/G	T/T	G/G	T/T	T/T	T/T	G/G	T/T	T/T	T/T	T/T	T/T	T/G	G/G	T/T	T/T	G/G	T/T	G/G	T/T	T/T	NN	G/G	T/T	T/T	T/T	G/G	G/G	T/T	T/G	G/G	G/G	G/G	G/G	G/G	G/G	G/G	T/T	T/T	T/T	T/T	G/G	G/G	T/T	G/G	G/G	G/G	G/G
AX-108738022	G/G	G/G	G/G	G/G	T/T	T/T	T/T	G/G	T/T	T/T	T/T	G/G	G/G	T/T	G/G	G/G	G/G	T/T	T/T	G/G	G/G	G/G	T/T	G/G	T/T	T/T	G/G	T/G	G/G	T/T	T/G	T/T	G/G	G/G	T/T	T/T	T/T	T/T	T/T	T/T	T/T	T/T	T/T	T/T	T/G	T/T	T/T	T/T	G/G
AX-108738106	A/A	A/A	A/A	A/A	A/A	A/A	G/G	A/A	G/G	A/A	A/A	A/A	G/G	G/G	A/A	A/A	G/G	A/A	G/G	G/G	A/A	G/G	A/A	A/A	A/A	A/A	A/A	A/A	A/A	A/A	A/A	A/A	A/A	A/A	G/G	A/A	G/G	A/G	A/A	A/A	A/A	G/G	A/A	A/A	A/A	A/A	A/A	A/A	G/G
AX-108738375	A/A	A/A	A/A	G/G	G/G	A/A	G/G	A/A	NN	G/G	A/A	G/G	G/G	A/A	A/A	A/A	G/G	NN	G/G	G/G	G/G	G/G	A/A	NN	A/A	G/G	A/A	G/G	G/G	A/A	A/A	G/G	A/A	G/G	G/G	G/G	G/G	A/G	A/A	G/G	A/A	A/A	G/G	G/G	NN	G/G	G/G	A/A	A/A
AX-108738658	G/G	G/G	G/G	A/A	G/G	A/G	A/A	A/A	A/A	G/G	G/G	A/A	A/A	G/G	A/G	G/G	A/A	G/G	A/A	G/G	G/G	A/A	A/A	G/G	A/A	A/A	G/G	A/A	G/G	G/G	A/G	G/G	G/G	A/A	G/G	A/A	G/G	A/A	A/A	A/A	G/G	G/G	G/G	G/G	G/G	G/G	A/A	A/A	G/G
AX-108738740	G/G	G/G	A/A	A/A	G/G	A/A	A/A	A/A	G/G	NN	G/G	G/G	A/A	G/G	G/G	A/A	G/G	A/A	G/G	A/A	A/A	A/A	G/G	G/G	A/A	A/A	G/G	G/G	A/A	A/A	A/A	A/A	A/A	G/G	G/G	G/G	G/G	A/A	A/A	G/G	A/A	G/G	A/A	G/G	A/G	G/G	G/G	G/G	A/A
AX-108738850	T/T	T/C	C/C	T/T	T/T	T/T	T/T	T/T	C/C	T/T	T/T	T/T	C/C	T/T	T/T	T/T	C/C	T/T	C/C	T/T	C/C	T/T	C/C	C/C	T/T	C/C	C/C	C/C	C/C	T/T	T/C	C/C	C/C	T/T	T/T	T/T	T/T	C/C	C/C	T/T	T/T	T/T	T/T	T/T	T/T	T/T	T/T	C/C	T/T
AX-108739005	A/A	A/A	G/G	A/A	G/G	A/A	A/A	G/G	G/G	G/G	A/A	G/G	G/G	G/G	A/A	A/A	G/G	G/G	G/G	G/G	G/G	G/G	G/G	G/G	G/G	A/A	G/G	A/A	G/G	G/G	A/A	A/A	A/A	A/A	G/G	G/G	G/G	G/G	G/G	A/A	G/G	G/G	A/A	NN	G/G	G/G	G/G	G/G	G/G
AX-108739146	G/G	C/C	C/C	C/C	G/G	G/G	C/C	G/G	C/C	G/G	G/G	G/G	C/C	G/G	G/G	G/G	G/G	G/G	G/G	C/C	C/C	G/G	G/G	G/G	G/G	G/G	C/C	G/G	G/G	G/G	C/G	G/G	G/G	C/C	G/G	C/C	NN	G/G	G/G	G/G	C/C	G/G	C/C	G/G	C/C	C/C	C/C	G/G	C/C
AX-108739228	A/A	A/A	A/A	A/A	A/A	NN	G/G	A/A	A/A	A/A	A/A	G/G	NN	A/A	A/A	A/A	G/G	G/G	A/A	G/G	G/G	G/G	G/G	G/G	G/G	G/G	G/G	G/G	A/A	G/G	G/G	G/G	G/G	G/G	A/G	A/A	G/G	A/A	G/G	G/G	G/G	G/G	A/A	A/A	A/A	G/G	A/A	A/A	G/G
AX-108739315	A/A	C/C	A/A	A/A	C/C	C/C	C/C	C/C	C/C	C/C	C/C	C/C	C/C	A/A	A/A	A/A	A/A	C/C	C/C	C/C	A/A	C/C	C/C	C/C	A/A	C/C	A/A	C/C	C/C	C/C	C/C	C/C	C/C	A/A	A/A	A/A	A/A	A/A	C/C	A/A	A/A	A/A	C/C	C/C	A/A	A/A	A/A	C/C	C/C
AX-108739531	T/T	T/T	C/C	T/T	C/C	T/T	T/T	NN	C/C	C/C	T/T	C/C	T/C	C/C	C/C	T/T	T/T	T/T	C/C	T/T	C/C	T/T	C/C	T/T	T/T	T/T	C/C	T/T	C/C	T/T	T/T	T/T	C/C	T/T	C/C	T/T	C/C	C/C	C/C	C/C	C/C	C/C	C/C	C/C	C/C	C/C	T/T	C/C	C/C
AX-108740376	C/C	T/T	C/C	T/T	C/C	C/C	C/C	T/T	C/C	C/C	T/C	T/T	T/C	T/T	C/C	C/C	C/C	T/T	C/C	T/T	C/C	T/T	T/T	C/C	C/C	T/T	T/T	T/T	C/C	T/T	T/T	T/T	C/C	C/C	T/T	C/C	T/T	C/C	T/T	T/T	T/T	T/T	C/C	C/C	T/T	T/T	C/C	C/C	C/C
AX-108740462	T/T	T/T	T/T	T/T	G/G	G/G	G/G	G/G	G/G	G/G	T/G	T/T	G/G	T/T	G/G	T/T	T/G	G/G	T/T	G/G	T/T	G/G	G/G	G/G	T/T	T/T	T/T	G/G	G/G	T/T	G/G	G/G	G/G	T/T	T/T	T/T	T/T	T/T	G/G	T/T	T/T	G/G	G/G	G/G	T/T	T/T	T/T	G/G	G/G
AX-108740558	C/C	T/T	T/T	T/T	NN	C/C	T/T	NN	T/T	C/C	C/C	C/C	T/T	C/C	C/C	C/C	C/C	C/C	C/C	T/T	T/T	C/C	C/C	C/C	C/C	C/C	T/T	C/C	C/C	C/C	T/C	C/C	C/C	T/T	C/C	T/T	C/C	C/C	C/C	C/C	T/T	C/C	T/T	T/T	T/T	T/T	T/T	C/C	T/T
AX-108740791	C/C	T/T	C/C	T/T	T/T	T/T	T/T	C/C	T/T	T/T	T/C	C/C	T/T	C/C	T/C	T/T	C/C	T/T	C/C	T/T	T/T	C/C	T/T	T/T	C/C	T/T	T/T	T/T	C/C	C/C	T/T	T/T	T/T	T/T	C/C	C/C	C/C	C/C	T/T	T/T	T/T	T/T	T/T	T/T	C/C	C/C	C/C	T/T	C/C
AX-108740854	T/T	T/T	T/T	T/T	T/T	T/T	T/T	T/T	T/T	T/T	T/T	T/T	T/T	T/T	T/T	T/T	T/T	T/T	T/T	T/T	T/T	T/T	T/T	T/T	T/T	T/T	T/T	T/T	T/T	T/T	T/T	T/T	T/T	T/T	T/T	C/C	T/T	T/T	T/T	T/T	T/T	T/T	T/T	T/T	T/T	T/T	C/C	C/C	T/T
AX-108741011	C/C	C/C	T/C	C/C	C/C	T/C	C/C	C/C	C/C	C/C	C/C	C/C	C/C	T/C	T/C	C/C	T/T	C/C	C/C	C/C	C/C	C/C	T/C	T/T	C/C	C/C	C/C	C/C	C/C	C/C	T/C	C/C	C/C	C/C	C/C	C/C	C/C	T/C	C/C	C/C	T/C	C/C	T/C	C/C	NN	T/T	C/C	C/C	C/C
AX-108741037	G/G	A/A	G/G	A/A	A/A	A/A	A/A	NN	A/A	A/A	A/A	G/G	NN	G/G	A/G	A/A	G/G	A/A	G/G	A/A	A/A	G/G	A/G	A/A	G/G	A/A	A/A	G/G	G/G	G/G	A/A	A/A	A/A	A/A	G/G	G/G	G/G	A/A	A/A	A/A	A/A	A/A	A/A	A/A	G/G	G/G	G/G	A/A	G/G
AX-108741039	A/A	G/G	G/G	G/G	A/A	G/G	G/G	A/A	A/A	A/A	A/G	A/A	G/G	G/G	G/G	G/G	A/A	A/A	G/G	G/G	A/A	G/G	A/A	G/G	A/A	G/G	G/G	A/A	A/A	A/A	A/G	G/G	A/A	G/G	A/A	A/A	A/A	G/G	A/A	A/A	G/G	A/A	A/A	G/G	G/G	A/A	A/A	G/G	G/G
AX-108741679	T/T	C/C	C/C	C/C	T/T	T/C	C/C	T/T	C/C	T/T	T/T	T/T	C/C	T/T	T/T	T/T	T/T	T/T	T/T	C/C	C/C	T/T	T/T	T/T	T/T	T/T	C/C	T/T	T/T	T/T	T/C	T/T	T/T	C/C	T/T	C/C	T/T	T/T	T/T	T/T	C/C	T/T	C/C	T/T	C/C	C/C	C/C	T/T	C/C
AX-108741693	A/A	G/G	G/G	G/G	A/A	A/A	G/G	A/A	G/G	A/A	A/A	G/G	A/A	A/A	A/A	A/A	A/A	G/G	A/A	G/G	G/G	A/A	A/A	A/A	A/A	A/A	G/G	A/A	A/A	A/A	A/G	A/A	A/A	G/G	A/A	G/G	A/A	A/A	A/A	A/A	G/G	G/G	G/G	G/G	G/G	G/G	G/G	A/A	G/G
AX-108741831	T/T	T/T	T/T	T/T	T/T	T/T	T/T	T/T	T/T	T/T	T/T	G/G	T/T	T/T	T/T	T/T	T/T	T/T	T/T	T/T	T/T	T/T	T/T	T/T	G/G	T/T	G/G	T/T	G/G	T/T	T/T	T/T	T/T	T/T	T/T	T/T	T/T	T/T	T/T	T/T	T/T	T/T	G/G	G/G	T/T	T/T	T/T	T/T	T/T
AX-108741874	T/C	T/C	T/C	T/T	C/C	C/C	C/C	T/C	T/C	T/T	T/C	C/C	T/T	C/C	C/C	C/C	T/T	T/C	C/C	C/C	T/T	T/T	T/C	C/C	T/C	C/C	T/C	T/T	T/T	C/C	NN	T/T	T/C	C/C	C/C	C/C	C/C	T/C	T/C	T/T	T/C	C/C	C/C	T/C	C/C	C/C	C/C	C/C	C/C
AX-108741897	G/G	C/C	C/C	G/G	G/G	G/G	G/G	C/C	C/C	C/C	C/C	G/G	G/G	G/G	G/G	G/G	G/G	NN	C/C	G/G	C/C	C/C	C/C	C/C	G/G	C/C	G/G	G/G	G/G	G/G	C/C	C/C	C/C	C/C	G/G	C/C	G/G	G/G	C/C	C/C	G/G	C/C	G/G	C/C	G/G	C/C	C/C	C/C	G/G
AX-108742152	G/G	A/A	G/G	G/G	G/G	G/G	A/A	G/G	G/G	G/G	G/G	G/G	A/G	G/G	A/A	A/A	G/G	NN	A/A	G/G	G/G	G/G	G/G	G/G	G/G	G/G	G/G	G/G	G/G	G/G	G/G	G/G	A/A	G/G	G/G	G/G	G/G	A/A	G/G	G/G	G/G	G/G	G/G	G/G	G/G	G/G	G/G	G/G	G/G
AX-108742476	C/C	A/A	C/C	A/A	A/A	A/A	A/C	A/A	C/C	A/A	A/A	C/C	C/C	A/A	A/A	A/A	A/A	C/C	A/A	A/A	A/A	C/C	A/C	C/C	C/C	C/C	A/A	C/C	A/A	A/A	A/A	A/A	C/C	C/C	A/A	C/C	A/A	A/A	A/A	A/A	A/A	A/A	C/C	A/A	A/A	A/A	C/C	A/A	A/A
AX-108742766	A/A	A/A	A/A	A/A	C/C	C/C	C/C	A/A	C/C	C/C	C/C	A/A	A/A	C/C	A/A	A/A	A/A	C/C	C/C	A/A	A/A	A/A	C/C	A/A	C/C	C/C	A/A	A/A	A/A	C/C	A/C	C/C	A/A	A/A	C/C	C/C	C/C	C/C	C/C	C/C	C/C	C/C	C/C	C/C	A/C	C/C	C/C	C/C	A/A
AX-108742994	A/A	G/G	NN	G/G	G/G	G/G	G/G	G/G	A/A	G/G	G/G	A/A	A/G	A/A	A/A	A/A	A/A	G/G	A/A	G/G	A/A	A/A	NN	G/G	G/G	G/G	G/G	G/G	G/G	G/G	A/A	A/A	A/A	A/A	G/G	A/A	G/G	A/A	G/G	A/A	A/A	A/A	A/A	A/A	A/G	G/G	A/A	A/A	G/G
AX-108743070	C/C	A/A	C/C	A/A	C/C	A/C	A/A	A/A	C/C	C/C	C/C	C/C	A/A	A/A	A/A	A/A	C/C	C/C	A/A	NN	C/C	C/C	C/C	C/C	A/A	C/C	C/C	C/C	C/C	C/C	C/C	C/C	A/A	C/C	C/C	C/C	C/C	A/A	C/C	C/C	C/C	C/C	C/C	A/C	C/C	C/C	C/C	C/C	C/C
AX-108743152	C/C	T/T	C/C	C/C	C/C	T/T	C/C	C/C	T/T	C/C	T/T	T/T	T/T	T/T	T/T	C/C	T/T	C/C	T/T	C/C	C/C	T/T	C/C	T/T	T/T	C/C	T/T	T/T	C/C	T/T	T/C	T/T	T/T	T/T	C/C	T/T	C/C	C/C	T/T	C/C	C/C	T/T	T/T	C/C	T/T	C/C	T/T	T/T	C/C
AX-108743222	C/C	C/C	T/T	T/T	T/T	C/C	C/C	C/C	C/C	T/T	T/T	C/C	T/T	T/T	T/C	C/C	C/C	C/C	T/T	C/C	C/C	T/T	C/C	T/T	T/T	T/T	T/T	C/C	C/C	T/T	C/C	C/C	T/T	C/C	T/T	C/C	T/T	C/C	C/C	C/C	C/C	C/C	C/C	T/T	T/C	C/C	C/C	C/C	T/T
AX-108743311	A/A	C/C	C/C	A/A	C/C	A/C	C/C	A/A	A/A	C/C	C/C	C/C	A/A	C/C	C/C	A/A	C/C	C/C	A/A	A/A	A/A	C/C	C/C	C/C	A/A	C/C	A/A	A/A	A/A	A/A	C/C	C/C	C/C	A/A	A/A	C/C	A/A	C/C	A/A	C/C	C/C	C/C	C/C	A/A	A/A	C/C	C/C	C/C	A/A
AX-108743497	A/A	G/G	G/G	G/G	A/A	G/G	G/G	A/A	A/A	G/G	G/G	A/A	G/G	G/G	G/G	G/G	A/A	A/A	G/G	G/G	A/A	G/G	A/A	G/G	A/A	G/G	G/G	A/A	A/A	G/G	A/G	G/G	A/A	G/G	A/A	A/A	A/A	G/G	G/G	A/A	G/G	A/A	A/A	G/G	G/G	A/A	A/A	G/G	G/G
AX-108743578	A/A	G/G	G/G	G/G	A/A	G/G	G/G	G/G	A/A	A/A	A/G	A/A	G/G	G/G	G/G	G/G	A/A	A/A	G/G	G/G	A/A	G/G	NN	G/G	A/A	G/G	G/G	A/A	A/A	G/G	A/G	G/G	A/A	G/G	A/A	A/A	A/A	G/G	A/A	A/A	G/G	A/A	A/A	G/G	G/G	A/A	A/A	G/G	G/G
AX-108743755	C/C	C/C	C/C	C/C	T/T	C/C	T/T	C/C	T/T	T/T	T/T	T/T	T/C	C/C	NN	T/T	T/T	T/T	C/C	T/T	C/C	T/T	T/T	C/C	C/C	T/T	C/C	T/T	C/C	C/C	T/T	T/T	C/C	C/C	C/C	C/C	C/C	T/T	T/T	C/C	T/T	C/C	C/C	C/C	T/T	T/T	C/C	C/C	C/C
AX-108743828	A/A	G/G	A/A	A/A	G/G	G/G	G/G	G/G	G/G	G/G	G/G	G/G	G/G	A/A	A/A	A/A	G/G	G/G	G/G	A/A	A/A	G/G	G/G	G/G	A/A	G/G	A/A	G/G	NN	G/G	G/G	G/G	G/G	A/A	A/A	A/A	A/A	A/A	G/G	A/A	A/A	G/G	G/G	G/G	A/A	A/A	A/A	G/G	G/G
AX-108744043	G/G	A/A	G/G	A/A	A/A	A/A	A/A	A/A	A/A	A/A	G/G	G/G	A/A	G/G	A/A	A/A	G/G	A/A	G/G	G/G	G/G	A/A	NN	G/G	A/A	G/G	A/A	G/G	A/A	A/A	A/A	A/A	G/G	A/A	A/A	G/G	A/A	G/G	G/G	G/G	G/G	A/A	A/A	G/G	G/G	G/G	A/A	A/A	G/G
AX-108744044	T/T	C/C	T/T	C/C	C/C	C/C	C/C	NN	T/T	C/C	C/C	T/C	C/C	C/C	C/C	C/C	C/C	C/C	T/T	C/C	C/C	T/T	T/T	T/T	C/C	C/C	T/T	T/T	T/T	C/C	T/C	T/T	T/T	T/T	C/C	T/T	C/C	C/C	T/T	T/T	C/C	C/C	C/C	T/T	T/T	T/T	T/T	C/C	C/C
AX-108744125	T/T	T/T	C/C	T/T	T/T	NN	T/T	T/T	T/T	T/T	T/T	T/T	C/C	C/C	T/C	T/T	C/C	T/T	T/T	T/C	T/T	T/T	C/C	C/C	T/T	T/T	T/T	T/T	T/T	T/T	C/C	C/C	T/T	T/T	T/T	T/T	T/T	C/C	T/T	T/T	C/C	T/T	C/C	T/T	C/C	C/C	T/T	T/T	T/T
AX-108744153	T/T	T/T	T/T	T/T	T/T	T/T	T/T	T/T	T/T	T/T	T/T	C/C	T/T	T/T	T/T	T/T	T/T	T/T	T/T	T/T	T/T	T/T	T/T	T/T	C/C	T/T	C/C	T/T	T/T	T/T	T/T	T/T	T/T	T/T	T/T	T/T	T/T	T/T	T/T	T/T	T/T	T/T	C/C	C/C	T/T	T/T	T/T	T/T	T/T
AX-108744485	G/G	A/A	A/A	A/A	A/A	A/A	A/A	A/A	A/A	A/A	A/A	A/A	G/G	A/A	A/A	A/A	A/A	A/A	A/A	A/A	G/G	A/A	A/A	A/A	A/A	A/A	A/A	A/A	A/A	A/A	A/A	A/A	A/A	A/A	A/A	G/G	A/A	A/A	A/A	G/G	A/A	A/A	A/A	A/A	A/A	G/G	G/G	G/G	A/A
AX-108744632	T/T	C/C	C/C	C/C	C/C	T/C	T/T	T/T	C/C	C/C	C/C	C/C	T/T	T/T	T/T	T/T	C/C	C/C	T/T	T/T	T/T	C/C	T/T	T/T	T/T	C/C	T/T	C/C	C/C	C/C	C/C	C/C	T/T	T/T	T/T	C/C	T/T	T/T	C/C	C/C	T/T	T/T	C/C	T/T	T/T	T/T	T/T	C/C	T/T
AX-108744847	T/T	G/G	T/T	T/T	T/T	NN	G/G	NN	T/T	T/T	T/T	T/T	NN	T/T	G/G	G/G	T/T	G/G	G/G	T/T	T/T	T/T	T/T	T/T	T/T	T/T	T/T	T/T	T/T	T/T	T/T	T/T	G/G	T/T	T/T	T/T	T/T	G/G	T/T	T/T	T/T	T/T	T/T	T/T	T/T	T/T	T/T	T/T	T/T
AX-108744919	C/C	C/C	T/T	T/T	C/C	T/C	T/T	C/C	C/C	T/T	C/C	T/T	T/T	C/C	T/T	C/C	T/T	C/C	T/T	T/T	T/T	C/C	C/C	C/C	T/T	T/T	C/C	T/T	C/C	T/T	T/T	T/T	C/C	T/T	T/T	T/T	T/T	C/C	C/C	C/C	C/C	C/C	T/T	T/T	T/C	C/C	T/T	T/T	C/C
AX-108745058	G/G	G/G	G/G	G/G	T/T	T/T	T/T	G/G	T/T	T/T	T/T	G/G	G/G	T/T	G/G	G/G	G/G	T/T	T/T	G/G	G/G	G/G	T/T	G/G	T/T	T/T	G/G	G/G	G/G	T/T	T/G	T/T	G/G	G/G	T/T	T/T	T/T	T/T	T/T	T/T	T/T	T/T	T/T	T/T	T/G	T/T	T/T	T/T	G/G
AX-108745289	C/C	C/C	C/C	C/C	A/A	A/A	A/A	C/C	A/A	A/A	A/A	C/C	C/C	A/A	C/C	C/C	C/C	A/A	A/A	C/C	C/C	C/C	A/A	C/C	A/A	A/A	C/C	C/C	C/C	A/A	A/C	A/A	C/C	C/C	A/A	A/A	A/A	A/A	A/A	A/A	A/A	A/A	A/A	A/A	A/C	A/A	A/A	A/A	C/C
AX-108745704	T/T	C/C	NN	C/C	T/T	T/T	T/T	C/C	C/C	C/C	T/C	NN	T/T	NN	C/C	C/C	T/T	C/C	C/C	C/C	T/T	C/C	T/T	T/T	C/C	T/T	T/T	T/T	T/T	C/C	C/C	C/C	T/T	C/C	C/C	C/C	C/C	C/C	T/T	C/C	T/T	C/C	C/C	C/C	C/C	T/T	C/C	T/T	C/C
AX-108745774	C/C	C/C	A/A	A/A	A/A	C/C	C/C	NN	A/A	A/A	A/A	C/C	A/A	A/A	C/C	C/C	A/A	C/C	C/C	C/C	C/C	A/A	NN	C/C	A/A	C/C	A/A	C/C	A/A	A/A	A/C	C/C	A/A	C/C	C/C	C/C	C/C	A/A	C/C	A/A	A/A	C/C	C/C	A/C	C/C	C/C	C/C	C/C	C/C
AX-108746193	A/A	G/G	A/G	G/G	G/G	G/G	G/G	G/G	A/G	NN	A/A	G/G	A/G	NN	NN	G/G	A/G	G/G	G/G	NN	G/G	G/G	A/G	A/A	G/G	G/G	G/G	G/G	G/G	G/G	A/G	A/A	A/A	G/G	G/G	G/G	G/G	NN	G/G	G/G	G/G	A/A	A/A	G/G	G/G	G/G	G/G	G/G	G/G
AX-108746294	T/T	G/G	T/T	NN	T/G	G/G	G/G	NN	G/G	T/T	T/T	G/G	G/G	G/G	T/T	T/T	G/G	T/T	G/G	T/T	G/G	T/T	T/T	G/G	T/T	T/T	G/G	G/G	G/G	G/G	T/T	T/T	T/T	G/G	G/G	G/G	G/G	G/G	G/G	T/T	T/T	T/T	T/T	G/G	T/G	T/T	T/G	G/G	T/T
AX-108746314	A/A	C/C	A/A	A/A	A/A	A/C	C/C	A/A	A/A	A/A	A/A	A/A	A/C	A/A	C/C	C/C	A/A	C/C	C/C	A/A	C/C	A/A	A/A	A/A	A/A	A/A	A/A	A/A	A/A	A/A	A/A	A/A	C/C	A/A	A/A	A/A	A/A	C/C	A/A	A/A	A/A	A/A	A/A	A/A	A/A	A/A	A/A	A/A	A/A
AX-108746573	A/A	G/G	A/A	G/G	G/G	G/G	G/G	A/A	G/G	G/G	NN	A/A	G/G	A/A	A/G	G/G	A/A	G/G	A/A	G/G	G/G	A/A	NN	G/G	A/A	G/G	G/G	G/G	A/A	A/A	G/G	G/G	G/G	G/G	A/A	A/A	A/A	A/A	G/G	G/G	G/G	G/G	G/G	G/G	A/A	A/A	A/A	G/G	A/A
AX-108747246	T/T	T/T	T/T	T/T	C/C	C/C	C/C	C/C	C/C	C/C	C/C	T/T	C/C	T/T	C/C	T/T	T/T	C/C	T/T	C/C	T/T	C/C	C/C	C/C	T/T	C/C	T/T	C/C	C/C	T/T	C/C	C/C	C/C	C/C	T/T	T/T	T/T	T/T	C/C	T/T	T/T	T/T	C/C	C/C	T/T	T/T	T/T	C/C	C/C
AX-108747298	C/C	T/T	C/C	C/C	T/T	C/C	C/C	C/C	C/C	T/T	NN	C/C	C/C	C/C	T/T	T/T	C/C	NN	T/T	C/C	T/T	C/C	T/C	T/T	T/T	C/C	C/C	T/T	C/C	T/T	C/C	C/C	C/C	C/C	C/C	C/C	C/C	T/T	C/C	C/C	T/T	T/T	C/C	NN	T/T	T/T	C/C	C/C	C/C
AX-108747586	A/A	A/A	A/A	A/A	A/A	A/G	G/G	A/A	A/A	A/A	A/A	G/G	A/A	A/A	A/A	A/A	G/G	G/G	A/A	G/G	G/G	G/G	G/G	G/G	G/G	G/G	G/G	G/G	A/A	G/G	G/G	G/G	G/G	G/G	A/A	A/A	G/G	A/A	G/G	G/G	G/G	G/G	A/A	A/A	A/A	G/G	A/A	A/A	G/G
AX-108747652	G/G	G/G	A/A	G/G	G/G	G/G	G/G	G/G	G/G	G/G	G/G	G/G	A/A	G/G	G/G	G/G	G/G	G/G	A/A	G/G	G/G	A/A	A/G	G/G	A/A	A/A	A/A	A/A	A/A	G/G	A/G	G/G	A/A	A/A	A/A	A/A	A/A	G/G	G/G	A/A	A/A	G/G	G/G	G/G	G/G	G/G	A/A	G/G	A/A
AX-108747788	G/G	G/G	A/A	G/G	A/A	G/G	G/G	G/G	A/A	A/A	A/A	G/G	G/G	G/G	G/G	G/G	G/G	A/A	G/G	G/G	A/A	G/G	A/A	A/A	G/G	G/G	A/A	A/A	A/A	A/A	G/G	G/G	A/A	G/G	A/A	G/G	A/A	G/G	A/A	A/A	G/G	A/A	A/A	G/G	A/A	G/G	G/G	A/A	G/G
AX-108747796	C/C	C/C	G/G	G/G	C/C	NN	G/G	C/C	C/C	G/G	C/C	G/G	G/G	C/C	G/G	C/C	G/G	C/C	G/G	G/G	G/G	C/C	C/C	C/C	G/G	G/G	C/C	G/G	C/C	G/G	G/G	G/G	C/C	G/G	G/G	G/G	G/G	C/C	C/C	C/C	C/C	C/C	G/G	G/G	C/G	C/C	G/G	G/G	C/C
AX-108747872	G/G	G/G	A/A	A/A	G/G	A/A	A/A	A/A	G/G	G/G	G/G	G/G	A/A	G/G	G/G	A/A	G/G	A/A	G/G	A/A	A/A	A/A	G/G	G/G	A/A	A/A	G/G	G/G	A/A	A/A	A/A	A/A	A/A	G/G	G/G	G/G	G/G	A/A	A/A	G/G	A/A	G/G	A/A	G/G	G/G	G/G	G/G	G/G	A/A
AX-108748126	G/G	T/T	G/G	G/G	T/T	T/T	T/T	T/T	T/T	T/T	T/G	G/G	T/T	G/G	T/T	G/G	T/G	T/T	NN	T/T	G/G	G/G	T/T	T/T	G/G	G/G	G/G	G/G	G/G	G/G	T/T	T/T	T/T	G/G	G/G	G/G	G/G	G/G	T/T	G/G	G/G	T/T	T/T	T/T	G/G	G/G	G/G	T/T	T/T
AX-108748306	C/C	T/T	C/C	C/C	C/C	C/C	T/T	C/C	C/C	C/C	C/C	C/C	C/C	C/C	T/T	T/T	C/C	T/T	T/T	C/C	C/C	C/C	C/C	C/C	C/C	C/C	C/C	C/C	C/C	C/C	C/C	C/C	T/T	C/C	C/C	C/C	C/C	T/T	C/C	C/C	C/C	C/C	C/C	C/C	C/C	C/C	C/C	C/C	C/C
AX-108748347	T/T	T/T	T/T	T/T	C/C	T/C	C/C	T/T	C/C	C/C	T/T	T/C	T/T	C/C	T/T	T/T	T/T	T/T	C/C	C/C	C/C	T/T	C/C	T/T	T/T	C/C	T/T	C/C	T/T	T/T	C/C	C/C	C/C	T/T	T/T	C/C	T/T	T/T	C/C	C/C	T/T	C/C	C/C	C/C	T/T	C/C	C/C	C/C	T/T
AX-108748683	T/T	A/A	A/A	A/A	T/T	T/T	A/A	A/A	T/T	T/T	A/A	A/A	A/A	A/A	A/A	A/A	T/T	T/T	T/T	A/A	A/A	A/A	T/T	A/A	T/T	A/A	A/A	A/A	A/A	T/T	A/A	A/A	T/T	A/A	T/T	T/T	T/T	A/A	T/T	T/T	A/A	T/T	T/T	T/T	A/A	T/T	T/T	A/A	A/A
AX-108748820	G/G	G/G	G/G	G/G	C/C	C/G	C/C	C/C	G/G	G/G	G/G	C/C	C/C	G/G	G/G	G/G	C/C	G/G	C/C	G/G	C/C	G/G	NN	G/G	G/G	G/G	G/G	C/C	G/G	C/C	C/G	C/C	G/G	C/C	G/G	C/C	G/G	G/G	C/C	G/G	G/G	G/G	G/G	G/G	C/G	C/C	C/C	G/G	G/G
AX-108748929	T/T	T/T	T/T	T/T	C/C	C/C	C/C	C/C	C/C	C/C	T/C	T/T	C/C	T/T	C/C	T/T	T/C	C/C	T/T	C/C	T/T	C/C	C/C	C/C	T/T	T/T	T/T	C/C	C/C	T/T	C/C	C/C	C/C	T/T	T/T	T/T	T/T	T/T	C/C	T/T	T/T	C/C	C/C	C/C	T/T	T/T	T/T	C/C	C/C
AX-108748978	T/T	T/T	C/C	T/T	C/C	C/C	C/C	T/T	T/T	C/C	C/C	T/T	T/T	C/C	T/T	T/T	C/C	C/C	T/T	T/T	T/T	C/C	T/T	C/C	C/C	T/T	C/C	C/C	C/C	T/T	C/C	C/C	C/C	C/C	T/T	T/T	T/T	T/T	C/C	T/T	T/T	C/C	C/C	C/C	C/C	C/C	C/C	T/T	C/C
AX-108749051	T/T	T/T	T/T	T/T	G/G	G/G	G/G	T/T	G/G	G/G	G/G	T/T	T/T	G/G	T/T	T/T	T/T	G/G	G/G	T/T	T/T	T/T	G/G	T/T	G/G	G/G	T/T	T/T	T/T	G/G	T/G	G/G	T/T	T/T	G/G	G/G	G/G	G/G	G/G	G/G	G/G	G/G	G/G	G/G	T/G	G/G	G/G	G/G	T/T
AX-108749190	G/G	A/A	G/G	A/A	A/A	A/A	A/A	A/A	G/G	A/A	A/A	A/A	A/A	G/G	A/A	A/A	G/G	A/A	A/A	A/A	G/G	A/A	G/G	G/G	A/A	G/G	G/G	G/G	G/G	A/A	A/G	G/G	G/G	A/A	A/A	A/A	A/A	G/G	G/G	A/A	A/A	A/A	A/A	A/A	A/A	A/A	A/A	G/G	A/A
AX-108749230	C/C	T/T	C/C	T/T	C/C	C/C	T/T	T/T	C/C	C/C	C/C	C/C	T/T	T/T	T/T	T/T	C/C	C/C	T/T	C/C	C/C	C/C	C/C	C/C	T/T	C/C	C/C	C/C	C/C	C/C	C/C	C/C	T/T	C/C	C/C	C/C	C/C	T/T	C/C	C/C	C/C	C/C	C/C	T/C	C/C	C/C	C/C	C/C	C/C
AX-108749246	G/G	T/T	G/G	T/T	G/G	NN	T/T	T/T	G/G	G/G	G/G	G/G	G/G	G/G	T/T	T/T	G/G	G/G	T/T	G/G	G/G	G/G	G/G	G/G	T/T	G/G	G/G	G/G	G/G	G/G	G/G	G/G	T/T	G/G	G/G	G/G	G/G	T/G	G/G	G/G	G/G	G/G	G/G	T/T	T/G	G/G	G/G	G/G	G/G
AX-108749306	A/A	C/C	C/C	C/C	A/A	C/C	C/C	C/C	A/A	A/A	A/C	A/A	C/C	C/C	C/C	C/C	A/A	A/A	C/C	C/C	A/A	C/C	A/A	C/C	A/A	C/C	C/C	A/A	A/A	C/C	A/C	C/C	A/A	C/C	A/A	A/A	A/A	C/C	A/A	A/A	C/C	A/A	A/A	C/C	C/C	A/A	A/A	C/C	C/C
AX-108749368	G/G	A/A	A/A	A/A	G/G	G/G	A/A	G/G	A/A	G/G	G/G	G/G	A/A	G/G	G/G	G/G	G/G	G/G	G/G	A/A	A/A	G/G	G/G	G/G	G/G	G/G	A/A	G/G	G/G	G/G	A/G	G/G	G/G	A/A	G/G	A/A	G/G	G/G	G/G	G/G	A/A	G/G	A/A	NN	A/A	A/A	A/A	G/G	A/A
AX-108749764	A/A	C/C	A/A	A/A	A/A	NN	C/C	A/A	A/A	A/A	A/A	A/A	A/A	A/A	C/C	C/C	A/A	C/C	C/C	A/A	A/A	A/A	A/A	A/A	A/A	A/A	A/A	A/A	A/A	A/A	A/A	A/A	C/C	A/A	A/A	A/A	A/A	C/C	A/A	A/A	A/A	A/A	A/A	A/A	A/A	A/A	A/A	A/A	A/A
AX-108749838	C/C	C/C	C/C	C/C	C/C	C/C	C/C	C/C	C/C	G/G	C/C	C/C	C/C	C/C	C/C	C/C	C/C	C/C	C/C	G/G	G/G	C/C	NN	C/C	C/C	C/C	G/G	C/C	C/C	G/G	C/G	C/C	C/C	G/G	C/C	G/G	C/C	C/C	G/G	G/G	C/C	C/C	G/G	C/C	C/C	C/C	C/C	C/C	C/C
AX-108750139	G/G	G/G	G/G	G/G	A/A	G/G	A/A	A/A	G/G	G/G	G/G	A/A	A/A	G/G	G/G	G/G	A/A	G/G	A/A	G/G	A/A	G/G	G/G	G/G	G/G	G/G	G/G	A/A	G/G	A/A	A/G	A/A	G/G	A/A	G/G	A/A	G/G	G/G	A/A	G/G	G/G	G/G	G/G	G/G	A/G	A/A	A/A	G/G	G/G
AX-108750341	T/T	T/T	C/C	T/T	C/C	C/C	C/C	T/T	T/T	C/C	C/C	T/T	T/T	C/C	T/T	T/T	C/C	C/C	T/T	T/T	T/T	C/C	T/T	C/C	C/C	T/T	C/C	T/C	C/C	T/T	C/C	C/C	C/C	T/T	T/T	T/T	T/T	T/T	T/T	T/T	C/C	C/C	C/C	C/C	C/C	C/C	C/C	T/T	C/C
AX-108750392	C/C	C/C	C/C	C/C	C/C	C/C	C/C	C/C	C/C	C/C	C/C	C/C	C/C	T/T	C/C	C/C	C/C	C/C	T/T	C/C	C/C	C/C	C/C	C/C	C/C	C/C	C/C	T/T	C/C	C/C	T/C	T/T	T/T	C/C	C/C	C/C	C/C	C/C	C/C	C/C	C/C	C/C	C/C	C/C	C/C	T/T	C/C	C/C	C/C
AX-108750441	T/T	G/G	T/T	T/T	G/G	T/G	G/G	G/G	T/T	T/T	T/T	G/G	T/G	T/T	T/T	T/T	G/G	T/T	G/G	T/T	T/T	T/T	T/T	T/T	T/T	T/T	T/T	T/T	T/T	G/G	T/G	G/G	T/T	G/G	T/T	G/G	T/T	T/T	G/G	T/T	T/T	T/T	T/T	G/G	T/G	G/G	G/G	T/T	T/T
AX-108750976	A/A	G/G	G/G	G/G	G/G	NN	A/A	A/A	G/G	G/G	G/G	G/G	A/A	A/A	A/A	A/A	G/G	G/G	A/A	A/A	A/A	G/G	A/A	A/A	A/A	G/G	A/A	G/G	G/G	G/G	G/G	G/G	A/A	A/A	A/A	G/G	A/A	A/A	G/G	G/G	A/A	A/A	G/G	A/A	A/A	A/A	G/G	G/G	A/A
AX-108751114	G/G	G/G	A/A	G/G	A/A	G/G	G/G	G/G	A/A	A/A	G/G	A/A	A/G	A/A	A/A	G/G	G/G	G/G	A/A	G/G	A/A	G/G	A/A	G/G	G/G	G/G	A/A	G/G	A/A	G/G	G/G	G/G	A/A	G/G	A/A	G/G	A/A	A/A	A/A	A/A	A/A	A/A	A/A	A/A	A/A	A/A	G/G	A/A	A/A
AX-108751762	A/A	A/A	G/G	G/G	A/A	G/G	G/G	G/G	A/A	A/A	A/A	A/A	G/G	A/A	A/A	G/G	A/A	G/G	A/A	G/G	G/G	G/G	A/A	A/A	G/G	G/G	A/A	A/A	G/G	G/G	G/G	G/G	G/G	A/A	A/A	A/A	A/A	G/G	G/G	A/A	G/G	A/A	G/G	NN	A/G	A/A	A/A	A/A	G/G
AX-108752087	G/G	G/G	G/G	G/G	G/G	G/G	A/A	G/G	G/G	G/G	G/G	A/A	G/G	A/A	A/A	A/A	A/A	A/A	G/G	A/A	A/A	A/A	A/G	A/A	A/A	A/A	G/G	A/A	G/G	A/A	A/A	A/A	A/A	A/A	A/A	G/G	A/A	G/G	A/A	G/G	A/A	A/A	G/G	G/G	A/A	A/A	G/G	G/G	A/A
AX-108752329	C/C	C/C	A/A	A/A	C/C	A/C	A/A	C/C	C/C	A/A	C/C	A/A	A/A	C/C	A/A	C/C	A/A	C/C	A/A	A/A	C/C	C/C	C/C	C/C	A/A	A/A	C/C	A/A	C/C	A/A	A/A	A/A	C/C	A/A	A/A	A/A	A/A	C/C	C/C	C/C	C/C	C/C	A/A	A/A	A/C	C/C	A/A	A/A	C/C
AX-108752347	A/A	A/A	A/A	A/A	A/A	NN	G/G	A/A	A/A	A/A	A/A	G/G	A/A	G/G	G/G	G/G	G/G	G/G	A/A	G/G	G/G	G/G	NN	G/G	G/G	G/G	A/A	G/G	A/A	G/G	G/G	G/G	G/G	G/G	G/G	A/A	G/G	A/A	G/G	A/A	G/G	G/G	A/A	A/G	G/G	G/G	A/A	A/A	G/G
AX-108752370	C/C	T/T	C/C	T/T	T/T	T/C	C/C	C/C	T/T	C/C	C/C	T/T	T/C	T/T	T/C	C/C	C/C	NN	C/C	C/C	C/C	C/C	T/C	T/T	C/C	C/C	T/T	C/C	C/C	C/C	T/T	T/T	T/T	T/T	T/T	T/T	T/T	C/C	C/C	T/T	T/T	C/C	T/T	T/T	T/C	T/T	T/T	C/C	T/T
AX-108753381	A/A	A/A	G/G	A/A	G/G	NN	G/G	G/G	G/G	A/A	A/A	A/A	A/A	G/G	A/A	A/A	G/G	G/G	G/G	G/G	A/A	G/G	G/G	A/A	G/G	A/A	G/G	A/A	A/A	A/A	A/A	NN	A/A	A/A	G/G	G/G	G/G	G/G	G/G	A/A	G/G	G/G	A/A	G/G	G/G	G/G	G/G	G/G	G/G
AX-108753994	G/G	A/A	A/A	A/A	G/G	A/A	A/A	A/A	G/G	G/G	A/G	G/G	A/A	A/A	A/A	A/A	G/G	G/G	A/A	A/A	G/G	A/A	G/G	A/A	G/G	A/A	A/A	G/G	G/G	A/A	A/G	A/A	G/G	A/A	G/G	G/G	G/G	A/A	NN	G/G	A/A	G/G	G/G	A/A	A/A	G/G	G/G	A/A	A/A
AX-108754022	T/T	G/G	T/T	T/T	NN	G/G	T/T	T/T	G/G	NN	G/G	G/G	G/G	G/G	G/G	T/T	G/G	T/T	G/G	T/T	G/G	G/G	T/T	G/G	G/G	T/T	G/G	G/G	T/T	T/T	T/G	G/G	G/G	G/G	T/T	G/G	T/T	T/T	T/T	T/T	T/T	T/T	G/G	G/G	G/G	T/T	G/G	G/G	T/T
AX-108754047	A/A	G/G	A/A	A/A	A/A	A/G	G/G	A/A	A/A	A/A	A/A	A/A	A/G	A/A	G/G	G/G	A/A	G/G	G/G	A/A	G/G	A/A	A/A	A/A	A/A	A/A	A/A	A/A	A/A	A/A	A/A	A/A	G/G	A/A	A/A	A/A	A/A	G/G	A/A	A/A	A/A	A/A	A/A	A/A	A/A	A/A	A/A	A/A	A/A
AX-108754343	C/C	C/C	C/C	C/C	T/T	NN	T/T	T/T	C/C	C/C	C/C	T/T	T/T	C/C	C/C	C/C	T/T	C/C	T/T	C/C	T/T	C/C	C/C	C/C	C/C	C/C	C/C	T/T	C/C	T/T	T/C	T/T	C/C	T/T	C/C	T/T	C/C	C/C	T/T	C/C	C/C	C/C	C/C	C/C	T/C	T/T	T/T	C/C	C/C
AX-108754517	G/G	C/C	G/G	G/G	G/G	C/G	C/C	C/C	C/C	C/C	C/C	G/G	G/G	G/G	C/C	C/C	G/G	G/G	C/C	C/C	C/C	C/C	C/C	G/G	C/C	G/G	C/C	C/C	G/G	C/C	C/G	G/G	C/C	C/C	G/G	C/C	G/G	C/C	C/C	G/G	G/G	C/C	G/G	G/G	C/C	C/C	G/G	G/G	G/G
AX-108754837	T/T	T/T	C/C	T/T	C/C	C/C	C/C	T/T	T/T	C/C	C/C	T/T	T/T	C/C	T/T	T/T	C/C	C/C	T/T	T/T	T/T	C/C	T/C	C/C	C/C	T/T	C/C	C/C	C/C	T/T	C/C	C/C	C/C	T/T	T/T	T/T	T/T	T/T	T/T	T/T	T/T	C/C	C/C	C/C	C/C	C/C	C/C	T/T	C/C
AX-108755114	A/A	G/G	G/G	G/G	G/G	A/A	A/A	A/A	A/A	G/G	G/G	A/A	A/A	G/G	G/G	G/G	A/A	A/A	A/A	A/A	G/G	G/G	A/A	G/G	A/A	G/G	A/A	A/A	A/A	G/G	A/A	A/A	A/A	A/A	A/A	A/A	A/A	G/G	A/A	A/A	A/A	A/A	G/G	A/A	G/G	G/G	A/A	G/G	G/G
AX-108755131	C/C	T/T	T/T	T/T	C/C	T/T	T/T	C/C	C/C	C/C	T/C	C/C	T/T	T/T	T/T	T/T	C/C	C/C	T/T	T/T	C/C	T/T	NN	T/T	C/C	T/T	T/T	C/C	C/C	T/T	T/C	T/T	C/C	T/T	C/C	C/C	C/C	T/T	T/T	C/C	T/T	C/C	C/C	T/T	T/T	C/C	C/C	T/T	T/T
AX-108755476	C/C	T/T	C/C	C/C	C/C	NN	T/T	C/C	C/C	C/C	C/C	C/C	T/C	C/C	T/T	T/T	C/C	T/T	T/T	C/C	C/C	C/C	C/C	C/C	C/C	C/C	C/C	C/C	C/C	C/C	C/C	C/C	T/T	C/C	C/C	C/C	C/C	T/T	C/C	C/C	C/C	C/C	C/C	C/C	C/C	C/C	C/C	C/C	C/C
AX-108755670	T/T	C/C	C/C	C/C	T/T	T/T	T/T	T/T	T/T	C/C	C/C	C/C	C/C	T/T	C/C	C/C	T/T	C/C	T/T	T/T	T/T	T/T	C/C	C/C	C/C	C/C	C/C	T/T	T/T	C/C	T/C	T/T	T/T	C/C	T/T	C/C	T/T	T/T	C/C	T/T	C/C	C/C	T/T	T/T	T/T	C/C	C/C	T/T	T/T
AX-108755876	A/A	A/A	A/A	A/A	G/G	A/A	A/A	A/A	G/G	G/G	A/A	NN	A/A	G/G	A/A	A/A	A/A	A/A	G/G	G/G	G/G	A/A	G/G	A/A	A/A	G/G	A/A	G/G	A/A	A/A	G/G	G/G	G/G	A/A	A/A	G/G	A/A	A/A	G/G	G/G	A/A	G/G	G/G	G/G	A/A	G/G	G/G	G/G	A/A
AX-108755886	G/G	C/C	C/C	C/C	G/G	C/C	C/C	C/C	G/G	G/G	G/G	G/G	C/C	C/C	C/C	C/C	G/G	G/G	G/G	C/C	G/G	C/C	G/G	C/C	G/G	C/C	C/C	C/C	C/C	G/G	C/G	C/C	G/G	C/C	G/G	G/G	G/G	C/C	G/G	G/G	C/C	G/G	G/G	C/C	C/C	G/G	G/G	C/C	C/C
AX-108755888	T/T	C/C	T/T	C/C	T/T	C/C	C/C	C/C	C/C	C/C	C/C	T/T	T/T	T/T	T/T	T/T	C/C	C/C	T/T	T/T	T/T	T/T	T/T	T/T	C/C	C/C	C/C	C/C	C/C	C/C	T/C	T/T	C/C	T/T	T/T	C/C	T/T	C/C	C/C	T/T	C/C	T/T	T/T	C/C	C/C	C/C	C/C	C/C	T/T
AX-108755948	G/G	G/G	G/G	G/G	A/A	NN	A/A	G/G	A/A	G/G	G/G	A/A	NN	A/A	A/A	A/A	A/A	A/A	A/A	A/A	A/A	G/G	A/A	A/A	A/A	G/G	G/G	A/A	A/A	A/A	A/G	A/A	A/A	A/A	A/A	A/A	A/A	A/A	A/A	G/G	G/G	A/A	G/G	NN	A/G	G/G	A/A	G/G	A/A
AX-108756011	C/C	C/C	G/G	C/C	G/G	C/C	C/C	C/C	G/G	G/G	C/C	G/G	C/G	G/G	NN	C/C	C/C	C/C	G/G	C/C	G/G	C/C	G/G	C/C	C/C	C/C	G/G	C/C	G/G	C/C	C/C	C/C	G/G	C/C	G/G	C/C	G/G	G/G	G/G	G/G	G/G	G/G	G/G	G/G	G/G	G/G	C/C	G/G	G/G
AX-108756620	C/C	T/T	C/C	C/C	C/C	T/T	C/C	C/C	T/C	C/C	T/T	T/T	T/T	T/T	T/T	C/C	T/T	C/C	T/T	C/C	C/C	T/T	C/C	T/T	T/T	C/C	T/T	T/T	T/T	C/C	T/C	T/T	T/T	T/T	C/C	T/T	C/C	C/C	C/C	C/C	C/C	C/C	T/T	T/T	T/T	T/T	T/T	T/T	C/C
AX-108756722	C/C	T/T	C/C	T/T	C/C	C/C	C/C	T/T	T/T	C/C	T/C	C/C	T/T	T/T	T/T	T/T	T/T	T/T	C/C	T/T	C/C	T/T	T/T	T/T	C/C	T/T	T/T	T/T	T/T	C/C	T/T	T/T	T/T	T/T	C/C	T/T	C/C	C/C	C/C	C/C	T/T	T/T	T/T	T/C	T/T	T/T	C/C	T/T	C/C
AX-108756842	C/C	T/T	C/C	T/T	T/T	T/T	T/T	T/T	C/C	C/C	C/C	T/T	C/C	C/C	C/C	T/T	C/C	T/T	T/T	C/C	T/T	T/T	C/C	C/C	T/T	T/T	T/T	T/T	T/T	T/T	NN	C/C	C/C	T/T	T/T	T/T	T/T	C/C	T/T	T/T	T/T	C/C	C/C	T/T	T/T	T/T	T/T	T/T	T/T
AX-108757263	G/G	G/G	G/G	G/G	G/G	A/G	A/A	G/G	G/G	A/A	G/G	A/A	G/G	G/G	A/G	G/G	A/A	A/A	G/G	A/A	G/G	A/A	NN	A/A	A/A	A/A	A/A	A/A	G/G	A/A	A/A	A/A	A/A	A/A	A/A	G/G	A/A	G/G	A/A	A/A	A/A	A/A	G/G	G/G	A/A	A/A	G/G	G/G	A/A
AX-108757281	A/A	G/G	A/A	G/G	G/G	G/G	G/G	A/A	G/G	G/G	A/G	A/A	G/G	A/A	A/G	G/G	A/A	G/G	A/A	G/G	G/G	A/A	A/G	G/G	A/A	G/G	G/G	A/A	A/A	A/A	G/G	G/G	G/G	G/G	A/A	A/A	A/A	G/G	G/G	G/G	G/G	G/G	G/G	G/G	A/A	A/A	A/A	G/G	A/A
AX-108757292	A/A	G/G	A/A	G/G	G/G	G/G	G/G	G/G	A/A	G/G	G/G	A/A	A/A	G/G	G/G	G/G	G/G	A/A	G/G	G/G	G/G	A/A	NN	A/A	A/A	A/A	G/G	A/A	G/G	G/G	G/G	G/G	A/A	A/A	G/G	A/A	G/G	G/G	G/G	G/G	G/G	G/G	NN	G/G	G/G	G/G	A/A	G/G	G/G
AX-108757780	T/C	NN	T/T	C/C	T/T	T/C	T/T	NN	T/C	T/T	T/T	C/C	T/T	T/C	T/T	T/C	T/T	T/T	C/C	C/C	C/C	T/T	T/T	T/T	T/C	T/T	T/C	C/C	C/C	T/C	T/T	T/T	T/T	C/C	C/C	T/T	C/C	T/T	T/C	T/T	T/T	T/T	T/T	NN	T/T	T/T	T/T	T/T	T/C
AX-108758056	A/A	G/G	A/A	G/G	G/G	G/G	G/G	A/A	G/G	G/G	G/G	A/A	NN	A/A	A/G	G/G	A/A	G/G	A/A	G/G	G/G	A/A	G/G	G/G	A/A	G/G	G/G	A/A	A/A	A/A	G/G	G/G	G/G	G/G	A/A	A/A	A/A	G/G	G/G	G/G	G/G	G/G	G/G	G/G	A/A	A/A	A/A	G/G	A/A
AX-108758434	A/A	A/A	A/A	A/A	A/A	A/A	C/C	A/A	A/A	A/A	A/A	C/C	A/A	C/C	C/C	C/C	C/C	C/C	A/A	C/C	C/C	C/C	C/C	C/C	C/C	C/C	A/A	C/C	A/A	C/C	C/C	C/C	C/C	C/C	C/C	A/A	C/C	A/A	C/C	C/C	C/C	C/C	A/A	A/A	C/C	C/C	A/A	A/A	C/C
AX-108758627	A/A	A/A	A/A	A/A	A/A	A/A	G/G	A/A	A/A	A/A	A/A	G/G	A/A	G/G	G/G	G/G	G/G	G/G	A/A	G/G	G/G	G/G	G/G	G/G	G/G	G/G	A/A	G/G	A/A	G/G	G/G	G/G	G/G	G/G	G/G	A/A	G/G	A/A	G/G	G/G	G/G	G/G	A/A	A/A	G/G	G/G	A/A	A/A	G/G
AX-108758683	C/C	A/A	C/C	C/C	C/C	A/C	A/A	C/C	C/C	C/C	C/C	C/C	A/C	C/C	A/A	A/A	C/C	A/A	A/A	C/C	A/A	C/C	C/C	C/C	C/C	C/C	C/C	C/C	C/C	C/C	C/C	C/C	A/A	C/C	C/C	C/C	C/C	A/A	C/C	C/C	C/C	C/C	C/C	C/C	C/C	C/C	C/C	C/C	C/C
AX-108758935	T/T	T/T	C/C	T/T	C/C	T/T	T/T	T/T	T/T	T/T	T/T	T/T	C/C	C/C	C/C	C/C	T/T	T/T	C/C	T/T	T/T	T/T	T/T	C/C	C/C	C/C	C/C	C/C	T/T	T/T	T/C	C/C	C/C	T/T	T/T	T/T	T/T	C/C	T/T	T/T	T/T	T/T	T/T	C/C	T/T	T/T	T/T	T/T	C/C
AX-108759009	G/G	A/A	G/G	G/G	G/G	A/G	A/A	G/G	G/G	G/G	G/G	G/G	A/G	G/G	A/A	A/A	G/G	A/A	A/A	G/G	G/G	G/G	G/G	G/G	G/G	G/G	G/G	G/G	G/G	G/G	G/G	G/G	A/A	G/G	G/G	G/G	G/G	A/A	G/G	G/G	G/G	G/G	G/G	G/G	G/G	G/G	G/G	G/G	G/G
AX-108759579	T/T	C/C	T/T	T/T	C/C	T/T	T/T	C/C	T/T	T/T	T/T	C/C	T/C	C/C	T/T	C/C	T/T	C/C	C/C	T/T	T/T	C/C	T/T	T/T	C/C	C/C	C/C	C/C	T/T	C/C	T/C	C/C	T/T	C/C	C/C	C/C	C/C	T/T	C/C	C/C	T/T	C/C	T/T	C/C	C/C	C/C	C/C	C/C	C/C
AX-108759665	C/C	T/T	T/T	T/T	C/C	T/T	T/T	T/T	C/C	C/C	T/C	C/C	T/T	T/T	T/T	T/T	C/C	C/C	T/T	T/T	C/C	T/T	C/C	T/T	C/C	T/T	T/T	C/C	C/C	T/T	T/C	T/T	C/C	T/T	C/C	C/C	C/C	T/T	C/C	C/C	T/T	C/C	C/C	T/T	T/T	C/C	C/C	T/T	T/T
AX-108759696	C/C	C/C	C/C	C/C	T/T	T/T	T/T	C/C	T/T	T/T	T/T	C/C	C/C	T/T	C/C	C/C	C/C	T/T	T/T	C/C	C/C	C/C	T/T	C/C	T/T	T/T	C/C	C/C	C/C	T/T	T/C	T/T	C/C	C/C	T/T	T/T	T/T	T/T	T/T	T/T	T/T	T/T	T/T	T/T	T/C	T/T	T/T	T/T	C/C
AX-108759750	G/G	G/G	G/G	G/G	G/G	T/G	T/T	G/G	T/T	G/G	G/G	G/G	T/T	T/T	G/G	G/G	T/T	G/G	T/T	T/T	G/G	T/T	G/G	G/G	G/G	G/G	G/G	G/G	G/G	G/G	G/G	G/G	G/G	G/G	T/T	G/G	T/T	T/T	G/G	G/G	G/G	T/T	G/G	G/G	G/G	G/G	G/G	G/G	T/T
AX-108759769	G/G	G/G	G/G	G/G	G/G	G/G	NN	G/G	G/G	G/G	G/G	T/T	G/G	T/T	T/T	T/T	T/T	T/T	G/G	T/T	T/T	T/T	T/T	T/T	T/T	T/T	G/G	T/T	G/G	T/T	T/T	T/T	T/T	T/T	T/T	G/G	T/T	G/G	T/T	G/G	T/T	T/T	G/G	G/G	T/T	NN	G/G	G/G	T/T
AX-108759985	C/C	C/C	C/C	G/G	G/G	C/C	C/C	G/G	G/G	C/C	C/C	G/G	G/G	C/C	C/G	C/C	G/G	C/C	G/G	C/C	C/C	G/G	NN	C/C	C/C	G/G	C/C	G/G	C/C	G/G	C/G	C/C	C/C	G/G	C/C	G/G	C/C	G/G	G/G	G/G	C/C	C/C	C/C	C/C	C/C	C/C	G/G	G/G	C/C
AX-108760101	C/C	C/C	G/G	G/G	G/G	G/G	G/G	C/C	C/C	G/G	G/G	C/C	C/G	G/G	C/C	C/C	C/C	G/G	G/G	C/C	C/C	G/G	G/G	C/C	C/C	C/C	C/C	C/C	C/C	G/G	C/G	C/G	G/G	G/G	G/G	G/G	G/G	C/C	G/G	G/G	G/G	G/G	G/G	C/C	C/G	G/G	C/C	C/C	G/G
AX-108760661	G/G	G/G	A/A	A/A	G/G	A/G	A/A	G/G	G/G	A/A	G/G	A/A	A/A	G/G	A/A	G/G	A/A	G/G	A/A	A/A	A/A	G/G	G/G	G/G	A/A	A/A	G/G	A/A	G/G	A/A	A/A	A/A	G/G	A/A	A/A	A/A	A/A	G/G	G/G	G/G	G/G	G/G	A/A	A/A	A/G	G/G	A/A	A/A	G/G
AX-108761027	A/A	A/A	G/G	A/A	G/G	A/A	A/A	G/G	G/G	A/A	A/A	A/A	A/A	G/G	G/G	G/G	A/A	NN	G/G	A/A	A/A	A/A	A/A	G/G	G/G	G/G	G/G	G/G	A/A	A/A	A/G	A/A	G/G	A/A	A/A	A/A	A/A	G/G	A/A	G/G	G/G	G/G	A/A	G/G	A/A	A/A	A/A	A/A	G/G
AX-108761062	G/G	A/A	G/G	A/A	A/A	A/A	A/A	A/A	G/G	A/A	A/A	G/G	G/G	A/A	A/A	A/A	A/A	G/G	A/A	A/A	A/A	G/G	A/G	G/G	G/G	G/G	A/A	G/G	A/A	A/A	A/A	A/A	G/G	G/G	A/A	G/G	A/A	A/A	A/A	A/A	A/A	A/A	G/G	A/A	A/A	A/A	G/G	A/A	A/A
AX-108761189	C/C	A/A	C/C	C/C	C/C	NN	A/A	C/C	C/C	C/C	C/C	C/C	A/C	C/C	A/A	A/A	C/C	A/A	A/A	C/C	C/C	C/C	C/C	C/C	C/C	C/C	C/C	C/C	C/C	C/C	C/C	C/C	A/A	C/C	C/C	C/C	C/C	A/A	C/C	C/C	C/C	C/C	C/C	C/C	C/C	C/C	C/C	C/C	C/C
AX-108761355	G/G	A/A	A/A	G/G	A/A	A/G	A/A	G/G	G/G	A/A	A/A	A/A	G/G	A/A	A/A	G/G	A/A	A/A	G/G	G/G	G/G	A/A	A/A	A/A	G/G	A/A	G/G	G/G	G/G	G/G	A/A	A/A	A/A	G/G	G/G	A/A	G/G	A/A	G/G	A/A	A/A	A/A	A/A	G/G	G/G	A/A	A/A	A/A	G/G
AX-108761661	A/A	G/G	A/A	A/A	A/A	A/G	G/G	G/G	G/G	G/G	G/G	A/G	A/A	G/G	G/G	G/G	A/A	G/G	G/G	G/G	A/A	A/A	G/G	G/G	G/G	A/A	A/A	A/A	G/G	A/A	A/G	A/A	A/A	A/A	G/G	G/G	G/G	A/A	A/A	A/A	G/G	G/G	A/A	G/G	G/G	G/G	G/G	A/A	G/G
AX-108761856	T/T	T/T	T/T	T/T	T/T	T/G	G/G	NN	T/T	T/T	T/T	G/G	T/T	G/G	G/G	G/G	G/G	G/G	T/T	G/G	G/G	G/G	G/G	G/G	G/G	G/G	T/T	G/G	T/T	G/G	G/G	G/G	G/G	G/G	G/G	T/T	G/G	T/T	G/G	T/T	G/G	G/G	T/T	T/T	G/G	G/G	T/G	T/T	G/G
AX-108761888	C/C	T/T	C/C	T/T	C/C	C/C	T/T	T/T	C/C	C/C	C/C	C/C	C/C	C/C	T/T	T/T	C/C	C/C	T/T	C/C	C/C	C/C	C/C	C/C	T/T	C/C	C/C	C/C	C/C	C/C	C/C	C/C	T/T	C/C	C/C	C/C	C/C	T/C	C/C	C/C	C/C	C/C	C/C	C/C	C/C	C/C	C/C	C/C	C/C
AX-108761936	G/G	G/G	G/G	C/C	G/G	G/G	C/C	G/G	G/G	C/C	G/G	C/C	C/G	G/G	G/G	G/G	C/C	G/G	C/C	C/C	C/C	C/C	G/G	G/G	C/C	C/C	G/G	NN	C/C	G/G	C/G	C/C	G/G	C/C	C/C	C/C	C/C	G/G	G/G	C/C	G/G	G/G	G/G	C/C	G/G	G/G	C/C	G/G	G/G
AX-108761957	C/C	T/T	C/C	C/C	C/C	C/C	T/T	C/C	C/C	C/C	C/C	C/C	T/C	C/C	T/T	T/T	C/C	T/T	T/T	C/C	C/C	C/C	C/C	C/C	C/C	C/C	C/C	C/C	C/C	C/C	C/C	C/C	T/T	C/C	C/C	C/C	C/C	T/T	C/C	C/C	C/C	C/C	C/C	C/C	C/C	C/C	C/C	C/C	C/C
AX-108762024	A/A	A/A	A/A	A/A	C/C	C/C	C/C	A/A	C/C	C/C	C/C	A/A	A/A	C/C	A/A	A/A	A/A	C/C	C/C	A/A	A/A	A/A	C/C	A/A	C/C	C/C	A/A	A/A	A/A	C/C	A/C	C/C	A/A	A/A	C/C	C/C	C/C	C/C	C/C	C/C	C/C	C/C	C/C	C/C	A/C	C/C	C/C	C/C	A/A
AX-108762148	G/G	A/A	A/A	A/A	A/A	G/G	G/G	G/G	G/G	A/A	A/A	G/G	A/G	A/A	A/A	A/A	G/G	G/G	G/G	G/G	A/A	A/A	NN	A/A	G/G	A/A	G/G	G/G	G/G	A/A	G/G	G/G	G/G	G/G	G/G	G/G	G/G	A/A	G/G	G/G	G/G	G/G	A/A	G/G	A/A	A/A	G/G	A/A	A/A
AX-108762585	C/C	C/C	C/C	C/C	G/G	G/G	G/G	C/C	G/G	G/G	G/G	C/C	C/C	G/G	C/C	C/C	C/C	G/G	G/G	C/C	C/C	C/C	G/G	C/C	G/G	G/G	C/C	C/C	C/C	G/G	C/G	G/G	C/C	C/C	G/G	G/G	G/G	G/G	G/G	G/G	G/G	G/G	G/G	G/G	C/G	G/G	G/G	G/G	C/C
AX-108762612	G/G	G/G	G/G	G/G	G/G	G/G	G/G	G/G	G/G	G/G	G/G	G/G	G/G	G/G	G/G	G/G	G/G	G/G	G/G	G/G	G/G	G/G	G/G	G/G	G/G	G/G	G/G	G/G	G/G	G/G	G/G	G/G	G/G	G/G	G/G	G/G	G/G	G/G	G/G	G/G	G/G	G/G	G/G	G/G	G/G	G/G	G/G	G/G	G/G
AX-108762842	T/T	T/T	T/T	C/C	T/T	T/T	T/T	T/T	C/C	T/T	T/T	T/T	T/T	C/C	T/T	T/T	T/T	T/T	C/C	C/C	T/T	T/T	NN	T/T	C/C	C/C	C/C	C/C	C/C	C/C	C/C	T/T	T/T	T/T	T/T	T/T	T/T	T/T	C/C	T/T	C/C	C/C	T/T	T/T	C/C	C/C	T/T	C/C	C/C
AX-108763203	A/A	A/A	A/A	A/A	T/T	T/T	T/T	T/T	T/T	T/T	A/T	A/A	T/T	A/A	T/T	A/A	A/T	T/T	A/A	T/T	A/A	T/T	T/T	T/T	A/A	A/A	A/A	T/T	T/T	A/A	T/T	T/T	T/T	A/A	A/A	A/A	A/A	A/A	T/T	A/A	A/A	T/T	T/T	T/T	A/A	A/A	A/A	T/T	T/T
AX-108763535	T/T	T/T	T/T	C/C	T/T	T/C	C/C	T/T	T/T	C/C	T/T	C/C	C/C	T/T	T/T	T/T	C/C	T/T	C/C	C/C	T/T	C/C	T/T	C/C	T/T	C/C	T/T	C/C	C/C	T/T	T/C	C/C	T/T	C/C	C/C	C/C	C/C	T/T	T/T	C/C	T/T	T/T	T/T	C/C	T/C	C/C	C/C	T/T	T/T
AX-108764094	G/G	A/A	G/G	A/A	A/A	A/A	A/A	A/A	A/A	G/G	G/G	G/G	G/G	G/G	G/G	A/A	G/G	G/G	G/G	A/A	A/A	G/G	A/A	A/A	G/G	A/A	A/A	A/A	A/A	G/G	A/A	A/A	A/A	A/A	G/G	G/G	G/G	A/A	G/G	G/G	G/G	A/A	A/A	A/A	G/G	G/G	G/G	A/A	G/G
AX-108764193	G/G	C/C	C/C	C/C	G/G	NN	C/C	G/G	C/C	G/G	C/C	C/C	G/G	G/G	G/G	G/G	G/G	C/C	G/G	C/C	G/G	G/G	G/G	G/G	G/G	C/C	C/C	G/G	G/G	G/G	G/G	G/G	G/G	C/C	G/G	C/C	G/G	G/G	G/G	G/G	C/C	C/C	C/C	C/C	C/C	C/C	C/C	G/G	C/C
AX-108764231	C/C	C/C	C/C	C/C	C/C	C/C	C/C	C/C	C/C	C/C	C/C	C/C	C/C	C/C	C/C	C/C	C/C	C/C	C/C	C/C	T/T	C/C	C/C	C/C	C/C	C/C	C/C	C/C	T/T	C/C	C/C	C/C	C/C	C/C	C/C	C/C	C/C	C/C	C/C	C/C	C/C	C/C	C/C	T/C	C/C	C/C	C/C	C/C	C/C
AX-108764693	C/C	C/C	A/A	C/C	A/A	A/A	A/A	C/C	C/C	A/A	A/A	C/C	C/C	A/A	C/C	C/C	A/A	A/A	C/C	C/C	C/C	A/A	A/C	A/A	A/A	C/C	A/A	A/A	A/A	C/C	A/A	A/A	A/A	A/A	C/C	C/C	C/C	C/C	A/A	C/C	C/C	A/A	A/A	A/A	A/A	A/A	A/A	C/C	A/A
AX-108764928	C/C	T/T	C/C	T/T	T/T	C/C	C/C	T/T	C/C	C/C	C/C	T/T	C/C	C/C	C/C	T/T	C/C	NN	T/T	C/C	T/T	T/T	T/C	C/C	T/T	T/T	T/T	T/C	C/C	T/T	T/C	C/C	C/C	T/T	T/T	T/T	C/C	C/C	T/T	T/T	T/T	T/T	C/C	T/T	T/T	T/T	T/T	T/T	T/T
AX-108765521	G/G	A/A	G/G	A/A	A/A	G/G	G/G	G/G	G/G	A/A	A/A	A/G	G/G	G/G	A/A	A/A	A/A	G/G	G/G	G/G	A/A	A/A	NN	G/G	G/G	A/A	G/G	A/A	G/G	A/A	A/G	G/G	G/G	G/G	A/A	G/G	A/A	A/A	G/G	G/G	G/G	G/G	A/A	A/A	A/A	A/A	G/G	A/A	A/A
AX-108765730	T/T	T/T	C/C	NN	C/C	T/T	T/T	T/T	C/C	C/C	T/T	C/C	T/C	C/C	NN	T/T	T/T	T/T	C/C	T/T	C/C	T/T	C/C	T/T	T/T	T/T	C/C	T/T	C/C	T/T	T/T	T/T	C/C	T/T	C/C	T/T	C/C	C/C	C/C	C/C	C/C	C/C	C/C	C/C	C/C	C/C	T/T	C/C	C/C
AX-108765756	G/G	G/G	G/G	G/G	G/G	A/G	A/A	A/G	G/G	G/G	G/G	A/A	G/G	G/G	G/G	G/G	A/A	A/A	G/G	A/A	A/A	A/A	A/A	A/A	A/A	A/A	A/A	A/A	G/G	A/A	A/A	A/A	A/A	A/A	G/G	G/G	A/A	G/G	A/A	A/A	A/A	A/A	G/G	G/G	G/G	A/A	G/G	G/G	A/A
AX-108766258	A/A	A/A	A/A	A/A	G/G	G/G	G/G	G/G	G/G	G/G	A/G	A/A	G/G	A/A	G/G	A/A	A/G	G/G	A/A	G/G	G/G	G/G	G/G	G/G	A/A	A/A	A/A	A/A	A/A	A/A	G/G	G/G	G/G	A/A	A/A	A/A	A/A	A/A	G/G	A/A	A/A	G/G	G/G	G/G	A/A	A/A	A/A	G/G	G/G
AX-108766352	C/C	C/C	T/T	C/C	T/T	NN	C/C	C/C	C/C	C/C	T/C	T/T	T/T	C/C	C/C	C/C	C/C	T/T	T/T	C/C	T/T	C/C	T/T	C/C	C/C	T/T	T/T	T/T	C/C	C/C	T/C	C/C	C/C	T/T	T/T	C/C	T/T	T/T	T/T	C/C	T/T	C/C	T/T	C/C	T/T	T/T	T/T	C/C	T/T
AX-108766766	C/C	T/T	T/T	C/C	T/T	T/C	T/T	C/C	C/C	T/T	T/T	T/T	C/C	T/T	T/T	C/C	T/T	T/T	C/C	C/C	C/C	T/T	T/T	T/T	C/C	T/T	C/C	C/C	C/C	C/C	T/T	T/T	T/T	C/C	C/C	T/T	C/C	T/T	C/C	T/T	T/T	T/T	T/T	C/C	C/C	T/T	T/T	T/T	C/C
AX-108766792	G/G	G/G	A/A	G/G	G/G	NN	G/G	G/G	A/A	A/A	A/A	G/G	A/A	A/A	A/G	G/G	A/A	G/G	G/G	G/G	A/A	G/G	A/A	A/A	G/G	G/G	G/G	G/G	G/G	G/G	A/G	A/A	G/G	G/G	G/G	G/G	G/G	A/A	G/G	G/G	G/G	G/G	A/A	G/G	G/G	G/G	G/G	G/G	G/G
AX-108766834	C/C	G/G	C/C	G/G	C/C	NN	G/G	G/G	C/C	C/C	C/C	C/C	G/G	G/G	G/G	G/G	C/C	C/C	G/G	C/C	C/C	C/C	C/C	C/C	G/G	C/C	C/C	C/C	C/C	C/C	C/C	C/C	G/G	C/C	C/C	C/C	C/C	G/G	C/C	C/C	C/C	C/C	C/C	C/G	C/C	C/C	C/C	C/C	C/C
AX-108767109	G/G	G/G	G/G	G/G	A/A	A/G	A/A	A/A	G/G	G/G	G/G	A/A	A/A	G/G	G/G	G/G	A/A	G/G	A/A	G/G	A/A	G/G	G/G	G/G	G/G	G/G	G/G	A/A	G/G	A/A	A/G	A/A	G/G	A/A	G/G	A/A	G/G	G/G	A/A	G/G	G/G	G/G	G/G	G/G	A/G	A/A	A/A	G/G	G/G
AX-108767469	C/C	T/T	T/T	C/C	T/T	NN	T/T	C/C	C/C	T/T	T/T	T/T	T/T	C/C	T/T	C/C	T/T	T/T	C/C	C/C	C/C	T/T	T/T	T/T	C/C	T/T	C/C	C/C	C/C	C/C	T/T	T/T	T/T	C/C	C/C	T/T	C/C	T/T	C/C	T/T	T/T	T/T	T/T	T/C	T/T	T/T	T/T	T/T	C/C
AX-108767535	T/T	C/C	T/T	T/T	C/C	T/T	T/T	T/T	T/T	C/C	T/C	T/T	T/T	T/T	C/C	C/C	T/T	C/C	C/C	T/T	C/C	T/T	NN	C/C	C/C	T/T	T/T	C/C	T/T	C/C	T/T	T/T	T/T	T/T	T/T	T/T	T/T	C/C	T/T	T/T	C/C	C/C	T/T	C/C	C/C	C/C	T/T	T/T	NN
AX-108767553	A/A	A/A	A/A	A/A	G/G	G/G	G/G	G/G	NN	G/G	A/G	A/A	G/G	A/A	G/G	A/A	A/G	G/G	A/A	G/G	A/A	G/G	G/G	G/G	A/A	A/A	A/A	G/G	G/G	A/A	G/G	G/G	G/G	A/A	A/A	A/A	A/A	A/A	G/G	A/A	A/A	G/G	G/G	G/G	A/A	A/A	A/A	G/G	G/G
AX-108767762	A/A	C/C	C/C	C/C	A/A	C/C	C/C	A/A	A/A	C/C	C/C	A/A	C/C	C/C	C/C	C/C	A/A	A/A	C/C	C/C	A/A	C/C	A/A	C/C	A/A	C/C	C/C	C/C	A/A	C/C	A/C	C/C	A/A	C/C	A/A	A/A	A/A	C/C	C/C	A/A	C/C	A/A	A/A	C/C	C/C	A/A	A/A	C/C	C/C
AX-108768090	T/T	C/C	C/C	C/C	T/T	T/C	C/C	T/T	C/C	T/T	C/C	C/C	T/T	T/T	NN	T/T	T/T	C/C	T/T	C/C	T/T	T/T	T/T	T/T	T/T	C/C	C/C	T/T	T/T	T/T	T/T	T/T	T/T	C/C	T/T	C/C	T/T	T/T	T/T	T/T	C/C	C/C	C/C	C/C	C/C	C/C	C/C	T/T	C/C
AX-108768123	C/C	C/C	A/A	C/C	A/A	A/C	A/A	A/A	C/C	A/A	A/A	C/C	C/C	A/A	C/C	C/C	A/A	A/A	C/C	A/A	A/A	A/A	C/C	C/C	A/A	C/C	C/C	A/A	C/C	A/A	A/A	A/A	A/A	A/A	C/C	C/C	C/C	C/C	A/A	C/C	C/C	A/A	A/A	A/A	A/A	A/A	C/C	C/C	A/A
AX-108768149	G/G	T/T	G/G	G/G	G/G	NN	T/T	G/G	T/T	G/G	G/G	G/G	T/G	G/G	T/T	T/T	G/G	T/T	T/T	T/T	G/G	G/G	T/G	G/G	G/G	T/T	T/T	G/G	G/G	T/T	G/G	G/G	T/T	T/T	T/T	T/T	T/T	T/T	T/T	G/G	T/T	T/T	T/T	G/G	G/G	G/G	T/T	G/G	G/G
AX-108768267	T/T	C/C	T/T	C/C	C/C	C/C	C/C	C/C	C/C	T/T	T/T	T/T	T/T	C/C	C/C	C/C	C/C	C/C	C/C	T/T	C/C	T/T	T/T	C/C	T/T	C/C	T/T	C/C	T/T	C/C	T/T	T/T	T/T	C/C	C/C	T/T	C/C	C/C	C/C	T/T	T/T	T/T	T/T	C/C	T/T	T/T	T/T	T/T	T/T
AX-108768835	C/C	C/C	C/C	C/C	A/A	A/A	A/A	C/C	A/A	A/A	A/A	C/C	C/C	A/A	C/C	C/C	C/C	NN	A/A	C/C	C/C	C/C	A/A	C/C	A/A	A/A	C/C	C/C	C/C	A/A	A/C	A/A	C/C	C/C	A/A	A/A	A/A	A/A	A/A	A/A	A/A	A/A	A/A	A/A	A/C	A/A	NN	A/A	C/C
AX-108769327	C/C	C/C	T/T	T/T	C/C	C/C	T/T	C/C	C/C	T/T	C/C	T/T	T/T	C/C	T/T	C/C	T/T	C/C	T/T	T/T	T/T	C/C	C/C	C/C	T/T	T/T	C/C	T/T	C/C	T/T	T/T	T/T	C/C	T/T	T/T	T/T	T/T	C/C	C/C	C/C	C/C	C/C	T/T	T/T	T/C	C/C	T/T	T/T	C/C
AX-108769481	A/A	A/A	A/A	A/A	A/A	A/A	G/G	A/A	A/A	A/A	A/A	G/G	A/A	G/G	G/G	G/G	G/G	G/G	A/A	G/G	G/G	G/G	G/G	G/G	G/G	G/G	A/A	G/G	A/A	G/G	G/G	G/G	G/G	G/G	G/G	A/A	G/G	A/A	G/G	G/G	G/G	G/G	A/A	A/A	G/G	G/G	A/A	A/A	G/G
AX-108769496	G/G	A/A	G/G	A/A	A/A	A/A	A/A	G/G	A/A	A/A	NN	G/G	NN	G/G	A/G	A/A	G/G	A/A	G/G	A/A	A/A	G/G	NN	A/A	G/G	A/A	A/A	A/A	G/G	G/G	A/A	A/A	A/A	A/A	G/G	G/G	G/G	G/G	G/G	A/A	A/A	A/A	A/A	A/A	G/G	G/G	G/G	A/A	G/G
AX-108769641	G/G	A/A	G/G	A/A	G/G	NN	A/A	A/A	A/A	G/G	G/G	G/G	A/A	A/A	A/A	A/A	G/G	A/A	A/A	A/A	G/G	G/G	A/A	G/G	G/G	A/A	A/A	G/G	G/G	A/A	G/G	G/G	A/A	A/A	A/A	A/A	A/A	A/A	A/A	G/G	G/G	A/A	A/A	G/G	G/G	G/G	A/A	G/G	G/G
AX-108769808	A/A	A/A	A/A	A/A	G/G	G/G	G/G	G/G	G/G	G/G	A/G	A/A	G/G	A/A	G/G	A/A	A/G	G/G	A/A	G/G	A/A	G/G	G/G	G/G	A/A	A/A	A/A	G/G	G/G	A/A	G/G	G/G	G/G	A/A	A/A	A/A	A/A	A/A	G/G	A/A	A/A	G/G	G/G	G/G	A/A	A/A	A/A	G/G	G/G
AX-108770119	C/C	G/G	G/G	G/G	C/C	G/G	G/G	C/C	C/C	C/C	C/G	C/C	G/G	G/G	G/G	G/G	C/C	C/C	G/G	G/G	C/C	G/G	C/C	G/G	C/C	G/G	G/G	C/C	C/C	G/G	C/G	G/G	C/C	G/G	C/C	C/C	C/C	G/G	G/G	C/C	G/G	C/C	C/C	G/G	G/G	C/C	C/C	G/G	G/G
AX-108770145	T/T	T/T	T/T	T/T	T/T	NN	NN	T/T	G/G	G/G	T/G	T/T	G/G	NN	G/G	G/G	G/G	G/G	G/G	T/T	G/G	G/G	T/T	G/G	T/T	G/G	T/T	T/T	G/G	G/G	NN	G/G	G/G	T/T	G/G	T/T	G/G	G/G	G/G	G/G	T/T	T/T	G/G	T/T	NN	T/T	T/T	T/T	T/T
AX-108770154	G/G	A/A	G/G	A/A	A/A	A/A	A/A	A/A	A/A	A/A	G/G	G/G	G/G	G/G	A/A	A/A	G/G	A/A	G/G	G/G	G/G	A/A	A/A	G/G	G/G	A/A	A/A	A/A	A/A	A/A	A/G	A/A	G/G	A/A	A/A	G/G	A/A	G/G	G/G	G/G	G/G	A/A	A/A	G/G	G/G	G/G	A/A	A/A	G/G
AX-108770213	C/C	T/T	T/T	T/T	T/T	T/T	C/C	C/C	T/T	T/T	T/T	T/T	C/C	C/C	T/C	C/C	T/T	T/T	C/C	C/C	C/C	T/T	T/C	T/T	C/C	T/T	C/C	T/T	T/T	T/T	T/T	T/T	C/C	C/C	C/C	T/T	C/C	C/C	T/T	T/T	C/C	C/C	T/T	C/C	C/C	C/C	T/T	T/T	C/C
AX-108770291	NN	A/A	A/A	A/A	C/C	NN	C/C	A/A	NN	A/A	A/C	C/C	C/C	A/A	C/C	C/C	C/C	A/A	A/A	A/A	A/A	A/A	NN	C/C	C/C	A/A	A/A	A/A	A/A	A/A	A/A	A/A	C/C	A/A	C/C	C/C	C/C	C/C	C/C	C/C	C/C	C/C	A/A	C/C	A/C	A/A	C/C	A/A	A/A
AX-108770812	T/T	C/C	T/T	C/C	T/T	T/T	T/T	T/T	C/C	T/T	T/C	T/T	C/C	C/C	C/C	C/C	C/C	T/T	T/T	C/C	C/C	T/T	T/T	T/T	C/C	T/T	C/C	C/C	C/C	T/T	T/T	T/T	T/T	C/C	C/C	C/C	C/C	T/T	T/T	C/C	T/T	T/T	T/T	C/C	C/C	C/C	C/C	C/C	T/T
AX-108770869	A/A	A/A	G/G	G/G	A/A	A/G	A/A	A/A	NN	G/G	A/A	A/A	G/G	A/A	G/G	A/A	G/G	A/A	G/G	G/G	A/A	A/A	A/A	A/A	G/G	G/G	A/A	A/A	A/A	G/G	A/G	G/G	G/G	A/A	A/A	G/G	A/A	A/A	A/A	A/A	A/A	A/A	G/G	A/A	G/G	G/G	G/G	G/G	A/A
AX-108770924	G/G	G/G	G/G	C/C	G/G	NN	C/C	G/G	G/G	C/C	G/G	C/C	C/C	G/G	G/G	G/G	C/C	G/G	C/C	C/C	G/G	C/C	G/G	C/C	G/G	C/C	G/G	C/C	C/C	G/G	C/G	C/C	G/G	C/C	C/C	C/C	C/C	G/G	G/G	C/C	G/G	G/G	G/G	C/C	C/G	C/C	C/C	G/G	G/G
AX-108770967	C/C	C/C	G/G	C/C	G/G	C/G	G/G	G/G	C/C	G/G	G/G	C/C	C/C	G/G	C/G	C/C	G/G	G/G	C/C	G/G	G/G	G/G	C/C	C/C	G/G	C/C	C/C	G/G	C/C	G/G	G/G	G/G	G/G	G/G	C/C	C/C	C/C	C/C	G/G	C/C	C/C	G/G	G/G	G/G	G/G	G/G	C/C	C/C	G/G
AX-108771035	G/G	A/A	G/G	G/G	G/G	G/G	A/A	G/G	G/G	G/G	G/G	G/G	A/G	G/G	A/A	A/A	G/G	A/A	A/A	G/G	A/A	G/G	G/G	G/G	G/G	G/G	G/G	G/G	G/G	G/G	G/G	G/G	A/A	G/G	G/G	G/G	G/G	A/A	G/G	G/G	G/G	G/G	G/G	G/G	G/G	G/G	G/G	G/G	G/G
AX-108771049	G/G	A/G	A/A	G/G	A/A	G/G	G/G	G/G	A/A	G/G	G/G	G/G	A/A	A/A	G/G	G/G	A/A	G/G	A/A	G/G	A/A	G/G	A/A	A/A	G/G	A/A	A/A	A/A	A/A	G/G	A/G	A/A	A/A	G/G	G/G	G/G	G/G	A/A	A/A	G/G	G/G	G/G	G/G	A/A	A/A	G/G	G/G	A/A	G/G
AX-108771397	C/C	C/C	A/A	A/A	A/A	A/A	A/A	C/C	C/C	A/A	A/A	C/C	A/A	A/A	C/C	C/C	C/C	A/A	A/A	C/C	C/C	A/A	A/A	C/C	C/C	C/C	C/C	A/A	A/A	A/A	A/C	A/A	A/A	A/A	A/A	A/A	A/A	C/C	A/A	A/A	A/A	A/A	A/A	C/C	C/C	C/C	C/C	C/C	A/A
AX-108771448	C/C	C/C	C/C	C/C	A/A	A/A	A/A	A/A	A/A	A/A	A/C	C/C	A/A	C/C	A/A	C/C	A/C	A/A	C/C	A/A	C/C	A/A	A/A	A/A	C/C	C/C	C/C	A/A	A/A	C/C	A/A	A/A	A/A	C/C	C/C	C/C	C/C	C/C	A/A	C/C	C/C	A/A	A/A	A/A	C/C	C/C	C/C	A/A	A/A
AX-108771602	C/C	C/C	C/C	C/C	C/C	C/C	C/C	C/C	C/C	C/C	C/C	C/C	C/C	C/C	C/C	C/C	C/C	C/C	C/C	C/C	A/A	C/C	C/C	C/C	C/C	C/C	C/C	C/C	A/A	C/C	C/C	C/C	C/C	C/C	C/C	C/C	C/C	C/C	C/C	C/C	C/C	C/C	C/C	A/C	C/C	C/C	C/C	C/C	C/C
AX-108771731	A/A	G/G	A/A	A/A	A/A	NN	A/A	A/A	G/G	A/A	A/A	G/G	G/G	G/G	G/G	G/G	G/G	A/A	G/G	A/A	A/A	G/G	A/A	G/G	G/G	A/A	G/G	A/A	A/A	G/G	A/G	G/G	A/A	G/G	A/A	G/G	A/A	A/A	G/G	A/A	A/A	G/G	G/G	G/G	A/G	A/A	G/G	A/A	A/A
AX-108771776	G/G	G/G	G/G	G/G	G/G	G/G	G/G	G/G	G/G	G/G	G/G	G/G	G/G	G/G	G/G	G/G	G/G	G/G	G/G	G/G	G/G	G/G	G/G	G/G	G/G	G/G	G/G	G/G	T/T	G/G	G/G	G/G	G/G	G/G	G/G	G/G	G/G	G/G	G/G	G/G	G/G	G/G	G/G	T/G	G/G	G/G	G/G	G/G	G/G
AX-108771838	G/G	G/G	G/G	G/G	G/G	G/G	C/C	G/G	C/C	C/C	C/C	G/G	G/G	C/C	C/C	C/C	G/G	C/C	C/C	G/G	G/G	G/G	C/C	C/C	G/G	G/G	G/G	C/C	G/G	G/G	G/G	G/G	G/G	G/G	C/C	C/C	C/C	G/G	G/G	C/C	C/C	G/G	G/G	NN	G/G	C/C	C/C	G/G	C/C
AX-108771951	A/A	A/A	T/T	T/T	T/T	A/A	A/A	A/A	A/A	T/T	T/T	A/A	A/A	T/T	A/T	A/A	A/A	A/A	T/T	A/A	A/A	T/T	A/A	T/T	T/T	T/T	T/T	A/A	A/A	T/T	A/A	A/A	T/T	A/A	T/T	A/A	T/T	T/T	A/A	A/A	A/A	A/A	A/A	T/T	A/T	A/A	A/A	A/A	T/T
AX-108771961	T/T	T/T	T/T	G/G	G/G	T/T	T/T	G/G	G/G	G/G	G/G	T/T	T/T	T/T	T/T	T/T	G/G	G/G	G/G	G/G	T/T	T/T	G/G	G/G	G/G	T/T	G/G	G/G	G/G	G/G	G/G	G/G	T/T	T/T	G/G	T/T	G/G	T/T	G/G	G/G	T/T	G/G	T/T	G/G	T/G	T/T	T/T	G/G	T/T
AX-108772015	G/G	C/C	C/C	C/C	G/G	NN	C/C	G/G	C/C	G/G	G/G	G/G	C/C	G/G	G/G	G/G	G/G	G/G	G/G	C/C	C/C	G/G	G/G	G/G	G/G	G/G	C/C	G/G	G/G	G/G	C/G	G/G	G/G	C/C	G/G	C/C	G/G	G/G	G/G	G/G	C/C	G/G	C/C	G/G	C/C	C/C	C/C	G/G	C/C
AX-108772023	G/G	G/G	C/C	C/C	G/G	C/C	C/C	C/C	G/G	G/G	G/G	G/G	C/C	G/G	G/G	C/C	G/G	C/C	G/G	C/C	C/C	C/C	G/G	G/G	C/C	C/C	G/G	G/G	C/C	C/C	C/C	C/C	C/C	G/G	G/G	G/G	G/G	C/C	C/C	G/G	C/C	G/G	C/C	G/G	G/G	G/G	G/G	G/G	C/C
AX-108772068	G/G	G/G	C/C	G/G	G/G	G/G	G/G	C/C	G/G	G/G	C/G	C/C	C/G	C/C	C/G	G/G	G/G	G/G	C/C	G/G	G/G	C/C	C/G	C/C	C/C	G/G	G/G	C/C	G/G	C/C	G/G	G/G	G/G	G/G	C/C	C/C	C/C	C/C	G/G	G/G	C/C	G/G	G/G	G/G	C/C	C/C	C/C	C/C	C/C
AX-108772261	C/C	C/C	C/C	C/C	C/C	T/C	T/T	C/C	T/T	C/C	C/C	C/C	T/T	T/T	C/C	C/C	T/T	C/C	T/T	T/T	C/C	T/T	C/C	C/C	C/C	C/C	C/C	C/C	C/C	C/C	C/C	C/C	C/C	C/C	T/T	C/C	T/T	T/T	C/C	C/C	C/C	T/T	C/C	C/C	C/C	C/C	C/C	C/C	T/T
AX-108772751	C/C	G/G	C/C	C/C	C/C	C/G	G/G	C/C	G/G	C/C	NN	C/G	C/C	C/C	G/G	G/G	C/C	C/C	G/G	G/G	G/G	C/C	C/G	C/C	G/G	G/G	G/G	G/G	C/C	G/G	C/C	C/C	G/G	G/G	G/G	G/G	G/G	C/G	G/G	G/G	C/C	G/G	G/G	C/C	C/C	C/C	G/G	C/C	C/C
AX-108772856	C/C	T/T	C/C	T/T	T/T	C/C	T/T	T/T	T/T	T/T	T/T	T/T	T/T	C/C	C/C	T/T	T/T	C/C	T/T	C/C	T/T	T/T	C/C	T/T	C/C	C/C	T/T	C/C	C/C	T/T	C/C	C/C	T/T	T/T	C/C	T/T	C/C	C/C	T/T	C/C	C/C	C/C	T/T	T/T	T/T	T/T	T/T	C/C	C/C
AX-108773281	T/T	T/T	T/T	T/T	T/T	NN	C/C	T/T	T/T	T/T	T/T	C/C	T/T	C/C	C/C	C/C	C/C	C/C	T/T	C/C	C/C	C/C	C/C	C/C	C/C	C/C	T/T	C/C	T/T	C/C	C/C	C/C	C/C	C/C	C/C	T/T	C/C	T/T	C/C	C/C	C/C	C/C	T/T	T/T	C/C	C/C	T/T	T/T	C/C
AX-108773574	G/G	G/G	G/G	G/G	G/G	G/G	G/G	G/G	G/G	G/G	G/G	G/G	G/G	G/G	G/G	G/G	G/G	G/G	G/G	G/G	A/A	G/G	G/G	G/G	G/G	G/G	G/G	G/G	A/A	G/G	G/G	G/G	G/G	G/G	G/G	G/G	G/G	G/G	G/G	G/G	G/G	G/G	G/G	A/G	G/G	G/G	G/G	G/G	G/G
AX-108773772	T/T	T/T	T/T	T/T	T/T	T/C	T/T	T/T	C/C	C/C	C/C	C/C	C/C	T/T	C/C	C/C	T/T	C/C	C/C	T/T	T/T	C/C	T/T	T/T	T/T	C/C	T/T	T/T	C/C	C/C	T/C	C/C	C/C	T/T	C/C	T/T	C/C	C/C	C/C	C/C	T/T	C/C	C/C	T/T	T/T	T/T	T/T	T/T	T/T
AX-108774131	G/G	T/T	T/T	T/T	G/G	T/G	T/T	T/T	G/G	G/G	T/T	T/T	T/T	T/T	T/T	T/T	G/G	G/G	G/G	T/T	T/T	T/T	T/G	T/T	G/G	T/T	T/T	T/T	T/T	G/G	T/G	T/T	G/G	T/T	G/G	G/G	G/G	T/T	G/G	G/G	T/T	G/G	G/G	G/G	T/T	G/G	G/G	T/T	T/T
AX-108774192	C/C	C/C	C/C	C/C	C/C	NN	C/C	C/C	T/T	T/T	T/T	T/T	T/T	C/C	T/T	T/T	C/C	T/T	T/T	C/C	C/C	T/T	C/C	C/C	C/C	T/T	C/C	C/C	T/T	T/T	NN	T/T	T/T	C/C	T/T	C/C	T/T	T/T	T/T	T/T	C/C	T/T	T/T	C/C	C/C	C/C	C/C	C/C	C/C
AX-108774339	G/G	A/A	G/G	G/G	G/G	A/G	G/G	G/G	A/A	G/G	A/A	A/A	A/A	A/A	A/A	G/G	A/A	G/G	A/A	G/G	G/G	A/A	G/G	A/A	A/A	G/G	A/A	A/A	G/G	A/A	A/G	A/A	A/A	A/A	G/G	A/A	G/G	G/G	A/A	G/G	G/G	A/A	A/A	G/G	A/A	G/G	A/A	A/A	G/G
AX-108774424	G/G	A/A	G/G	A/A	G/G	NN	G/G	G/G	A/A	G/G	G/G	A/A	A/A	G/G	A/G	A/A	G/G	G/G	A/A	G/G	G/G	G/G	A/A	A/A	G/G	A/A	A/A	G/G	A/A	G/G	G/G	G/G	G/G	G/G	A/A	A/A	A/A	A/A	G/G	A/A	A/A	G/G	G/G	G/G	G/G	G/G	A/A	A/A	G/G
AX-108774794	T/T	T/T	T/T	T/T	G/G	G/G	G/G	T/T	G/G	G/G	G/G	T/T	T/T	G/G	T/T	T/T	T/T	G/G	G/G	T/T	T/T	T/T	G/G	T/T	G/G	G/G	T/T	T/T	T/T	G/G	T/G	G/G	T/T	T/T	G/G	G/G	G/G	G/G	G/G	G/G	G/G	G/G	G/G	G/G	T/G	G/G	G/G	G/G	T/T
AX-108775116	C/C	C/C	C/C	C/C	T/T	T/T	T/T	C/C	T/T	T/T	T/T	C/C	C/C	T/T	C/C	C/C	C/C	T/T	T/T	C/C	C/C	C/C	T/T	C/C	T/T	T/T	C/C	C/C	C/C	T/T	C/C	T/T	C/C	C/C	T/T	T/T	T/T	T/T	T/T	T/T	T/T	T/T	T/T	T/T	C/C	T/T	T/T	T/T	C/C
AX-108775181	T/T	C/C	C/C	C/C	NN	T/T	C/C	T/T	C/C	T/T	C/C	C/C	T/T	T/T	T/T	T/T	T/T	C/C	T/T	C/C	T/T	T/T	T/T	T/T	T/T	C/C	C/C	T/T	T/T	T/T	T/T	T/T	T/T	C/C	T/T	C/C	T/T	T/T	T/T	T/T	C/C	C/C	C/C	C/C	C/C	C/C	C/C	T/T	C/C
AX-108775508	T/T	G/G	T/T	G/G	G/G	G/G	G/G	G/G	G/G	T/T	T/T	G/G	G/G	G/G	T/T	T/T	G/G	T/T	G/G	T/T	G/G	T/T	T/T	G/G	T/T	T/T	G/G	G/G	G/G	G/G	T/T	T/T	T/T	G/G	G/G	G/G	G/G	G/G	G/G	T/T	T/T	T/T	T/T	G/G	T/G	T/T	G/G	G/G	T/T
AX-108775541	C/C	C/C	C/C	C/C	G/G	G/G	G/G	G/G	G/G	G/G	C/G	C/C	G/G	C/C	G/G	C/C	C/G	G/G	C/C	G/G	C/C	G/G	G/G	G/G	C/C	C/C	C/C	G/G	G/G	C/C	G/G	G/G	G/G	C/C	C/C	C/C	C/C	C/C	G/G	C/C	C/C	G/G	G/G	G/G	C/C	C/C	C/C	G/G	G/G
AX-108775641	C/C	C/C	T/T	T/T	T/T	T/T	T/T	C/C	C/C	T/T	T/T	C/C	T/C	T/T	C/C	C/C	C/C	T/T	T/T	C/C	C/C	T/T	T/T	C/C	C/C	C/C	C/C	C/C	C/C	T/T	T/C	T/T	T/T	T/T	T/T	T/T	T/T	C/C	T/T	T/T	T/T	T/T	T/T	C/C	T/C	T/T	C/C	C/C	T/T
AX-108775703	T/T	T/T	T/T	T/T	T/T	NN	T/T	T/T	C/C	T/T	T/T	T/T	T/T	T/T	T/T	T/T	T/T	T/T	T/T	C/C	T/T	T/T	T/T	T/T	T/T	C/C	C/C	T/T	C/C	C/C	T/T	T/T	T/T	C/C	C/C	C/C	C/C	T/T	C/C	C/C	T/T	C/C	C/C	C/C	T/T	T/T	C/C	C/C	C/C
AX-108775750	C/C	C/C	C/C	C/C	C/C	C/G	G/G	C/C	C/C	C/C	C/C	G/G	C/C	C/C	C/C	C/C	G/G	G/G	C/C	G/G	G/G	G/G	G/G	G/G	G/G	G/G	G/G	G/G	C/C	G/G	G/G	G/G	G/G	G/G	C/C	C/C	G/G	C/C	G/G	G/G	G/G	G/G	C/C	C/C	C/C	G/G	C/C	C/C	G/G
AX-108776058	T/T	T/T	T/T	T/T	G/G	T/G	G/G	T/T	G/G	G/G	T/T	T/G	T/T	G/G	T/T	T/T	T/T	T/T	G/G	T/T	G/G	T/T	G/G	T/T	T/T	G/G	T/T	G/G	T/T	T/T	G/G	G/G	G/G	T/T	T/T	G/G	T/T	T/T	G/G	G/G	T/T	G/G	G/G	G/G	T/T	G/G	G/G	G/G	T/T
AX-108776131	G/G	A/A	G/G	A/A	A/A	A/G	A/A	A/A	G/G	A/A	A/A	G/G	A/G	G/G	A/A	A/A	A/A	A/A	G/G	A/A	G/G	G/G	G/G	A/A	A/A	A/A	A/A	A/A	A/A	G/G	G/G	G/G	G/G	A/A	G/G	G/G	G/G	G/G	G/G	G/G	G/G	G/G	G/G	G/G	G/G	A/A	A/A	G/G	A/A
AX-108776166	C/C	C/C	C/C	C/C	T/T	T/T	T/T	T/T	T/T	T/T	T/C	C/C	T/T	C/C	T/T	C/C	T/C	T/T	C/C	T/T	C/C	T/T	T/T	T/T	C/C	C/C	C/C	C/C	C/C	C/C	T/T	T/T	T/T	C/C	C/C	C/C	C/C	C/C	T/T	C/C	C/C	T/T	T/T	T/T	C/C	C/C	C/C	T/T	T/T
AX-108776759	A/A	G/G	A/A	G/G	G/G	A/A	G/G	G/G	G/G	A/A	A/A	G/G	G/G	A/A	A/A	A/A	G/G	A/A	G/G	A/A	A/A	A/A	A/A	G/G	A/A	G/G	A/A	G/G	A/A	G/G	A/G	G/G	A/A	A/A	G/G	G/G	G/G	G/G	G/G	A/A	A/A	A/A	A/A	A/A	A/A	A/A	G/G	G/G	A/A
AX-108777090	A/A	C/C	A/A	A/A	A/A	NN	A/A	A/A	C/C	A/A	C/C	C/C	C/C	C/C	C/C	A/A	C/C	A/A	C/C	A/A	A/A	C/C	A/A	C/C	C/C	A/A	C/C	C/C	A/A	C/C	A/C	C/C	C/C	C/C	A/A	C/C	A/A	A/A	C/C	A/A	A/A	C/C	C/C	A/A	C/C	A/A	C/C	C/C	A/A
AX-108777175	T/T	C/C	C/C	C/C	C/C	T/T	T/T	T/T	T/T	C/C	C/C	T/C	T/T	T/T	C/C	C/C	C/C	T/T	T/T	T/T	C/C	C/C	T/T	T/T	T/T	C/C	T/T	C/C	C/C	C/C	T/T	T/T	T/T	T/T	C/C	T/T	C/C	C/C	T/T	T/T	T/T	T/T	C/C	C/C	C/C	C/C	T/T	C/C	C/C
AX-108777304	C/C	C/C	C/C	C/C	C/C	C/C	C/C	C/C	C/C	C/C	C/C	C/C	C/C	C/C	C/C	C/C	C/C	C/C	C/C	C/C	T/T	C/C	C/C	C/C	C/C	C/C	C/C	T/T	C/C	C/C	C/C	C/C	C/C	C/C	C/C	C/C	C/C	C/C	C/C	C/C	C/C	C/C	C/C	T/T	C/C	C/C	C/C	C/C	C/C
AX-108777476	A/A	G/G	A/A	G/G	A/A	A/G	A/A	A/A	G/G	A/A	A/A	G/G	G/G	A/A	A/G	G/G	A/A	A/A	G/G	A/A	A/A	A/A	A/G	G/G	A/A	G/G	G/G	G/G	G/G	A/A	A/A	A/A	A/A	A/A	G/G	G/G	G/G	G/G	A/A	G/G	G/G	A/A	A/A	A/A	A/A	A/A	G/G	G/G	A/A
AX-108777648	A/A	G/G	A/A	A/A	A/A	A/A	G/G	A/A	A/A	A/A	A/A	A/A	A/G	A/A	G/G	G/G	A/A	G/G	G/G	A/A	A/A	A/A	A/A	A/A	A/A	A/A	A/A	A/A	A/A	A/A	A/A	A/A	G/G	A/A	A/A	A/A	A/A	G/G	A/A	A/A	A/A	A/A	A/A	A/A	A/A	A/A	A/A	A/A	A/A
AX-108777764	T/T	T/T	T/T	NN	T/T	T/T	NN	T/T	C/C	NN	T/T	C/C	C/C	T/T	T/T	T/T	C/C	C/C	C/C	T/T	C/C	C/C	C/C	C/C	T/T	C/C	C/C	C/C	C/C	T/T	NN	C/C	C/C	T/T	T/T	T/T	T/T	T/T	C/C	C/C	T/T	NN	NN	T/T	NN	C/C	T/T	T/T	T/T
AX-108778380	C/C	T/T	T/T	T/T	C/C	T/T	T/T	C/C	C/C	C/C	T/T	C/C	T/T	T/T	T/T	T/T	C/C	C/C	T/T	T/T	C/C	T/T	C/C	T/T	C/C	T/T	T/T	C/C	C/C	T/T	T/C	T/T	C/C	T/T	C/C	C/C	C/C	T/T	T/T	C/C	T/T	C/C	C/C	T/T	T/T	C/C	C/C	T/T	T/T
AX-108778389	A/A	A/A	A/A	G/G	G/G	G/G	G/G	A/A	G/G	A/A	A/A	G/G	A/A	G/G	A/A	A/A	A/A	G/G	A/A	A/A	G/G	G/G	A/A	G/G	A/A	A/A	A/A	A/A	A/A	G/G	A/G	G/G	G/G	A/A	A/A	A/A	A/A	G/G	G/G	A/A	A/A	A/A	G/G	A/A	A/G	A/A	A/A	G/G	G/G
AX-108778393	A/A	A/A	A/A	A/A	A/A	A/A	A/A	A/A	A/A	A/A	A/A	A/A	A/A	A/A	A/A	A/A	A/A	A/A	A/A	A/A	A/A	A/A	A/A	A/A	A/A	A/A	A/A	A/A	A/A	A/A	A/A	A/A	A/A	A/A	A/A	A/A	A/A	A/A	A/A	A/A	A/A	A/A	A/A	A/A	A/A	A/A	A/A	A/A	A/A
AX-108778620	A/A	A/A	A/A	T/T	A/A	A/A	A/A	T/T	T/T	A/A	A/A	A/A	A/T	A/A	T/T	T/T	A/A	T/T	A/A	T/T	A/A	A/A	A/A	T/T	T/T	A/A	A/A	A/A	NN	T/T	T/T	T/T	A/A	A/A	T/T	T/T	T/T	A/A	A/A	T/T	T/T	T/T	A/A	A/A	A/A	T/T	T/T	A/A	T/T
AX-108778707	T/T	C/C	C/C	C/C	T/T	C/C	NN	C/C	T/T	C/C	T/T	T/T	T/T	C/C	NN	T/T	T/T	C/C	C/C	C/C	T/T	C/C	T/T	T/T	T/T	C/C	C/C	C/C	C/C	C/C	C/C	C/C	T/T	C/C	T/T	T/T	T/T	C/C	C/C	T/T	C/C	T/T	C/C	T/T	T/C	C/C	T/T	C/C	C/C
AX-108778752	A/A	G/G	A/A	G/G	A/A	A/A	A/A	G/G	G/G	G/G	NN	NN	A/A	A/A	G/G	G/G	A/A	G/G	G/G	G/G	A/A	G/G	A/A	A/A	G/G	A/A	A/A	A/A	A/A	G/G	G/G	G/G	A/A	G/G	G/G	G/G	G/G	G/G	A/A	G/G	A/A	G/G	G/G	G/G	G/G	A/A	G/G	A/A	G/G
AX-108778904	G/G	G/G	G/G	G/G	G/G	A/G	A/A	G/G	A/A	A/A	A/A	A/G	G/G	A/A	A/A	A/A	G/G	A/A	A/A	G/G	G/G	G/G	A/A	A/A	G/G	G/G	G/G	G/G	G/G	G/G	A/G	G/G	G/G	G/G	A/A	A/A	A/A	G/G	G/G	G/G	A/A	G/G	G/G	A/A	A/G	A/A	A/A	G/G	A/A
AX-108778905	T/T	T/T	C/C	C/C	T/T	C/C	C/C	C/C	T/T	T/T	T/T	T/T	C/C	T/T	T/T	C/C	T/T	C/C	T/T	C/C	C/C	C/C	T/C	T/T	C/C	C/C	T/T	T/T	C/C	C/C	C/C	C/C	C/C	T/T	T/T	T/T	T/T	C/C	C/C	T/T	C/C	T/T	C/C	T/T	T/T	T/T	T/T	T/T	C/C
AX-108778972	C/C	C/C	C/C	C/C	A/A	A/A	A/A	C/C	C/C	C/C	C/C	A/A	C/C	A/A	A/A	A/A	C/C	C/C	A/A	A/A	C/C	C/C	C/C	A/A	C/C	A/A	C/C	C/C	C/C	A/A	C/C	C/C	C/C	A/A	A/A	A/A	A/A	C/C	C/C	C/C	C/C	A/A	A/A	A/A	A/A	A/A	A/A	A/A	A/A
AX-108778983	C/C	C/C	C/C	C/C	C/C	C/C	C/C	C/C	C/C	C/C	C/C	C/C	C/C	C/C	C/C	C/C	C/C	C/C	C/C	NN	G/G	C/C	C/C	C/C	C/C	C/C	C/C	C/C	G/G	C/C	C/C	C/C	C/C	C/C	C/C	C/C	C/C	C/C	C/C	C/C	C/C	C/C	C/C	NN	C/C	C/C	C/C	C/C	C/C
AX-108779257	G/G	G/G	G/G	G/G	T/T	NN	T/T	T/T	G/G	G/G	G/G	T/T	T/G	G/G	G/G	G/G	T/T	G/G	T/T	G/G	G/G	G/G	G/G	T/T	G/G	G/G	G/G	T/T	G/G	T/T	T/G	T/T	G/G	T/T	G/G	T/T	G/G	T/T	T/T	G/G	G/G	G/G	G/G	G/G	T/G	T/T	T/T	T/T	G/G
AX-108779363	C/C	C/C	T/T	C/C	C/C	C/C	C/C	C/C	C/C	C/C	C/C	T/T	T/T	C/C	C/C	C/C	T/T	T/T	T/T	C/C	T/T	T/T	C/C	T/T	C/C	C/C	C/C	C/C	T/T	C/C	C/C	C/C	T/T	C/C	C/C	C/C	C/C	C/C	C/C	C/C	C/C	C/C	C/C	C/C	C/C	C/C	C/C	C/C	C/C
AX-108779721	T/T	T/T	T/T	T/T	G/G	T/G	G/G	G/G	T/T	T/T	T/T	G/G	G/G	T/T	T/T	T/T	G/G	T/T	G/G	T/T	G/G	T/T	T/T	T/T	T/T	T/T	T/T	G/G	T/T	G/G	T/G	G/G	T/T	G/G	T/T	G/G	T/T	T/T	G/G	T/T	T/T	T/T	T/T	T/T	T/G	G/G	G/G	T/T	T/T
AX-108779800	C/C	T/T	C/C	T/T	C/C	T/T	T/T	T/T	T/T	C/C	C/C	T/T	T/T	C/C	T/C	T/T	T/T	T/T	C/C	C/C	T/T	T/T	C/C	T/T	C/C	C/C	C/C	C/C	T/T	C/C	C/C	C/C	T/T	C/C	T/T	C/C	T/T	C/C	C/C	C/C	T/T	C/C	T/T	T/C	C/C	C/C	C/C	C/C	C/C
AX-108779863	A/A	A/A	A/A	G/G	G/G	G/G	G/G	A/A	G/G	G/G	A/G	G/G	A/A	G/G	A/A	A/A	G/G	G/G	A/A	A/A	A/A	A/A	A/A	G/G	A/A	A/A	A/A	A/A	A/A	G/G	A/G	G/G	A/A	A/A	A/A	A/A	A/A	G/G	G/G	A/A	A/A	G/G	G/G	G/G	G/G	G/G	A/A	G/G	A/A
AX-108780592	A/A	G/G	A/A	A/A	A/A	A/G	G/G	A/A	A/A	A/A	A/A	A/A	A/G	A/A	G/G	G/G	A/A	G/G	G/G	A/A	G/G	A/A	A/A	A/A	A/A	A/A	A/A	A/A	A/A	A/A	A/A	A/A	G/G	A/A	A/A	A/A	A/A	G/G	A/A	A/A	A/A	A/A	A/A	A/A	A/A	A/A	A/A	A/A	A/A
AX-108780629	T/T	C/C	C/C	C/C	T/T	C/C	C/C	C/C	T/T	T/T	T/C	T/T	C/C	C/C	C/C	C/C	T/T	T/T	C/C	C/C	T/T	C/C	T/T	C/C	T/T	C/C	C/C	T/T	T/T	C/C	T/C	C/C	T/T	C/C	T/T	T/T	T/T	C/C	T/T	T/T	C/C	T/T	T/T	C/C	C/C	T/T	T/T	C/C	C/C
AX-108780782	A/A	A/A	G/G	G/G	A/A	G/G	G/G	G/G	A/A	A/A	A/A	A/A	G/G	A/A	A/A	G/G	A/A	G/G	A/A	G/G	G/G	G/G	A/A	A/A	G/G	G/G	A/A	A/A	G/G	G/G	G/G	G/G	G/G	A/A	A/A	A/A	A/A	G/G	G/G	A/A	G/G	A/A	G/G	A/A	A/A	A/A	A/A	A/A	G/G
AX-108780912	G/G	G/G	G/G	G/G	G/G	G/G	G/G	G/G	G/G	A/A	G/G	G/G	G/G	G/G	G/G	G/G	G/G	G/G	G/G	A/A	A/A	G/G	A/A	G/G	G/G	G/G	A/A	G/G	G/G	A/A	A/G	G/G	G/G	A/A	G/G	A/A	G/G	G/G	A/A	A/A	G/G	G/G	A/A	G/G	G/G	G/G	G/G	G/G	G/G
AX-108781061	C/C	T/T	C/C	C/C	T/T	C/C	C/C	C/C	T/T	T/T	T/T	C/C	C/C	T/T	T/T	T/T	C/C	C/C	T/T	C/C	T/T	C/C	T/C	T/T	T/T	C/C	C/C	C/C	T/T	C/C	C/C	C/C	C/C	C/C	T/T	C/C	T/T	C/C	C/C	T/T	T/T	T/T	C/C	C/C	T/T	T/T	C/C	C/C	T/T
AX-108781128	C/C	C/C	T/T	C/C	T/T	C/C	T/T	T/T	C/C	T/T	T/T	C/C	C/C	T/T	T/C	C/C	T/T	T/T	C/C	T/T	T/T	T/T	NN	C/C	T/T	C/C	C/C	T/T	C/C	T/T	T/T	T/T	T/T	T/T	C/C	C/C	C/C	C/C	T/T	C/C	C/C	T/T	T/T	T/T	T/T	T/T	C/C	C/C	T/T
AX-108781501	T/T	T/T	T/T	A/A	A/A	T/T	A/A	T/T	NN	A/A	T/T	A/A	A/A	T/T	T/T	T/T	A/A	NN	A/A	A/A	A/A	A/A	T/T	NN	T/T	A/A	T/T	A/A	A/A	T/T	T/T	A/A	T/T	A/A	A/A	A/A	A/A	A/T	T/T	A/A	T/T	T/T	T/T	A/A	A/T	A/A	A/A	T/T	T/T
AX-108782177	T/T	T/T	C/C	T/T	C/C	C/C	C/C	T/T	T/T	C/C	C/C	T/T	T/T	C/C	T/T	T/T	C/C	C/C	T/T	T/T	T/T	C/C	T/T	C/C	C/C	T/T	C/C	C/C	C/C	T/T	C/C	C/C	C/C	T/T	T/T	T/T	T/T	T/T	T/T	T/T	T/T	C/C	C/C	C/C	C/C	C/C	C/C	T/T	C/C
AX-108782303	C/C	T/T	C/C	T/T	T/T	T/T	T/T	T/T	C/C	T/T	T/T	C/C	T/C	C/C	C/C	C/C	C/C	T/T	C/C	T/T	C/C	C/C	T/C	T/T	T/T	T/T	T/T	NN	T/T	T/T	C/C	C/C	C/C	C/C	T/T	C/C	T/T	C/C	T/T	C/C	C/C	C/C	C/C	C/C	T/C	T/T	C/C	C/C	T/T
AX-108782313	T/T	T/T	T/T	T/T	T/T	T/T	T/T	T/T	T/T	T/T	T/T	T/T	T/T	T/T	T/T	T/T	T/T	T/T	T/T	T/T	T/T	T/T	T/T	T/T	T/T	T/T	T/T	T/T	T/T	T/T	T/T	T/T	T/T	T/T	T/T	T/T	T/T	T/T	T/T	T/T	T/T	T/T	T/T	T/T	T/T	T/T	T/T	T/T	T/T
AX-108782483	G/G	C/C	C/C	G/G	C/C	G/G	C/C	G/G	G/G	C/C	C/C	C/C	C/C	G/G	C/C	G/G	C/C	C/C	G/G	G/G	G/G	C/C	C/C	C/C	G/G	C/C	G/G	G/G	C/C	G/G	C/C	C/C	C/C	G/G	G/G	C/C	G/G	C/C	G/G	C/C	C/C	C/C	C/C	C/G	C/C	C/C	C/C	C/C	G/G
AX-108782512	T/T	C/C	T/T	T/T	T/T	NN	C/C	T/T	T/T	T/T	T/T	T/T	T/C	T/T	C/C	C/C	T/T	C/C	C/C	T/T	C/C	T/T	T/T	T/T	T/T	T/T	T/T	T/T	T/T	T/T	T/T	T/T	C/C	T/T	T/T	T/T	T/T	C/C	T/T	T/T	T/T	T/T	T/T	T/T	T/T	T/T	T/T	T/T	T/T
AX-108782623	G/G	G/G	A/A	A/A	G/G	A/G	G/G	G/G	G/G	A/A	G/G	G/G	A/A	G/G	A/A	G/G	A/A	G/G	A/A	A/A	G/G	G/G	G/G	G/G	A/A	A/A	G/G	G/G	G/G	A/A	A/G	A/A	A/A	G/G	G/G	A/A	G/G	G/G	G/G	G/G	G/G	G/G	A/A	G/G	A/A	A/A	A/A	A/A	G/G
AX-108782628	A/A	A/A	A/A	A/A	G/G	G/G	G/G	G/G	G/G	G/G	A/G	A/A	G/G	A/A	G/G	A/A	A/G	G/G	A/A	G/G	A/A	G/G	G/G	G/G	A/A	A/A	A/A	G/G	G/G	A/A	G/G	G/G	G/G	A/A	A/A	A/A	A/A	A/A	G/G	A/A	A/A	G/G	G/G	G/G	A/A	A/A	A/A	G/G	G/G
AX-108782839	T/T	C/C	T/T	C/C	C/C	C/C	C/C	T/T	C/C	C/C	T/C	T/T	T/C	T/T	T/T	C/C	T/T	C/C	T/T	C/C	C/C	T/T	T/C	C/C	T/T	C/C	C/C	C/C	T/T	T/T	C/C	C/C	C/C	C/C	T/T	T/T	T/T	T/T	C/C	C/C	C/C	C/C	C/C	C/C	T/T	T/T	T/T	C/C	T/T
AX-108783003	C/C	C/C	A/A	A/A	C/C	A/C	A/A	C/C	C/C	A/A	C/C	A/A	A/A	C/C	A/A	C/C	A/A	C/C	A/A	A/A	C/C	C/C	C/C	C/C	A/A	A/A	C/C	NN	C/C	A/A	A/A	A/A	C/C	A/A	A/A	A/A	A/A	C/C	C/C	C/C	C/C	C/C	A/A	A/A	A/C	C/C	A/A	A/A	C/C
AX-108783591	T/T	T/T	T/T	T/T	G/G	NN	G/G	T/T	G/G	G/G	G/G	T/T	T/T	G/G	T/T	T/T	T/T	G/G	G/G	T/T	T/T	T/T	G/G	T/T	G/G	G/G	T/T	T/T	T/T	G/G	T/G	G/G	T/T	T/T	G/G	G/G	G/G	G/G	G/G	G/G	G/G	G/G	G/G	G/G	T/G	G/G	G/G	G/G	T/T
AX-108783594	G/G	A/A	G/G	G/G	G/G	G/G	A/A	G/G	A/A	G/G	G/G	G/G	A/G	G/G	A/A	A/A	G/G	A/A	A/A	A/A	G/G	G/G	A/A	G/G	G/G	A/A	A/A	G/G	G/G	A/A	G/G	G/G	A/A	A/A	A/A	A/A	A/A	A/A	A/A	G/G	A/A	A/A	A/A	G/G	G/G	G/G	A/A	G/G	G/G
AX-108783829	C/C	T/T	C/C	T/T	T/T	T/T	T/T	C/C	T/T	T/T	T/C	C/C	T/C	C/C	NN	T/T	C/C	T/T	C/C	T/T	T/T	C/C	NN	T/T	C/C	T/T	T/T	T/T	C/C	C/C	T/T	T/T	T/T	T/T	C/C	C/C	C/C	C/C	T/T	T/T	T/T	T/T	T/T	T/T	C/C	C/C	C/C	T/T	C/C
AX-108784098	C/C	C/C	C/C	C/C	C/C	C/C	C/C	C/C	C/C	A/A	C/C	C/C	C/C	C/C	C/C	C/C	C/C	C/C	C/C	A/A	A/A	C/C	A/C	C/C	C/C	C/C	A/A	C/C	C/C	A/A	A/C	C/C	C/C	A/A	C/C	A/A	C/C	C/C	A/A	A/A	C/C	C/C	A/A	C/C	C/C	C/C	C/C	C/C	C/C
AX-108784161	T/T	T/T	T/T	T/T	T/T	T/T	T/T	T/T	T/T	T/T	T/T	T/T	T/T	T/T	T/T	T/T	T/T	T/T	T/T	T/T	C/C	T/T	T/T	T/T	T/T	T/T	T/T	T/T	C/C	T/T	T/T	T/T	T/T	T/T	T/T	T/T	T/T	T/T	T/T	T/T	T/T	T/T	T/T	T/T	T/T	T/T	T/T	T/T	T/T
AX-108784429	A/A	A/A	C/C	A/A	A/A	A/A	A/A	C/C	A/A	A/A	A/A	C/C	A/A	A/A	A/A	A/A	C/C	C/C	C/C	A/A	C/C	C/C	A/A	C/C	A/A	A/A	A/A	C/C	C/C	A/A	A/A	A/A	C/C	A/A	A/A	A/A	A/A	A/A	A/A	A/A	A/A	A/A	A/A	A/A	A/A	A/A	A/A	A/A	A/A
AX-108784735	NN	G/G	NN	G/G	G/G	NN	NN	G/G	NN	G/G	G/G	NN	G/G	G/G	NN	NN	G/G	G/G	G/G	NN	NN	NN	G/G	G/G	NN	NN	NN	C/C	G/G	NN	G/G	G/G	G/G	NN	G/G	G/G	G/G	NN	NN	G/G	NN	G/G	G/G	C/C	G/G	NN	G/G	G/G	NN
AX-108784772	T/T	T/T	G/G	T/T	T/T	T/T	T/T	G/G	T/T	T/T	T/G	G/G	NN	G/G	G/G	T/T	T/T	T/T	G/G	T/T	T/T	G/G	NN	G/G	G/G	T/T	T/T	G/G	T/T	G/G	T/T	T/T	T/T	T/T	G/G	G/G	G/G	G/G	T/T	T/T	G/G	T/T	T/T	T/T	G/G	G/G	G/G	T/T	G/G
AX-108784859	C/C	C/C	C/C	C/C	C/C	NN	G/G	C/C	G/G	C/C	C/C	C/C	G/G	G/G	C/C	C/C	G/G	C/C	G/G	G/G	G/G	G/G	C/C	C/C	C/C	C/C	C/C	C/C	C/C	C/C	C/C	C/C	C/C	C/C	G/G	C/C	G/G	G/G	C/C	C/C	C/C	G/G	C/C	NN	C/C	C/C	C/C	C/C	G/G
AX-108785325	A/A	A/A	G/G	A/A	A/A	A/G	A/A	G/G	A/A	A/A	A/G	G/G	A/A	G/G	A/A	A/A	G/G	G/G	A/A	G/G	G/G	A/A	NN	G/G	G/G	A/A	A/A	A/A	A/A	G/G	G/G	G/G	A/A	G/G	G/G	A/A	G/G	A/A	G/G	G/G	A/A	A/A	A/A	A/A	A/A	A/A	A/A	G/G	A/A
AX-108785412	C/C	C/C	G/G	C/C	G/G	G/G	G/G	C/C	C/C	G/G	G/G	C/C	C/C	G/G	C/C	C/C	G/G	G/G	C/C	C/C	C/C	G/G	C/G	G/G	G/G	C/C	G/G	G/G	G/G	C/C	G/G	G/G	G/G	C/C	C/C	C/C	C/C	C/C	C/C	C/C	C/C	G/G	G/G	G/G	G/G	G/G	G/G	C/C	G/G
AX-108785582	G/G	G/G	G/G	A/A	G/G	G/G	G/G	A/A	A/A	G/G	G/G	G/G	A/G	G/G	A/A	A/A	G/G	A/A	G/G	A/A	G/G	G/G	G/G	A/A	A/A	G/G	G/G	G/G	A/G	A/A	A/A	A/A	G/G	G/G	A/A	A/A	A/A	G/G	G/G	A/A	A/A	A/A	G/G	G/G	G/G	A/A	A/A	G/G	A/A
AX-108785705	A/A	G/G	A/A	G/G	A/A	A/A	G/G	G/G	A/A	A/A	A/A	A/A	G/G	G/G	G/G	G/G	A/A	A/A	G/G	A/A	A/A	A/A	A/A	A/A	NN	A/A	A/A	A/A	A/A	A/A	A/A	A/A	G/G	A/A	A/A	A/A	A/A	G/G	A/A	A/A	A/A	A/A	A/A	A/G	A/A	A/A	A/A	A/A	A/A
AX-108785763	G/G	G/G	G/G	G/G	G/G	G/G	G/G	G/G	A/A	G/G	G/G	G/G	A/A	G/G	G/G	G/G	A/A	A/A	A/A	G/G	A/A	A/A	A/A	A/A	G/G	A/A	A/A	A/A	A/A	G/G	A/G	NN	A/A	G/G	G/G	G/G	G/G	G/G	A/A	A/A	G/G	G/G	G/G	A/A	A/A	A/A	G/G	G/G	G/G
AX-108785780	A/A	NN	A/A	A/A	A/A	A/A	A/A	NN	G/G	G/G	G/G	A/A	A/A	A/A	G/G	G/G	A/A	A/A	G/G	G/G	G/G	A/A	G/G	G/G	G/G	A/A	G/G	G/G	G/G	G/G	G/G	G/G	G/G	A/A	A/A	G/G	A/A	NN	G/G	A/A	A/A	G/G	A/A	A/A	G/G	A/A	G/G	A/A	A/A
AX-108786164	T/T	T/T	T/T	T/T	G/G	G/G	G/G	G/G	G/G	G/G	T/G	T/T	G/G	T/T	G/G	T/T	T/T	G/G	T/T	G/G	T/T	G/G	G/G	G/G	T/T	T/T	T/T	G/G	G/G	T/T	G/G	G/G	G/G	T/T	T/T	T/T	T/T	T/T	G/G	T/T	T/T	G/G	G/G	G/G	T/T	T/T	T/T	G/G	G/G
AX-108786459	A/A	A/A	C/C	C/C	A/A	C/C	C/C	C/C	A/A	A/A	A/A	A/A	A/A	A/A	A/A	C/C	A/A	C/C	A/A	C/C	C/C	C/C	A/A	A/A	C/C	C/C	A/A	A/A	C/C	C/C	C/C	C/C	C/C	A/A	A/A	A/A	A/A	C/C	C/C	A/A	C/C	A/A	C/C	A/A	A/C	A/A	A/A	A/A	C/C
AX-108786675	C/C	A/A	C/C	A/A	A/A	A/A	A/A	A/A	A/A	A/A	C/C	C/C	A/A	C/C	A/A	A/A	C/C	A/A	C/C	C/C	C/C	A/A	A/A	C/C	A/A	C/C	A/A	C/C	A/A	A/A	A/A	A/A	C/C	A/A	A/A	C/C	A/A	C/C	C/C	C/C	C/C	A/A	A/A	C/C	C/C	C/C	A/A	A/A	C/C
AX-108786850	C/C	G/G	C/C	NN	G/G	NN	C/C	G/G	G/G	G/G	G/G	G/G	C/C	G/G	C/C	C/C	C/C	G/G	C/C	G/G	C/C	C/C	C/C	G/G	C/C	C/C	G/G	C/C	G/G	C/C	NN	C/C	G/G	G/G	C/C	C/C	C/C	C/C	G/G	G/G	G/G	G/G	G/G	C/C	G/G	G/G	C/C	G/G	G/G
AX-108787086	C/C	C/C	T/T	C/C	C/C	C/C	C/C	C/C	C/C	C/C	T/C	T/T	C/C	T/T	C/C	C/C	T/T	T/T	T/T	T/T	T/T	C/C	NN	C/C	T/T	C/C	C/C	C/C	C/C	C/C	T/C	C/C	C/C	C/C	C/C	T/T	C/C	T/T	T/T	T/T	T/T	C/C	C/C	T/T	T/T	T/T	C/C	C/C	T/T
AX-108787357	G/G	A/A	A/A	A/A	G/G	G/G	A/A	A/A	G/G	G/G	A/A	A/A	A/A	A/A	A/A	A/A	G/G	G/G	G/G	A/A	A/A	A/A	A/G	A/A	G/G	A/A	A/A	A/A	A/A	G/G	A/G	A/A	G/G	A/A	G/G	G/G	G/G	A/A	G/G	G/G	A/A	G/G	G/G	G/G	A/A	G/G	G/G	A/A	A/A
AX-108787509	G/G	G/G	G/G	NN	G/G	G/G	G/G	G/G	G/G	A/A	G/G	G/G	G/G	G/G	G/G	G/G	G/G	G/G	G/G	A/A	A/A	G/G	A/A	G/G	G/G	G/G	A/A	G/G	G/G	A/A	NN	G/G	G/G	A/A	G/G	A/A	G/G	G/G	A/A	A/A	G/G	G/G	A/A	A/A	G/G	G/G	G/G	G/G	G/G
AX-108787533	T/T	C/C	T/T	T/T	T/T	T/C	C/C	T/T	C/C	T/T	T/T	T/T	T/C	T/T	C/C	C/C	T/T	C/C	C/C	C/C	T/T	T/T	NN	T/T	T/T	C/C	C/C	T/T	T/T	C/C	T/T	T/T	C/C	C/C	C/C	C/C	C/C	C/C	C/C	T/T	C/C	C/C	C/C	T/T	T/T	T/T	C/C	T/T	T/T
AX-108787732	A/A	A/A	A/A	A/A	A/A	A/A	G/G	A/A	A/A	A/A	A/A	G/G	A/A	G/G	G/G	G/G	G/G	G/G	A/A	G/G	G/G	G/G	G/G	G/G	G/G	G/G	A/A	G/G	A/A	G/G	G/G	G/G	G/G	G/G	G/G	A/A	G/G	A/A	G/G	G/G	G/G	G/G	A/A	A/A	G/G	G/G	A/A	A/A	G/G
AX-108787921	G/G	A/A	G/G	A/A	A/A	G/G	A/A	A/A	A/A	G/G	G/G	G/G	A/G	G/G	G/G	G/G	A/A	G/G	A/A	G/G	G/G	G/G	G/G	A/A	G/G	A/A	G/G	A/A	G/G	A/A	A/G	A/A	G/G	G/G	A/A	A/A	A/A	A/A	A/A	G/G	G/G	G/G	G/G	G/G	G/G	G/G	A/A	A/A	G/G
AX-108788296	G/G	G/G	G/G	G/G	G/G	A/G	A/A	G/G	G/G	G/G	G/G	A/A	G/G	G/G	G/G	G/G	A/A	A/A	G/G	A/A	A/A	A/A	A/A	A/A	A/A	A/A	A/A	A/A	G/G	A/A	A/A	A/A	A/A	A/A	A/G	G/G	A/A	G/G	A/A	A/A	A/A	A/A	G/G	G/G	G/G	A/A	G/G	G/G	A/A
AX-108788619	G/G	A/A	G/G	G/G	G/G	G/G	G/G	G/G	G/G	A/A	A/A	G/G	A/A	G/G	G/G	A/A	G/G	A/A	A/A	G/G	G/G	G/G	A/A	A/A	A/A	G/G	G/G	G/G	A/A	A/A	A/A	A/A	A/A	G/G	G/G	G/G	G/G	A/A	A/A	A/A	G/G	A/A	G/G	NN	A/A	G/G	A/A	G/G	G/G
AX-108788633	G/G	G/G	A/A	G/G	G/G	G/G	G/G	A/A	A/A	G/G	G/G	A/A	G/G	G/G	G/G	G/G	G/G	G/G	G/G	A/A	NN	A/A	A/A	G/G	G/G	G/G	A/A	G/G	A/A	A/A	A/G	A/A	A/A	A/A	G/G	A/A	G/G	G/G	A/A	G/G	G/G	A/A	G/G	NN	A/A	A/A	A/A	A/A	G/G
AX-108788647	T/T	T/T	T/T	T/T	T/T	C/C	C/C	T/T	C/C	T/T	T/T	T/T	C/C	T/T	T/T	T/T	C/C	C/C	C/C	T/T	T/T	T/T	T/T	T/T	T/T	C/C	T/T	C/C	T/T	T/T	C/C	T/T	C/C	T/T	C/C	T/T	C/C	T/T	T/T	C/C	T/T	T/T	C/C	C/C	C/C	C/C	C/C	T/T	C/C
AX-108788678	C/C	T/T	T/T	T/T	C/C	C/C	C/C	C/C	C/C	C/C	T/C	C/C	C/C	T/T	T/T	T/T	C/C	C/C	C/C	T/T	T/T	T/T	C/C	T/T	C/C	T/T	T/T	T/T	C/C	C/C	T/C	T/T	C/C	C/C	C/C	C/C	T/T	T/T	C/C	C/C	C/C	C/C	T/T	T/T	T/T	T/T	C/C	T/T	T/T
AX-108788691	T/C	T/T	T/T	C/C	T/T	T/C	T/T	T/C	T/C	T/T	T/T	C/C	T/T	T/C	T/T	T/C	T/T	T/T	C/C	C/C	C/C	T/T	T/T	T/T	T/C	T/T	T/C	C/C	C/C	T/C	T/T	T/T	T/T	C/C	C/C	T/T	C/C	T/T	T/C	T/T	T/T	T/T	T/T	NN	T/T	T/T	T/T	T/T	T/C
AX-108788746	A/A	A/A	C/C	A/A	A/A	NN	A/A	A/A	A/A	A/A	A/A	A/A	C/C	C/C	A/C	A/A	C/C	A/A	A/A	A/A	A/A	A/A	NN	C/C	A/A	A/A	A/A	A/A	A/A	A/A	A/C	A/A	A/A	A/A	A/A	A/A	A/A	C/C	A/A	A/A	C/C	A/A	C/C	A/A	C/C	C/C	A/A	A/A	A/A
AX-108788921	A/A	G/G	A/A	G/G	A/A	A/A	A/A	G/G	G/G	A/A	A/A	A/A	G/G	A/A	A/A	A/A	G/G	G/G	A/A	G/G	NN	G/G	A/A	G/G	A/A	A/A	G/G	G/G	G/G	G/G	G/G	G/G	A/A	G/G	G/G	G/G	G/G	A/A	A/A	A/A	A/A	G/G	G/G	A/G	G/G	A/A	G/G	A/A	A/A
AX-108789337	A/A	G/G	G/G	G/G	A/A	G/G	G/G	G/G	A/A	A/A	A/G	A/A	G/G	G/G	G/G	G/G	A/A	A/A	G/G	G/G	A/A	G/G	A/A	G/G	A/A	G/G	G/G	A/A	A/A	G/G	A/G	G/G	A/A	G/G	A/A	A/A	A/A	G/G	A/A	A/A	G/G	A/A	A/A	G/G	G/G	A/A	A/A	G/G	G/G
AX-108789352	A/A	G/G	A/A	G/G	G/G	G/G	G/G	A/A	G/G	G/G	A/G	A/A	A/G	A/A	A/A	G/G	A/A	G/G	A/A	G/G	G/G	A/A	A/G	G/G	A/A	G/G	G/G	G/G	A/A	A/A	G/G	G/G	G/G	G/G	A/A	A/A	A/A	A/A	G/G	G/G	G/G	G/G	G/G	G/G	A/A	A/A	A/A	G/G	A/A
AX-108789385	G/G	G/G	G/G	G/G	T/T	NN	G/G	T/T	T/T	T/T	G/G	T/T	G/G	T/T	T/G	G/G	G/G	G/G	G/G	G/G	T/T	T/T	G/G	T/T	G/G	G/G	G/G	T/T	T/T	G/G	T/G	G/G	G/G	T/T	T/T	G/G	T/T	G/G	T/T	G/G	T/T	T/T	T/T	T/T	T/T	T/T	G/G	T/T	T/T
AX-108789656	T/T	C/C	T/T	C/C	C/C	NN	C/C	C/C	C/C	C/C	T/T	T/T	T/T	C/C	C/C	C/C	C/C	T/T	C/C	T/T	T/T	T/T	C/C	T/T	C/C	T/T	C/C	C/C	T/T	C/C	C/C	C/C	T/T	T/T	C/C	C/C	C/C	C/C	T/T	C/C	T/T	T/T	T/T	C/C	T/T	T/T	C/C	C/C	C/C
AX-108789742	A/A	A/A	G/G	G/G	A/A	G/G	G/G	A/A	A/A	G/G	G/G	G/G	G/G	G/G	A/A	G/G	G/G	A/A	G/G	G/G	G/G	A/A	A/A	G/G	A/A	A/A	G/G	G/G	A/A	G/G	G/G	G/G	A/A	A/A	A/A	G/G	A/A	G/G	G/G	G/G	G/G	G/G	G/G	A/A	G/G	A/A	G/G	G/G	G/G
AX-108789756	T/T	T/T	A/A	T/T	T/T	T/T	T/T	T/T	T/T	T/T	T/T	A/A	T/T	T/T	T/T	T/T	A/A	A/A	A/A	T/T	A/A	A/A	T/T	A/A	T/T	T/T	T/T	T/T	A/A	T/T	T/T	T/T	A/A	T/T	T/T	T/T	T/T	T/T	T/T	T/T	T/T	T/T	T/T	T/T	T/T	T/T	T/T	T/T	T/T
AX-108790241	T/T	T/C	C/C	T/T	T/T	T/T	T/T	T/T	C/C	T/T	T/T	T/T	C/C	T/T	T/T	T/T	C/C	T/T	C/C	T/T	C/C	T/T	C/C	C/C	T/T	C/C	C/C	C/C	C/C	T/T	T/C	C/C	C/C	T/T	T/T	T/T	T/T	C/C	C/C	T/T	T/T	T/T	T/T	T/T	T/T	T/T	T/T	C/C	T/T
AX-108790423	C/C	T/T	C/C	T/T	T/T	T/T	T/T	T/T	C/C	C/C	C/C	T/T	C/C	C/C	C/C	T/T	C/C	NN	T/T	T/T	C/C	T/T	C/C	C/C	T/T	T/T	T/T	T/T	T/T	T/T	T/C	C/C	C/C	T/T	T/T	T/T	T/T	C/C	T/T	T/T	T/T	C/C	C/C	T/T	T/T	T/T	T/T	T/T	T/T
AX-108790470	A/A	C/C	C/C	C/C	A/A	A/A	A/A	C/C	C/C	C/C	C/C	A/A	A/A	C/C	A/A	A/A	C/C	C/C	A/A	A/A	A/A	C/C	C/C	A/A	C/C	A/A	C/C	A/A	C/C	A/A	C/C	C/C	C/C	A/A	A/A	A/A	A/A	C/C	A/A	C/C	C/C	A/A	A/A	C/C	A/A	A/A	A/A	C/C	A/A
AX-108790515	C/C	C/C	A/A	C/C	C/C	C/C	C/C	C/C	C/C	C/C	NN	A/A	C/C	A/A	A/C	C/C	A/A	C/C	A/A	A/A	A/A	C/C	C/C	C/C	A/A	C/C	C/C	C/C	C/C	C/C	A/C	C/C	C/C	C/C	A/A	A/A	A/A	C/C	C/C	A/A	A/A	C/C	C/C	A/A	A/A	A/A	A/A	C/C	A/A
AX-108790521	T/T	T/T	T/T	T/T	T/T	T/T	C/C	T/T	T/T	T/T	T/T	C/C	T/T	C/C	C/C	C/C	C/C	C/C	T/T	C/C	C/C	C/C	T/C	C/C	C/C	C/C	T/T	C/C	T/T	C/C	C/C	C/C	C/C	C/C	C/C	T/T	C/C	T/T	C/C	T/T	C/C	C/C	T/T	T/T	C/C	C/C	T/T	T/T	C/C
AX-108790602	C/C	C/C	C/C	A/A	A/A	A/A	A/A	C/C	A/A	C/C	C/C	A/A	C/C	A/A	C/C	C/C	A/A	A/A	C/C	C/C	C/C	C/C	C/C	A/A	C/C	C/C	C/C	C/C	C/C	A/A	A/C	A/A	C/C	C/C	C/C	C/C	C/C	A/A	A/A	C/C	C/C	C/C	A/A	A/A	A/A	A/A	C/C	A/A	A/A
AX-108790670	T/T	T/T	C/C	C/C	C/C	T/T	T/T	T/T	T/T	C/C	C/C	T/T	C/C	C/C	T/T	T/T	T/T	T/C	C/C	T/T	T/T	C/C	T/T	C/C	C/C	C/C	C/C	T/T	T/T	C/C	T/T	NN	C/C	T/T	C/C	T/T	C/C	T/T	T/T	T/T	T/T	T/T	T/T	C/C	NN	T/T	T/T	T/T	C/C
AX-108790676	A/A	A/A	G/G	A/A	A/A	A/A	A/A	A/A	A/A	A/A	G/G	G/G	A/A	G/G	A/G	A/A	G/G	A/A	G/G	G/G	A/A	A/A	A/A	A/A	G/G	A/A	A/A	A/A	A/A	A/A	A/G	A/A	A/A	A/A	G/G	G/G	G/G	G/G	G/G	G/G	G/G	A/A	A/A	G/G	G/G	G/G	G/G	A/A	G/G
AX-108790680	T/T	G/G	T/T	T/T	T/T	NN	T/T	T/T	G/G	T/T	G/G	G/G	G/G	G/G	G/G	T/T	G/G	T/T	G/G	T/T	G/G	G/G	T/T	G/G	G/G	T/T	G/G	G/G	T/T	T/T	T/G	G/G	G/G	G/G	T/T	G/G	T/T	T/T	T/T	T/T	T/T	T/T	G/G	G/G	G/G	T/T	G/G	G/G	T/T
AX-108790726	C/C	C/C	A/A	C/C	A/A	C/C	C/C	C/C	C/C	A/A	A/A	C/C	A/A	A/A	A/A	A/A	C/C	A/A	A/A	C/C	NN	A/A	C/C	A/A	A/A	NN	A/A	C/C	C/C	C/C	C/C	C/C	A/A	C/C	A/A	C/C	A/A	A/A	C/C	C/C	C/C	C/C	C/C	A/A	C/C	C/C	C/C	C/C	A/A
AX-108790770	C/C	C/C	C/C	C/C	T/T	C/C	T/T	T/T	C/C	NN	C/C	T/T	T/C	C/C	C/C	C/C	T/T	C/C	T/T	C/C	C/C	C/C	C/C	T/T	C/C	C/C	C/C	T/T	C/C	T/T	T/C	T/T	C/C	T/T	C/C	T/T	C/C	T/T	T/T	C/C	C/C	C/C	C/C	C/C	T/T	T/T	T/T	T/T	C/C
AX-108790782	G/G	G/G	C/C	C/C	G/G	C/G	C/C	G/G	G/G	C/C	G/G	C/C	C/C	G/G	C/C	G/G	C/C	G/G	C/C	C/C	G/G	G/G	G/G	G/G	C/C	C/C	G/G	G/G	G/G	C/C	C/C	C/C	G/G	C/C	C/C	C/C	C/C	G/G	G/G	G/G	G/G	G/G	C/C	C/C	C/G	G/G	C/C	C/C	G/G
AX-108790791	T/T	C/C	T/T	C/C	C/C	C/C	C/C	T/T	C/C	C/C	C/C	T/T	C/C	T/T	NN	C/C	T/T	C/C	T/T	C/C	C/C	T/T	C/C	C/C	T/T	C/C	C/C	T/T	T/T	T/T	C/C	C/C	C/C	C/C	T/T	T/T	T/T	C/C	C/C	C/C	C/C	C/C	C/C	C/C	T/T	T/T	T/T	C/C	T/T
AX-108791173	C/C	T/T	C/C	T/T	T/T	T/T	T/T	C/C	T/T	T/T	C/C	C/C	T/T	C/C	C/C	C/C	T/T	C/C	T/T	C/C	C/C	C/C	NN	T/T	T/T	C/C	T/T	T/T	C/C	T/T	C/C	C/C	T/T	C/C	C/C	T/T	C/C	T/T	T/T	T/T	C/C	T/T	C/C	T/T	C/C	C/C	T/T	C/C	T/T
AX-108791406	G/G	G/G	C/C	G/G	G/G	G/G	G/G	G/G	G/G	G/G	C/C	C/C	C/C	C/C	G/G	G/G	G/G	C/C	G/G	C/C	C/C	C/C	G/G	C/C	G/G	C/C	C/C	C/C	C/C	G/G	G/G	G/G	C/C	C/C	G/G	G/G	G/G	G/G	C/C	C/C	C/C	C/C	C/C	C/C	C/C	C/C	G/G	G/G	G/G
AX-108791437	T/T	C/C	T/T	T/T	T/T	T/T	T/T	T/T	T/T	C/C	C/C	T/T	C/C	T/T	T/T	C/C	T/T	C/C	C/C	T/T	T/T	T/T	T/C	C/C	C/C	T/T	T/T	C/C	C/C	C/C	C/C	C/C	C/C	T/T	T/T	T/T	T/T	C/C	C/C	C/C	T/T	C/C	T/T	C/C	C/C	T/T	C/C	T/T	T/T
AX-108791949	G/G	A/A	G/G	A/A	A/A	A/A	G/G	A/A	G/G	A/A	NN	G/G	A/A	G/G	A/A	A/A	G/G	A/A	A/A	A/A	A/A	A/A	G/G	G/G	A/A	G/G	G/G	A/A	G/G	A/A	G/G	G/G	G/G	A/A	A/A	A/A	A/A	A/A	G/G	A/A	A/A	A/A	A/A	A/A	A/A	A/A	A/A	G/G	A/A
AX-108792008	G/G	A/A	G/G	G/G	G/G	NN	A/A	G/G	A/A	G/G	G/G	G/G	A/G	G/G	A/A	A/A	G/G	NN	A/A	A/A	A/A	G/G	A/G	G/G	G/G	A/A	A/A	A/A	G/G	A/A	G/G	G/G	A/A	A/A	A/A	A/A	A/A	A/A	A/A	A/A	A/A	A/A	A/A	G/G	G/G	G/G	A/A	G/G	G/G
AX-108792429	C/C	C/C	A/A	A/A	C/C	A/A	A/A	A/A	C/C	C/C	C/C	C/C	A/A	C/C	C/C	A/A	C/C	A/A	C/C	A/A	A/A	A/A	C/C	C/C	A/A	A/A	C/C	C/C	A/A	A/A	A/A	A/A	A/A	C/C	C/C	C/C	C/C	A/A	A/A	C/C	A/A	C/C	A/A	C/C	A/C	C/C	C/C	C/C	A/A
AX-108792453	NN	NN	NN	NN	NN	NN	NN	NN	NN	NN	NN	NN	NN	NN	NN	NN	NN	NN	NN	NN	G/G	NN	NN	NN	NN	NN	NN	NN	G/G	NN	NN	NN	NN	NN	NN	NN	NN	NN	NN	NN	NN	NN	NN	NN	NN	NN	NN	NN	NN
AX-108793066	T/T	T/T	T/T	T/T	C/C	C/C	C/C	T/T	C/C	C/C	C/C	T/T	T/T	C/C	T/T	T/T	T/T	C/C	C/C	T/T	T/T	T/T	C/C	T/T	C/C	C/C	T/T	T/T	T/T	C/C	T/C	C/C	T/T	T/T	C/C	C/C	C/C	C/C	C/C	C/C	C/C	C/C	C/C	C/C	T/C	C/C	C/C	C/C	T/T
AX-108793227	C/C	T/T	T/T	T/T	T/T	T/T	T/T	T/T	T/T	T/T	T/T	T/T	C/C	T/T	T/T	T/T	T/T	T/T	T/T	T/T	C/C	T/T	T/T	T/T	T/T	T/T	T/T	T/T	T/T	T/T	T/T	T/T	T/T	T/T	T/T	C/C	T/T	T/T	T/T	C/C	T/T	T/T	T/T	T/T	T/C	C/C	C/C	C/C	T/T
AX-108793271	T/T	T/T	T/T	T/T	C/C	C/C	T/T	C/C	C/C	C/C	T/T	C/C	T/C	C/C	T/C	T/T	T/T	T/T	T/T	T/T	C/C	C/C	T/C	C/C	T/T	T/T	T/T	C/C	C/C	T/T	T/C	T/T	T/T	C/C	C/C	T/T	C/C	T/T	C/C	T/T	C/C	C/C	C/C	C/C	C/C	C/C	T/T	NN	C/C
AX-108793649	A/A	A/A	A/A	A/A	A/A	A/G	G/G	A/A	A/A	A/A	A/A	G/G	A/A	G/G	G/G	G/G	G/G	G/G	A/A	G/G	G/G	G/G	NN	G/G	G/G	G/G	A/A	G/G	A/A	G/G	G/G	G/G	G/G	G/G	G/G	A/A	G/G	A/A	G/G	G/G	G/G	G/G	A/A	A/A	G/G	G/G	A/A	A/A	G/G
AX-108793672	T/T	C/C	C/C	C/C	C/C	T/T	C/C	C/C	T/T	C/C	C/C	C/C	C/C	C/C	C/C	C/C	C/C	C/C	C/C	T/T	T/T	C/C	T/T	C/C	C/C	C/C	C/C	C/C	T/T	C/C	T/T	C/C	C/C	C/C	C/C	T/T	C/C	C/C	C/C	C/C	C/C	T/T	C/C	T/T	C/C	C/C	T/T	T/T	T/T
AX-108793943	C/C	C/C	T/T	C/C	C/C	T/C	T/T	T/T	C/C	T/T	T/T	T/T	T/T	C/C	C/C	C/C	T/T	T/T	T/T	T/T	T/T	T/T	T/T	C/C	T/T	T/T	C/C	T/T	C/C	C/C	C/C	C/C	C/C	C/C	C/C	T/T	C/C	T/T	C/C	C/C	T/T	T/T	C/C	T/T	T/T	T/T	T/T	C/C	C/C
AX-108793968	G/G	NN	G/G	G/G	G/G	NN	A/A	A/A	A/A	A/A	A/A	G/G	G/G	G/G	A/A	A/A	G/G	G/G	A/A	G/G	G/G	G/G	A/A	A/A	A/A	G/G	A/A	G/G	A/A	A/A	A/A	A/A	A/A	A/A	G/G	A/A	G/G	A/A	A/A	A/A	A/A	A/A	G/G	A/A	A/A	G/G	A/A	G/G	G/G
AX-108793973	T/T	T/T	T/T	T/T	T/T	C/C	C/C	T/T	C/C	T/T	T/T	T/T	C/C	T/T	T/T	T/T	C/C	C/C	C/C	T/T	C/C	T/T	T/C	T/T	T/T	C/C	T/T	C/C	T/T	T/T	T/C	T/T	C/C	T/T	C/C	T/T	C/C	T/T	T/T	C/C	T/T	T/T	C/C	C/C	T/C	C/C	C/C	T/T	C/C
AX-108794165	C/C	T/T	T/T	C/C	T/T	NN	T/T	C/C	C/C	T/T	T/T	T/T	C/C	T/T	T/T	C/C	T/T	T/T	C/C	C/C	C/C	T/T	T/T	T/T	C/C	T/T	C/C	C/C	C/C	C/C	T/T	T/T	T/T	C/C	C/C	T/T	C/C	T/T	C/C	T/T	T/T	T/T	T/T	C/C	C/C	T/T	T/T	T/T	C/C
AX-108794206	C/C	G/G	C/C	G/G	G/G	C/G	C/C	C/C	C/C	G/G	G/G	C/G	C/C	G/G	NN	C/C	C/C	G/G	G/G	G/G	C/C	C/C	NN	C/C	C/C	G/G	C/C	C/C	G/G	C/C	G/G	G/G	G/G	G/G	G/G	G/G	G/G	C/C	C/C	G/G	C/C	G/G	G/G	C/C	G/G	NN	G/G	G/G	C/C
AX-108794257	T/T	C/C	C/C	C/C	T/T	T/T	C/C	T/T	C/C	T/T	T/T	T/T	C/C	T/T	T/T	T/T	T/T	T/T	T/T	C/C	C/C	T/T	T/T	T/T	T/T	T/T	C/C	T/T	T/T	T/T	T/C	T/T	T/T	C/C	T/T	C/C	T/T	T/T	T/T	T/T	C/C	T/T	C/C	C/C	C/C	C/C	C/C	T/T	C/C
AX-108794420	A/A	A/A	A/A	A/A	A/A	NN	G/G	A/A	A/A	A/A	A/A	G/G	A/A	G/G	G/G	G/G	G/G	G/G	A/A	G/G	G/G	G/G	G/G	G/G	G/G	G/G	A/A	G/G	A/A	G/G	G/G	G/G	G/G	G/G	G/G	A/A	G/G	A/A	G/G	A/A	G/G	G/G	A/A	A/A	G/G	G/G	A/A	A/A	G/G
AX-108794521	A/A	G/G	A/A	G/G	G/G	G/G	G/G	G/G	A/A	A/A	A/A	G/G	A/A	A/A	A/A	G/G	A/A	G/G	G/G	G/G	A/A	G/G	A/A	A/A	G/G	G/G	G/G	G/G	G/G	G/G	A/G	A/A	A/A	G/G	G/G	G/G	G/G	A/A	G/G	G/G	G/G	A/A	A/A	G/G	G/G	G/G	G/G	G/G	G/G
AX-108794609	A/A	G/G	A/A	A/A	G/G	A/A	A/A	A/A	G/G	G/G	A/G	A/A	G/G	NN	G/G	G/G	A/A	A/A	G/G	A/A	A/A	A/A	A/A	G/G	G/G	A/A	A/A	G/G	A/A	A/A	A/A	A/A	A/A	A/A	A/A	A/A	A/A	G/G	A/A	G/G	G/G	G/G	A/A	G/G	A/G	G/G	A/A	A/A	G/G
AX-108794630	T/T	C/C	T/T	C/C	C/C	C/C	C/C	T/T	C/C	C/C	T/T	T/T	C/C	T/T	T/T	T/T	C/C	T/T	C/C	T/T	T/T	T/T	C/C	C/C	C/C	T/T	C/C	C/C	C/C	C/C	T/T	T/T	T/T	T/T	T/T	C/C	T/T	C/C	C/C	C/C	T/T	C/C	C/C	C/C	T/T	T/T	C/C	T/T	C/C
AX-108794747	T/T	C/C	T/T	C/C	C/C	NN	T/T	C/C	T/T	C/C	T/C	C/C	T/T	T/T	C/C	C/C	T/T	C/C	C/C	C/C	T/T	C/C	T/T	T/T	C/C	T/T	T/T	T/T	T/T	C/C	C/C	C/C	T/T	C/C	C/C	C/C	C/C	C/C	T/T	C/C	T/T	C/C	C/C	T/T	T/T	T/T	C/C	T/T	C/C
AX-108794920	T/T	C/C	T/T	C/C	C/C	C/C	C/C	C/C	C/C	T/T	T/T	T/T	T/T	C/C	T/T	C/C	C/C	T/T	C/C	T/T	T/T	T/T	T/T	C/C	T/T	T/T	T/T	C/C	T/T	C/C	T/T	T/T	T/T	C/C	C/C	T/T	C/C	C/C	C/C	T/T	T/T	T/T	T/T	C/C	T/C	T/T	T/T	T/T	T/T
AX-108795008	C/C	T/T	T/T	T/T	C/C	NN	T/T	C/C	T/T	C/C	C/C	C/C	T/T	C/C	C/C	C/C	C/C	C/C	C/C	T/T	T/T	C/C	C/C	C/C	C/C	C/C	T/T	C/C	C/C	C/C	T/C	C/C	C/C	T/T	C/C	T/T	C/C	C/C	C/C	C/C	T/T	C/C	T/T	C/C	T/T	T/T	T/T	C/C	T/T
AX-108795460	T/T	T/T	C/C	T/T	C/C	T/C	T/T	C/C	C/C	T/T	T/T	C/C	T/T	C/C	T/T	T/T	C/C	C/C	T/T	C/C	C/C	T/T	T/C	C/C	C/C	T/T	T/T	T/T	C/C	C/C	C/C	C/C	T/T	T/T	T/T	C/C	T/T	C/C	C/C	C/C	C/C	T/T	T/T	T/T	T/C	T/T	T/T	C/C	T/T
AX-108795879	T/T	C/C	T/T	T/T	NN	NN	C/C	T/T	T/T	T/T	T/T	T/T	T/C	T/T	C/C	C/C	T/T	C/C	C/C	T/T	T/T	T/T	T/T	T/T	T/T	T/T	T/T	T/T	T/T	T/T	T/T	T/T	C/C	T/T	T/T	T/T	T/T	C/C	T/T	T/T	T/T	T/T	T/T	T/T	T/T	T/T	T/T	T/T	T/T
AX-108795940	T/T	T/T	T/T	T/T	T/T	NN	C/C	T/T	T/T	C/C	T/T	C/C	T/T	T/T	T/C	T/T	C/C	C/C	T/T	C/C	T/T	C/C	NN	C/C	C/C	C/C	C/C	C/C	T/T	C/C	C/C	C/C	C/C	C/C	C/C	T/T	C/C	T/T	C/C	C/C	C/C	C/C	T/T	T/T	T/T	C/C	T/T	T/T	C/C
AX-108795971	A/A	A/A	A/A	G/G	A/A	A/A	A/A	A/A	A/A	G/G	A/A	A/A	G/G	A/A	G/G	A/A	G/G	A/A	A/A	G/G	A/A	A/A	A/A	A/A	A/A	G/G	A/A	G/G	A/A	A/A	G/G	G/G	G/G	A/A	A/A	A/A	A/A	A/A	A/A	A/A	A/A	A/A	G/G	A/A	G/G	G/G	A/A	G/G	A/A
AX-108795991	C/C	T/T	C/C	T/T	T/T	T/T	T/T	T/T	C/C	T/T	T/T	C/C	C/C	T/T	T/T	T/T	T/T	C/C	T/T	T/T	T/T	C/C	T/C	C/C	C/C	C/C	T/T	C/C	T/T	T/T	T/T	T/T	C/C	C/C	T/T	C/C	T/T	T/T	T/T	T/T	T/T	T/T	C/C	T/T	T/T	T/T	C/C	T/T	T/T
AX-108796078	A/A	C/C	C/C	C/C	C/C	C/C	C/C	C/C	C/C	C/C	C/C	C/C	C/C	C/C	C/C	C/C	C/C	C/C	C/C	C/C	C/C	C/C	C/C	C/C	C/C	C/C	C/C	A/A	C/C	C/C	C/C	C/C	C/C	C/C	C/C	A/A	C/C	C/C	C/C	A/A	C/C	C/C	C/C	C/C	A/C	A/A	A/A	A/A	C/C
AX-108796426	G/G	G/G	C/C	C/C	G/G	G/G	C/C	G/G	G/G	C/C	G/G	C/C	C/C	G/G	C/C	G/G	C/C	G/G	C/C	C/C	C/C	G/G	G/G	G/G	C/C	C/C	G/G	C/C	G/G	C/C	C/C	C/C	G/G	C/C	C/C	C/C	C/C	G/G	G/G	G/G	G/G	G/G	C/C	C/C	C/G	G/G	C/C	C/C	G/G
AX-108796537	G/G	G/G	G/G	G/G	A/A	A/A	A/A	A/A	A/A	A/A	A/G	G/G	A/A	G/G	A/A	G/G	A/G	A/A	G/G	A/A	G/G	A/A	A/A	A/A	G/G	G/G	G/G	A/A	A/A	G/G	A/A	A/A	A/A	G/G	G/G	G/G	G/G	G/G	A/A	G/G	G/G	A/A	A/A	A/A	G/G	G/G	NN	A/A	A/A
AX-108796578	G/G	A/A	G/G	A/A	A/A	A/A	A/A	A/A	G/G	A/A	A/A	G/G	A/G	G/G	G/G	G/G	G/G	A/A	G/G	A/A	G/G	G/G	A/G	A/A	A/A	A/A	A/A	A/A	A/A	A/A	G/G	G/G	G/G	G/G	A/A	G/G	A/A	G/G	A/A	G/G	G/G	G/G	G/G	G/G	A/G	A/A	G/G	G/G	A/A
AX-108796626	C/C	C/C	C/C	C/C	C/C	C/C	G/G	C/C	C/C	C/C	C/C	NN	G/G	C/C	C/C	G/G	G/G	G/G	G/G	C/C	G/G	C/C	C/C	G/G	C/C	C/C	C/C	C/C	C/C	C/C	C/C	C/C	C/C	C/C	C/C	C/C	C/C	C/C	C/C	C/C	C/C	C/C	C/C	C/C	C/C	C/C	C/C	C/C	C/C
AX-108796676	C/C	C/C	C/C	C/C	C/C	T/C	T/T	C/C	C/C	C/C	C/C	T/T	C/C	T/T	T/T	T/T	T/T	T/T	C/C	T/T	T/T	T/T	T/T	T/T	T/T	T/T	C/C	T/T	C/C	T/T	T/T	T/T	T/T	T/T	T/T	C/C	T/T	C/C	T/T	C/C	T/T	T/T	C/C	C/C	T/T	T/T	C/C	C/C	T/T
AX-108796916	G/G	A/A	G/G	G/G	G/G	A/G	A/A	G/G	G/G	G/G	G/G	G/G	A/G	G/G	A/A	A/A	G/G	A/A	A/A	G/G	G/G	G/G	G/G	G/G	G/G	G/G	G/G	G/G	G/G	G/G	G/G	G/G	A/A	G/G	G/G	G/G	G/G	A/A	G/G	G/G	G/G	G/G	G/G	G/G	G/G	G/G	G/G	G/G	G/G
AX-108797234	T/T	A/A	A/A	A/A	T/T	A/T	A/A	A/A	T/T	T/T	A/A	A/A	A/A	A/A	A/A	A/A	T/T	T/T	T/T	A/A	A/A	A/A	T/T	A/A	T/T	A/A	A/A	A/A	A/A	T/T	A/T	A/A	T/T	A/A	T/T	T/T	T/T	A/A	T/T	T/T	A/A	T/T	T/T	T/T	A/A	T/T	T/T	A/A	A/A
AX-108797699	T/T	T/T	T/T	T/T	T/T	T/T	C/C	T/T	T/T	T/T	T/T	NN	C/C	T/T	T/T	C/C	C/C	C/C	C/C	T/T	C/C	T/T	T/T	C/C	T/T	T/T	T/T	T/T	T/T	T/T	T/T	T/T	T/T	T/T	T/T	T/T	T/T	T/T	T/T	T/T	T/T	T/T	T/T	T/T	T/T	T/T	T/T	T/T	NN
AX-108797865	A/A	A/A	T/T	A/A	T/T	T/T	T/T	A/A	A/A	T/T	T/T	A/A	A/A	T/T	A/A	A/A	T/T	T/T	A/A	A/A	A/A	T/T	A/A	T/T	T/T	A/A	T/T	T/T	T/T	A/A	T/T	T/T	T/T	A/A	A/A	A/A	A/A	A/A	A/A	A/A	A/A	T/T	T/T	T/T	T/T	T/T	T/T	A/A	T/T
AX-108797947	G/G	G/G	G/G	G/G	A/A	G/G	A/A	G/G	G/G	G/G	G/G	A/A	A/A	G/G	A/A	A/A	G/G	A/A	A/A	G/G	A/A	A/A	A/A	A/A	G/G	A/A	G/G	A/A	A/A	A/A	A/G	G/G	G/G	A/A	A/A	A/A	A/A	G/G	G/G	A/A	A/A	A/A	G/G	G/G	A/A	A/A	A/A	G/G	G/G
AX-108798483	G/G	G/G	A/A	A/A	A/A	A/A	A/A	G/G	G/G	A/A	A/A	G/G	A/A	A/A	G/G	G/G	G/G	A/A	A/A	G/G	G/G	A/A	A/A	G/G	G/G	G/G	G/G	A/A	A/A	A/A	A/G	A/A	A/A	A/A	A/A	A/A	A/A	G/G	A/A	A/A	A/A	A/A	A/A	G/G	G/G	G/G	G/G	G/G	A/A
AX-108798565	G/G	C/C	C/C	C/C	G/G	NN	C/C	G/G	C/C	G/G	G/G	G/G	C/C	G/G	G/G	G/G	G/G	G/G	G/G	C/C	C/C	G/G	G/G	G/G	G/G	G/G	C/C	G/G	G/G	G/G	C/G	G/G	G/G	C/C	G/G	C/C	G/G	G/G	G/G	G/G	C/C	G/G	C/C	C/C	C/C	C/C	C/C	G/G	C/C
AX-108798636	G/G	G/G	A/A	G/G	A/A	A/A	A/A	G/G	G/G	A/A	A/A	G/G	G/G	A/A	G/G	G/G	A/A	A/A	G/G	G/G	G/G	A/A	A/G	A/A	A/A	G/G	A/A	A/A	A/A	G/G	A/A	A/A	A/A	G/G	G/G	G/G	G/G	G/G	G/G	G/G	A/A	A/A	A/A	A/A	A/A	A/A	A/A	G/G	A/A
AX-108798723	A/A	A/A	G/G	A/A	A/A	A/G	A/A	A/A	A/A	A/A	A/A	A/A	G/G	G/G	A/G	A/A	G/G	A/A	A/A	A/A	A/A	A/A	G/G	G/G	A/A	A/A	A/A	A/A	A/A	A/A	A/G	A/A	A/A	A/A	A/A	A/A	A/A	G/G	A/A	A/A	G/G	A/A	G/G	A/A	G/G	G/G	A/A	A/A	A/A
AX-108798856	G/G	G/G	A/A	A/A	A/A	G/G	G/G	G/G	G/G	A/A	A/A	G/G	A/A	A/A	A/A	G/G	G/G	A/A	A/A	G/G	G/G	A/A	G/G	A/A	A/A	A/A	A/A	G/G	G/G	A/A	G/G	G/G	A/A	G/G	A/A	G/G	A/A	G/G	G/G	G/G	G/G	G/G	G/G	A/A	A/G	G/G	G/G	G/G	A/A
AX-108799171	T/T	C/C	T/T	T/T	T/T	NN	C/C	T/T	T/T	T/T	T/T	T/T	T/C	T/T	C/C	C/C	T/T	C/C	C/C	T/T	C/C	T/T	T/T	T/T	T/T	T/T	T/T	T/T	T/T	T/T	T/T	T/T	C/C	T/T	T/T	T/T	T/T	C/C	T/T	T/T	T/T	T/T	T/T	T/T	T/T	T/T	T/T	T/T	T/T
AX-108799275	G/G	A/A	G/G	A/A	G/G	A/G	G/G	G/G	A/A	G/G	G/G	A/A	A/A	G/G	A/G	A/A	G/G	G/G	A/A	G/G	G/G	G/G	A/A	A/A	G/G	A/A	A/A	A/A	A/A	G/G	G/G	G/G	G/G	G/G	A/A	A/A	A/A	A/A	G/G	A/A	A/A	G/G	G/G	G/G	G/G	G/G	A/A	A/A	G/G
AX-108799302	G/G	G/G	A/A	A/A	G/G	G/G	A/A	G/G	G/G	A/A	G/G	A/A	A/A	G/G	A/A	G/G	A/A	G/G	A/A	A/A	A/A	G/G	G/G	G/G	A/A	A/A	G/G	A/A	G/G	A/A	A/A	A/A	G/G	A/A	A/A	A/A	A/A	G/G	G/G	G/G	G/G	G/G	A/A	A/A	A/G	G/G	A/A	A/A	G/G
AX-108799356	C/C	C/C	T/T	C/C	T/T	C/C	C/C	C/C	C/C	C/C	C/C	C/C	T/T	T/T	T/T	T/T	C/C	C/C	T/T	C/C	C/C	C/C	C/C	T/T	T/T	T/T	T/T	T/T	C/C	C/C	T/C	T/T	T/T	C/C	C/C	C/C	C/C	T/T	C/C	C/C	C/C	C/C	C/C	T/T	C/C	C/C	C/C	C/C	NN
AX-108799397	G/G	G/G	A/A	G/G	A/A	NN	G/G	A/A	A/A	G/G	A/G	A/A	G/G	A/A	G/G	G/G	A/A	A/A	G/G	A/A	A/A	G/G	A/A	A/A	A/A	G/G	G/G	G/G	A/A	A/A	A/A	A/A	G/G	G/G	G/G	A/A	G/G	A/A	A/A	A/A	A/A	G/G	G/G	G/G	A/G	G/G	G/G	A/A	G/G
AX-108799581	A/A	C/C	A/A	A/A	A/A	A/A	C/C	A/A	A/A	A/A	A/A	A/A	A/C	A/A	C/C	C/C	A/A	C/C	C/C	A/A	C/C	A/A	A/A	A/A	A/A	A/A	A/A	A/A	A/A	A/A	A/A	A/A	C/C	A/A	A/A	A/A	A/A	C/C	A/A	A/A	A/A	A/A	A/A	A/A	A/A	A/A	A/A	A/A	A/A
AX-108799605	G/G	G/G	A/A	A/A	A/A	G/G	G/G	G/G	G/G	A/A	A/A	G/G	A/A	A/A	A/G	G/G	G/G	G/G	A/A	G/G	G/G	A/A	G/G	A/A	A/A	A/A	A/A	G/G	G/G	A/A	G/G	G/G	A/A	G/G	A/A	G/G	A/A	G/G	G/G	G/G	G/G	G/G	G/G	A/A	A/G	G/G	G/G	G/G	A/A
AX-108799936	C/C	C/C	C/C	C/C	C/C	C/C	C/C	C/C	C/C	C/C	C/C	C/C	C/C	C/C	C/C	C/C	C/C	C/C	C/C	C/C	C/C	C/C	C/C	C/C	C/C	C/C	C/C	C/C	C/C	C/C	C/C	C/C	C/C	C/C	C/C	C/C	C/C	C/C	C/C	C/C	C/C	C/C	C/C	NN	T/T	C/C	C/C	C/C	C/C
AX-108800061	C/C	C/C	T/T	C/C	T/T	C/C	T/T	C/C	T/T	T/T	C/C	T/T	T/T	T/T	T/C	C/C	C/C	C/C	T/T	C/C	C/C	C/C	T/T	C/C	C/C	C/C	T/T	C/C	C/C	C/C	C/C	C/C	T/T	T/T	T/T	C/C	T/T	T/T	T/T	T/T	T/T	T/T	C/C	T/C	C/C	T/T	C/C	T/T	T/T
AX-108800088	A/A	G/G	G/G	G/G	A/A	G/G	G/G	A/A	A/A	A/A	A/G	A/A	G/G	G/G	G/G	G/G	A/A	A/A	G/G	G/G	A/A	G/G	NN	G/G	A/A	G/G	G/G	A/A	A/A	A/A	A/G	G/G	A/A	G/G	A/A	A/A	A/A	G/G	A/A	A/A	G/G	A/A	A/A	G/G	G/G	A/A	A/A	G/G	G/G
AX-108800315	T/T	C/C	C/C	C/C	C/C	NN	T/T	C/C	C/C	C/C	T/T	T/T	C/C	T/T	T/T	NN	T/T	T/T	C/C	C/C	T/T	C/C	C/C	C/C	C/C	T/T	T/T	T/T	C/C	C/C	T/C	T/T	T/T	T/T	C/C	T/T	C/C	T/T	T/T	T/T	C/C	C/C	C/C	T/C	T/T	T/T	T/T	C/C	C/C
AX-108800362	C/C	T/T	T/T	T/T	T/T	C/C	C/C	C/C	C/C	T/T	T/T	T/T	C/C	C/C	T/T	T/T	T/T	C/C	C/C	C/C	T/T	T/T	C/C	C/C	C/C	C/C	C/C	T/T	T/T	T/T	T/C	C/C	C/C	C/C	T/T	C/C	T/T	T/T	T/T	C/C	C/C	T/T	T/T	T/T	T/T	T/T	C/C	T/T	T/T
AX-108800378	T/T	T/T	C/C	C/C	T/T	T/C	C/C	T/T	T/T	C/C	T/T	C/C	C/C	T/T	C/C	T/T	C/C	T/T	C/C	C/C	C/C	T/T	T/T	T/T	C/C	C/C	T/T	C/C	T/T	C/C	C/C	C/C	T/T	C/C	C/C	C/C	C/C	T/T	T/T	T/T	T/T	T/T	C/C	C/C	T/C	T/T	C/C	C/C	T/T
AX-108800396	T/T	T/T	T/T	T/T	G/G	G/G	G/G	T/T	G/G	G/G	G/G	T/T	T/T	G/G	T/T	T/T	T/T	G/G	G/G	T/T	T/T	T/T	G/G	T/T	G/G	G/G	T/T	T/T	T/T	G/G	T/T	G/G	T/T	T/T	G/G	G/G	G/G	G/G	G/G	G/G	G/G	G/G	G/G	G/G	NN	G/G	G/G	G/G	T/T
AX-108800457	C/C	C/C	C/C	G/G	G/G	C/C	G/G	C/C	C/C	G/G	C/C	G/G	G/G	NN	C/C	C/C	G/G	C/C	G/G	G/G	G/G	G/G	C/C	C/C	C/C	G/G	C/C	G/G	NN	C/C	NN	G/G	C/C	G/G	G/G	G/G	G/G	C/G	C/C	G/G	C/C	C/C	G/G	G/G	C/G	G/G	G/G	NN	C/C
AX-108800949	A/A	A/A	G/G	A/A	A/A	A/A	A/A	A/A	A/A	A/A	G/G	G/G	A/A	G/G	A/G	A/A	G/G	A/A	G/G	A/G	A/A	A/A	A/A	A/A	G/G	A/A	A/A	A/A	A/A	A/A	A/G	A/A	A/A	A/A	G/G	G/G	G/G	G/G	G/G	G/G	G/G	A/A	A/A	G/G	G/G	G/G	G/G	A/A	G/G
AX-108801153	G/G	A/A	A/A	A/A	G/G	A/A	A/A	A/A	G/G	G/G	A/G	G/G	A/A	A/A	A/A	A/A	G/G	G/G	A/A	A/A	G/G	A/A	NN	A/A	G/G	A/A	A/A	G/G	G/G	A/A	A/G	A/A	G/G	A/A	G/G	G/G	G/G	A/A	G/G	G/G	A/A	G/G	G/G	A/A	A/A	G/G	G/G	A/A	A/A
AX-108801187	A/A	G/G	A/A	A/A	G/G	A/A	G/G	G/G	A/A	A/A	A/A	G/G	A/A	A/A	A/A	A/A	G/G	A/A	G/G	A/A	A/A	A/A	A/A	A/A	A/A	A/A	A/A	A/A	A/A	G/G	A/G	G/G	A/A	G/G	A/A	G/G	A/A	A/A	G/G	A/A	A/A	A/A	A/A	G/G	A/G	G/G	G/G	A/A	A/A
AX-108801270	C/C	T/T	C/C	C/C	C/C	NN	C/C	C/C	NN	C/C	T/T	T/T	T/T	T/T	T/T	C/C	T/T	C/C	T/T	C/C	T/T	T/T	C/C	T/T	T/T	C/C	T/T	T/T	C/C	C/C	NN	T/T	T/T	T/T	C/C	T/T	C/C	C/C	C/C	C/C	C/C	C/C	T/T	T/T	T/T	C/C	T/T	T/T	C/C
AX-108801843	T/T	T/T	T/T	T/T	T/T	T/T	C/C	T/T	T/T	C/C	T/T	C/C	T/T	T/T	T/C	T/T	C/C	C/C	T/T	C/C	T/T	C/C	T/C	C/C	C/C	C/C	C/C	C/C	T/T	C/C	C/C	C/C	C/C	C/C	C/C	T/T	C/C	T/T	C/C	C/C	C/C	C/C	T/T	T/T	C/C	C/C	T/T	T/T	C/C
AX-108802025	A/A	A/A	A/A	A/A	C/C	A/C	C/C	C/C	A/A	A/A	A/A	C/C	C/C	A/A	A/A	A/A	C/C	A/C	C/C	A/A	C/C	A/A	A/A	A/A	A/A	A/A	A/A	C/C	A/A	C/C	A/C	C/C	A/A	C/C	A/A	C/C	A/A	A/A	C/C	A/A	A/A	A/A	A/A	NN	A/C	C/C	C/C	A/A	A/A
AX-108802340	C/C	C/C	C/C	C/C	T/T	T/T	T/T	T/T	T/T	T/T	T/C	C/C	T/T	C/C	T/T	C/C	T/C	T/T	C/C	T/T	C/C	T/T	T/T	T/T	C/C	C/C	C/C	C/C	C/C	C/C	T/T	T/T	T/T	C/C	C/C	C/C	C/C	C/C	T/T	C/C	C/C	T/T	T/T	T/T	C/C	C/C	C/C	T/T	T/T
AX-108802393	C/C	C/C	C/C	T/T	C/C	T/T	C/C	T/T	T/T	T/T	T/T	C/C	C/C	C/C	C/C	C/C	T/T	T/T	T/T	T/T	C/C	C/C	T/T	T/T	T/T	C/C	T/T	C/C	T/T	T/T	T/T	T/T	C/C	C/C	T/T	C/C	T/T	C/C	T/T	T/T	C/C	C/C	C/C	T/T	C/C	C/C	C/C	T/T	C/C
AX-108802520	NN	C/C	C/C	C/C	NN	NN	C/C	NN	C/C	NN	NN	NN	C/C	NN	NN	NN	NN	NN	NN	C/C	C/C	NN	NN	NN	NN	NN	C/C	NN	NN	NN	NN	NN	NN	C/C	NN	C/C	NN	NN	NN	NN	C/C	NN	C/C	C/C	C/C	C/C	C/C	NN	C/C
AX-108802737	A/A	G/G	A/A	G/G	G/G	G/G	G/G	G/G	A/A	NN	A/A	G/G	A/A	A/A	A/A	G/G	A/A	G/G	G/G	G/G	A/A	G/G	A/A	A/A	G/G	G/G	G/G	G/G	G/G	G/G	A/G	A/A	A/A	G/G	G/G	G/G	G/G	A/A	G/G	G/G	G/G	A/A	A/A	G/G	G/G	G/G	G/G	G/G	G/G
AX-108802856	A/A	G/G	G/G	G/G	G/G	G/G	G/G	G/G	G/G	G/G	G/G	G/G	A/G	G/G	G/G	G/G	G/G	G/G	G/G	G/G	A/A	G/G	G/G	G/G	G/G	G/G	G/G	G/G	G/G	G/G	G/G	G/G	G/G	G/G	G/G	A/A	G/G	G/G	G/G	A/A	G/G	G/G	G/G	G/G	A/G	A/A	A/A	A/A	G/G
AX-108802977	G/G	G/G	T/T	G/G	T/T	T/G	G/G	T/T	T/T	G/G	NN	T/T	G/G	T/T	G/G	G/G	T/T	T/T	G/G	T/T	T/T	G/G	T/G	T/T	T/T	G/G	G/G	G/G	T/T	T/T	T/T	T/T	G/G	G/G	G/G	T/T	G/G	T/T	T/T	T/T	T/T	G/G	G/G	G/G	T/G	G/G	G/G	T/T	G/G
AX-108803128	T/T	G/G	T/T	G/G	G/G	G/G	G/G	G/G	G/G	G/G	T/T	T/T	G/G	T/T	G/G	G/G	T/T	G/G	T/T	T/T	T/T	G/G	T/G	T/T	G/G	T/T	G/G	T/T	G/G	G/G	G/G	G/G	T/T	G/G	G/G	T/T	G/G	T/T	T/T	T/T	T/T	G/G	G/G	T/T	T/T	T/T	G/G	G/G	T/T
AX-108803187	T/T	T/T	C/C	C/C	T/T	NN	C/C	T/T	T/T	C/C	T/T	C/C	C/C	T/T	C/C	T/T	C/C	T/T	C/C	C/C	C/C	T/T	T/T	T/T	C/C	C/C	T/T	C/C	T/T	C/C	C/C	C/C	T/T	C/C	C/C	C/C	C/C	T/T	T/T	T/T	T/T	T/T	C/C	C/C	T/C	T/T	C/C	C/C	T/T
AX-108803798	C/C	A/A	A/A	A/A	C/C	A/A	A/A	A/A	C/C	C/C	A/C	C/C	A/A	A/A	A/A	A/A	C/C	C/C	A/A	A/A	C/C	A/A	A/C	A/A	C/C	A/A	A/A	C/C	C/C	A/A	A/C	A/A	C/C	A/A	C/C	C/C	C/C	A/A	C/C	C/C	A/A	C/C	C/C	A/A	A/A	C/C	C/C	A/A	A/A
AX-108803860	T/T	T/T	C/C	T/T	T/T	T/T	T/T	T/T	T/T	T/T	T/T	C/C	C/C	T/T	T/T	T/T	C/C	C/C	C/C	T/T	C/C	C/C	T/T	C/C	T/T	T/T	T/T	T/T	C/C	T/T	T/T	T/T	C/C	T/T	T/T	T/T	T/T	T/T	T/T	T/T	T/T	T/T	T/T	T/T	T/T	T/T	T/T	T/T	T/T
AX-108803916	C/C	T/T	T/T	T/T	C/C	NN	T/T	C/C	C/C	C/C	C/C	C/C	C/C	C/C	NN	T/T	T/T	C/C	T/T	C/C	C/C	C/C	NN	C/C	C/C	C/C	T/T	C/C	T/T	T/T	C/C	C/C	C/C	C/C	T/T	T/T	T/T	T/T	C/C	T/T	T/T	T/T	C/C	C/C	T/T	T/T	T/T	C/C	C/C
AX-108803919	C/C	C/C	G/G	C/C	C/C	C/C	C/C	C/C	G/G	C/C	C/C	C/C	G/G	G/G	C/C	C/C	G/G	C/C	C/C	C/C	G/G	C/C	G/G	G/G	C/C	G/G	G/G	G/G	G/G	C/C	C/G	G/G	G/G	C/C	C/C	C/C	C/C	G/G	G/G	C/C	C/C	C/C	C/C	C/C	C/C	C/C	C/C	G/G	C/C
AX-108804013	G/G	G/G	G/G	G/G	G/G	G/G	G/G	G/G	G/G	G/G	G/G	C/C	G/G	G/G	G/G	G/G	G/G	G/G	G/G	G/G	G/G	G/G	G/G	G/G	C/C	G/G	C/C	G/G	C/C	G/G	G/G	G/G	G/G	G/G	G/G	G/G	G/G	G/G	G/G	G/G	G/G	G/G	C/C	C/C	G/G	G/G	G/G	G/G	G/G
AX-108804037	T/T	C/C	T/T	T/T	T/T	NN	C/C	C/C	C/C	T/T	T/T	C/C	NN	C/C	NN	T/T	C/C	T/T	T/T	T/T	T/T	T/T	T/T	T/T	C/C	C/C	C/C	C/C	T/T	T/T	T/T	T/T	T/T	C/C	T/T	C/C	T/T	C/C	C/C	T/T	T/T	T/T	T/T	C/C	C/C	C/C	C/C	C/C	C/C
AX-108804053	NN	G/G	G/G	G/G	G/G	G/G	G/G	A/G	G/G	G/G	G/G	G/G	A/A	G/G	G/G	G/G	G/G	G/G	G/G	G/G	A/A	G/G	G/G	G/G	G/G	G/G	G/G	G/G	G/G	G/G	G/G	G/G	G/G	G/G	G/G	A/A	G/G	G/G	G/G	A/A	G/G	G/G	G/G	G/G	A/G	A/A	A/A	A/A	G/G
AX-108804286	C/C	C/C	A/A	A/A	C/C	A/A	A/A	A/A	C/C	C/C	C/C	C/C	A/A	C/C	C/C	A/A	C/C	A/A	C/C	A/A	A/A	A/A	C/C	C/C	A/A	A/A	C/C	C/C	A/A	A/A	A/A	A/A	A/A	C/C	C/C	C/C	C/C	A/A	A/A	C/C	A/A	C/C	A/A	C/C	C/C	C/C	C/C	C/C	A/A
AX-108804299	T/T	C/C	C/C	T/T	C/C	C/C	C/C	T/T	C/C	C/C	C/C	C/C	C/C	T/T	T/T	T/T	C/C	C/C	T/T	T/T	T/T	C/C	C/C	C/C	T/T	C/C	T/T	T/T	T/T	NN	NN	T/T	C/C	T/T	T/T	C/C	T/T	C/C	T/T	C/C	C/C	C/C	T/T	T/T	C/C	C/C	C/C	C/C	T/T
AX-108804304	A/A	A/A	A/A	A/A	G/G	A/A	G/G	A/A	A/A	A/A	A/A	A/A	A/A	A/A	G/G	G/G	A/A	G/G	G/G	A/A	G/G	A/A	A/A	G/G	A/A	G/G	A/A	A/A	G/G	G/G	A/G	A/A	G/G	G/G	G/G	G/G	G/G	A/A	A/A	G/G	G/G	G/G	A/A	A/A	G/G	G/G	G/G	A/A	A/A
AX-108804334	A/A	C/C	A/A	C/C	C/C	C/C	C/C	A/A	C/C	C/C	C/C	A/A	C/C	A/A	A/C	C/C	A/A	C/C	A/A	C/C	C/C	A/A	C/C	C/C	A/A	C/C	C/C	A/A	A/A	A/A	C/C	C/C	C/C	C/C	A/A	A/A	A/A	A/A	C/C	C/C	C/C	C/C	C/C	C/C	A/A	A/A	A/A	C/C	A/A
AX-108804448	A/A	G/G	A/A	G/G	G/G	A/A	A/A	G/G	A/A	A/A	A/A	G/G	G/G	A/A	A/A	G/G	A/A	G/G	G/G	A/A	A/A	G/G	A/G	A/A	G/G	G/G	G/G	G/G	G/G	G/G	A/G	A/A	A/A	G/G	G/G	G/G	A/A	A/A	G/G	G/G	G/G	G/G	A/A	G/G	G/G	G/G	G/G	G/G	G/G
AX-108804704	T/T	C/C	C/C	C/C	T/T	C/C	C/C	T/T	T/T	T/T	T/C	T/T	C/C	C/C	C/C	C/C	T/T	T/T	C/C	C/C	T/T	C/C	T/T	C/C	T/T	C/C	C/C	T/T	T/T	T/T	T/C	C/C	T/T	C/C	T/T	T/T	T/T	C/C	T/T	T/T	C/C	T/T	T/T	C/C	C/C	T/T	T/T	C/C	C/C
AX-108804725	T/T	G/G	T/T	G/G	G/G	G/G	G/G	G/G	G/G	G/G	T/T	T/T	G/G	T/T	G/G	G/G	T/T	G/G	T/T	T/T	NN	G/G	G/G	T/T	G/G	T/T	G/G	T/T	G/G	G/G	G/G	G/G	T/T	G/G	G/G	T/T	G/G	T/T	T/T	T/T	T/T	G/G	G/G	T/T	T/T	T/T	G/G	G/G	T/T
AX-108804793	G/G	C/C	C/C	C/C	G/G	C/C	C/C	C/C	G/G	G/G	G/G	G/G	C/C	C/C	C/C	C/C	G/G	G/G	G/G	C/C	G/G	C/C	C/G	C/C	G/G	C/C	C/C	C/C	C/C	G/G	C/G	C/C	G/G	C/C	G/G	G/G	G/G	C/C	G/G	G/G	C/C	G/G	G/G	C/C	C/C	G/G	G/G	C/C	C/C
AX-108805302	C/C	C/C	C/C	A/A	C/C	A/C	A/A	C/C	C/C	A/A	C/C	A/A	A/A	C/C	C/C	C/C	A/A	C/C	A/A	A/A	C/C	A/A	C/C	A/A	C/C	A/A	C/C	A/A	A/A	C/C	A/C	A/A	C/C	A/A	A/A	A/A	A/A	C/C	C/C	A/A	C/C	C/C	C/C	A/A	A/C	A/A	A/A	C/C	C/C
AX-108805410	C/C	A/A	A/A	A/A	C/C	A/A	A/A	A/A	C/C	C/C	A/C	C/C	A/A	A/A	A/A	A/A	C/C	C/C	A/A	A/A	A/A	A/A	C/C	A/A	C/C	A/A	A/A	A/A	C/C	A/A	A/C	A/A	C/C	A/A	C/C	C/C	C/C	A/A	C/C	C/C	A/A	C/C	C/C	A/A	A/A	C/C	C/C	A/A	A/A
AX-108805602	C/C	G/G	C/C	G/G	G/G	G/G	G/G	G/G	G/G	C/C	C/C	C/C	C/C	C/C	C/C	G/G	C/C	C/C	C/C	G/G	C/C	C/C	C/G	G/G	C/C	G/G	G/G	C/C	C/C	C/C	G/G	G/G	G/G	G/G	C/C	C/C	C/C	G/G	G/G	C/C	G/G	G/G	G/G	G/G	C/C	C/C	C/C	G/G	C/C
AX-108805846	G/G	A/A	G/G	G/G	G/G	A/G	A/A	A/A	A/A	G/G	G/G	A/A	NN	A/A	NN	G/G	A/A	G/G	G/G	G/G	G/G	G/G	NN	G/G	A/A	A/A	A/A	A/A	G/G	G/G	G/G	G/G	G/G	A/A	G/G	A/A	G/G	A/A	A/A	G/G	G/G	G/G	G/G	A/A	A/A	A/A	A/A	A/A	A/A
AX-108805935	C/C	G/G	G/G	G/G	C/C	C/G	G/G	C/C	G/G	C/C	G/G	G/G	C/C	C/C	C/C	C/C	C/C	G/G	C/C	G/G	C/C	C/C	C/C	C/C	C/C	G/G	G/G	C/C	C/C	C/C	C/C	C/C	C/C	G/G	C/C	G/G	C/C	C/C	C/C	C/C	G/G	G/G	G/G	G/G	G/G	G/G	G/G	C/C	G/G
AX-108806159	A/A	G/G	A/A	A/A	A/A	G/G	G/G	G/G	G/G	A/A	A/A	G/G	A/G	A/A	A/A	A/A	G/G	G/G	G/G	A/A	A/A	A/A	G/G	A/A	G/G	A/A	G/G	G/G	A/A	G/G	G/G	G/G	G/G	G/G	G/G	G/G	A/A	A/A	G/G	G/G	NN	G/G	A/A	G/G	G/G	A/A	G/G	A/A	A/A
AX-108806848	T/T	C/C	C/C	C/C	T/T	NN	C/C	T/T	T/T	T/T	T/T	T/T	T/T	T/T	T/C	C/C	C/C	T/T	C/C	T/T	C/C	T/T	C/C	T/T	T/T	T/T	C/C	C/C	C/C	C/C	T/T	T/T	T/T	T/T	C/C	C/C	C/C	C/C	T/T	C/C	C/C	C/C	T/T	T/T	C/C	C/C	C/C	T/T	T/T
AX-108807248	T/T	T/T	C/C	T/T	T/T	C/C	T/T	T/T	T/T	T/T	T/T	T/T	T/T	C/C	T/C	T/T	C/C	T/T	T/T	T/T	T/T	T/T	C/C	C/C	T/T	T/T	T/T	T/T	T/T	T/T	T/C	T/T	T/T	T/T	T/T	T/T	T/T	C/C	T/T	T/T	C/C	T/T	C/C	T/T	C/C	C/C	T/T	T/T	T/T
AX-108807275	C/C	T/T	T/T	T/T	T/T	T/T	T/T	T/T	T/T	T/T	C/C	C/C	C/C	T/T	T/T	T/T	C/C	C/C	C/C	C/C	C/C	C/C	T/T	T/T	C/C	T/T	T/T	T/T	C/C	C/C	C/C	C/C	C/C	T/T	T/T	C/C	T/T	T/T	C/C	C/C	C/C	C/C	T/T	T/T	C/C	T/T	C/C	C/C	T/T
AX-108807371	A/A	G/G	A/A	G/G	G/G	G/G	G/G	A/A	G/G	G/G	A/G	A/A	NN	A/A	A/A	G/G	A/A	G/G	A/A	G/G	G/G	A/A	NN	G/G	A/A	G/G	NN	G/G	A/A	A/A	G/G	G/G	G/G	G/G	A/A	A/A	A/A	A/A	G/G	G/G	G/G	G/G	G/G	G/G	A/A	A/A	A/A	G/G	A/A
AX-108807482	C/C	C/C	T/T	C/C	C/C	C/C	C/C	C/C	T/T	C/C	C/C	C/C	C/C	T/T	C/C	C/C	T/T	C/C	C/C	C/C	T/T	C/C	T/T	T/T	C/C	T/T	T/T	T/T	T/T	C/C	T/C	T/T	T/T	C/C	C/C	C/C	C/C	T/T	T/T	C/C	C/C	C/C	C/C	C/C	C/C	C/C	C/C	T/T	C/C
AX-108807590	T/T	C/C	T/T	T/T	T/T	NN	C/C	C/C	C/C	C/C	C/C	T/T	T/T	T/T	T/C	C/C	T/T	T/T	C/C	C/C	T/T	C/C	C/C	C/C	C/C	T/T	C/C	T/T	T/T	C/C	T/C	T/T	C/C	C/C	T/T	C/C	T/T	C/C	C/C	T/T	C/C	C/C	C/C	T/T	C/C	C/C	T/T	T/T	T/T
AX-108807696	G/G	G/G	T/T	T/T	T/T	T/T	T/T	G/G	G/G	T/T	T/T	G/G	T/T	T/T	G/G	G/G	G/G	T/T	T/T	G/G	G/G	T/T	T/T	G/G	G/G	G/G	G/G	T/T	T/T	T/T	T/G	T/T	T/T	T/T	T/T	T/T	T/T	G/G	T/T	T/T	T/T	T/T	T/T	G/G	G/G	G/G	G/G	G/G	T/T
AX-108807707	A/A	C/C	C/C	A/A	C/C	NN	C/C	A/A	A/A	C/C	C/C	C/C	A/A	C/C	C/C	A/A	C/C	C/C	A/A	A/A	A/A	C/C	C/C	C/C	A/A	C/C	A/A	A/A	A/A	A/A	C/C	C/C	C/C	A/A	A/A	C/C	A/A	C/C	A/A	C/C	C/C	C/C	C/C	A/A	A/A	C/C	C/C	C/C	A/A
AX-108807742	T/T	T/T	G/G	T/T	G/G	T/T	T/T	T/T	G/G	G/G	T/T	G/G	T/G	G/G	NN	T/T	T/T	T/T	G/G	T/T	G/G	T/T	G/G	T/T	T/T	T/T	G/G	T/T	T/T	T/T	T/T	T/T	G/G	T/T	G/G	T/T	G/G	G/G	G/G	G/G	G/G	G/G	G/G	G/G	G/G	G/G	T/T	G/G	G/G
AX-108807973	T/C	T/T	T/T	C/C	T/T	T/C	T/T	T/C	T/C	T/T	T/T	C/C	T/T	T/C	T/T	T/C	T/T	T/T	C/C	C/C	C/C	T/T	T/T	T/T	T/C	T/T	T/C	C/C	C/C	T/C	T/T	T/T	T/T	C/C	C/C	T/T	C/C	T/T	T/C	T/T	T/T	T/T	T/T	T/T	T/T	T/T	T/T	T/T	T/C
AX-108808425	A/A	G/G	A/A	G/G	A/A	A/G	A/A	G/G	G/G	G/G	G/G	A/A	A/A	G/G	A/A	A/A	G/G	A/A	G/G	G/G	G/G	A/A	G/G	A/A	A/A	A/A	G/G	G/G	G/G	G/G	G/G	G/G	A/A	A/A	G/G	A/A	G/G	G/G	G/G	G/G	G/G	G/G	A/A	G/G	G/G	G/G	A/A	G/G	G/G
AX-108808483	G/G	A/A	G/G	G/G	G/G	A/G	A/A	G/G	G/G	G/G	G/G	G/G	A/G	G/G	A/A	A/A	G/G	A/A	A/A	G/G	G/G	G/G	G/G	G/G	G/G	G/G	G/G	G/G	G/G	G/G	G/G	G/G	A/A	G/G	G/G	G/G	G/G	A/A	G/G	G/G	G/G	G/G	G/G	G/G	G/G	G/G	G/G	G/G	G/G
AX-108808588	C/C	C/C	T/T	C/C	C/C	C/C	C/C	C/C	C/C	C/C	T/C	T/T	C/C	T/T	C/C	C/C	C/C	T/T	T/T	T/T	T/T	C/C	T/C	T/T	C/C	T/T	C/C	C/C	T/T	C/C	C/C	C/C	T/T	T/T	C/C	T/T	C/C	C/C	T/T	T/T	T/T	T/T	C/C	T/T	T/T	T/T	T/T	C/C	C/C
AX-108808797	G/G	T/T	G/G	G/G	G/G	G/G	T/T	G/G	G/G	G/G	G/G	G/G	T/G	G/G	T/T	T/T	G/G	T/T	T/T	G/G	G/G	G/G	G/G	G/G	G/G	G/G	G/G	G/G	G/G	G/G	G/G	G/G	T/T	G/G	G/G	G/G	G/G	T/T	G/G	G/G	G/G	G/G	G/G	G/G	G/G	G/G	G/G	G/G	G/G
AX-108808832	T/T	C/C	T/T	T/T	C/C	T/T	T/T	T/T	C/C	C/C	T/C	T/T	C/C	C/C	C/C	C/C	T/T	T/T	C/C	T/T	C/C	NN	T/C	C/C	C/C	T/T	T/T	C/C	T/T	T/T	T/T	T/T	T/T	T/T	C/C	T/T	C/C	T/T	T/T	C/C	C/C	C/C	T/T	T/T	C/C	C/C	T/T	T/T	C/C
AX-108808864	A/A	A/A	A/A	A/A	A/A	A/A	C/C	C/C	C/C	A/A	A/A	C/C	A/A	NN	C/C	C/C	C/C	A/A	A/A	A/A	A/A	A/A	A/A	A/A	C/C	A/A	C/C	C/C	C/C	C/C	A/A	A/A	A/A	A/A	A/A	C/C	A/A	C/C	A/A	A/A	A/A	C/C	A/A	A/A	C/C	C/C	C/C	C/C	A/A
AX-108808980	A/A	G/G	A/A	A/A	A/A	NN	G/G	A/A	A/A	A/A	A/A	A/A	A/G	A/A	G/G	G/G	A/A	G/G	G/G	A/A	G/G	A/A	A/A	A/A	A/A	A/A	A/A	A/A	A/A	A/A	A/A	A/A	G/G	A/A	A/A	A/A	A/A	G/G	A/A	A/A	A/A	A/A	A/A	A/A	A/A	A/A	A/A	A/A	A/A
AX-108809663	G/G	T/T	T/T	T/T	T/T	G/G	G/G	G/G	G/G	T/T	T/T	T/G	G/G	G/G	T/T	T/T	T/T	G/G	G/G	G/G	T/T	T/T	NN	G/G	G/G	T/T	G/G	T/T	T/T	T/T	G/G	G/G	G/G	G/G	T/T	G/G	T/T	T/T	G/G	G/G	G/G	G/G	T/T	T/T	T/T	T/T	G/G	T/T	T/T
AX-108809815	A/A	A/A	G/G	G/G	A/A	G/G	G/G	G/G	A/A	A/A	A/A	A/A	G/G	A/A	A/A	G/G	A/A	G/G	A/A	G/G	G/G	G/G	A/A	A/A	G/G	G/G	A/A	A/A	G/G	G/G	G/G	G/G	G/G	A/A	A/A	A/A	A/A	G/G	G/G	A/A	G/G	A/A	G/G	A/A	A/G	A/A	A/A	A/A	G/G
AX-108809937	T/T	T/T	T/T	T/T	C/C	C/C	C/C	C/C	C/C	C/C	T/T	T/T	C/C	T/T	T/T	T/T	C/C	T/T	C/C	T/T	C/C	T/T	NN	C/C	C/C	C/C	C/C	T/T	T/T	C/C	T/T	T/T	C/C	T/T	T/T	T/T	T/T	C/C	C/C	C/C	C/C	C/C	T/T	C/C	C/C	C/C	T/T	C/C	C/C
AX-108810279	T/T	C/C	C/C	T/T	T/T	T/T	T/T	C/C	C/C	C/C	C/C	T/T	T/T	T/T	T/T	T/T	T/T	T/T	C/C	T/T	C/C	C/C	C/C	C/C	T/T	C/C	T/T	T/T	T/T	T/T	C/C	C/C	C/C	C/C	T/T	C/C	T/T	T/T	C/C	C/C	T/T	C/C	T/T	C/C	T/T	C/C	C/C	C/C	T/T
AX-108810467	C/C	C/C	C/C	C/C	C/C	C/G	G/G	C/C	C/C	C/C	C/C	G/G	C/C	C/C	C/C	C/C	G/G	G/G	C/C	G/G	G/G	G/G	G/G	G/G	G/G	G/G	G/G	G/G	C/C	G/G	G/G	G/G	G/G	G/G	C/G	C/C	G/G	C/C	G/G	G/G	G/G	G/G	C/C	C/C	C/C	G/G	C/C	C/C	G/G
AX-108810488	A/A	A/A	G/G	G/G	G/G	G/G	G/G	G/G	G/G	G/G	G/G	G/G	G/G	G/G	A/G	G/G	G/G	A/A	G/G	G/G	G/G	G/G	A/G	A/A	A/A	G/G	G/G	A/A	G/G	G/G	G/G	G/G	A/A	A/A	A/A	A/A	A/A	A/A	G/G	G/G	G/G	G/G	A/A	G/G	G/G	G/G	A/A	A/A	A/A
AX-108810526	C/C	C/C	C/C	C/C	C/C	C/C	T/T	C/C	C/C	C/C	C/C	T/T	C/C	T/T	T/T	T/T	T/T	T/T	C/C	T/T	T/T	T/T	T/T	T/T	T/T	T/T	C/C	T/T	C/C	T/T	T/T	T/T	T/T	T/T	T/T	C/C	T/T	C/C	T/T	C/C	T/T	T/T	C/C	C/C	T/T	T/T	C/C	C/C	T/T
AX-108811029	A/A	G/G	G/G	G/G	A/A	A/A	G/G	A/A	G/G	A/A	A/A	A/A	G/G	A/A	A/A	A/A	A/A	A/A	A/A	G/G	G/G	A/A	A/A	A/A	A/A	A/A	G/G	A/A	A/A	A/A	A/G	A/A	A/A	G/G	A/A	G/G	A/A	A/A	A/A	A/A	G/G	A/A	G/G	A/A	G/G	G/G	G/G	A/A	G/G
AX-108811182	A/A	A/A	G/G	A/A	G/G	NN	G/G	G/G	G/G	G/G	A/A	G/G	G/G	G/G	A/A	A/G	G/G	G/G	G/G	G/G	G/G	G/G	G/G	G/G	G/G	A/A	G/G	A/A	G/G	G/G	A/A	A/A	A/A	A/A	G/G	G/G	G/G	G/G	G/G	A/A	G/G	G/G	A/A	G/G	G/G	G/G	G/G	G/G	G/G
AX-108811358	G/G	C/C	G/G	C/C	C/C	G/G	C/C	C/C	C/C	C/C	G/G	G/G	G/G	C/G	C/C	C/C	C/C	G/G	C/C	G/G	G/G	G/G	NN	G/G	C/C	G/G	C/C	C/C	G/G	C/C	C/C	C/C	G/G	G/G	C/C	C/C	C/C	C/C	G/G	C/C	G/G	G/G	G/G	C/C	G/G	G/G	C/C	C/C	C/C
AX-108811591	C/C	C/C	C/C	C/C	C/C	C/C	C/C	C/C	C/C	C/C	C/C	C/C	C/C	C/C	C/C	C/C	C/C	C/C	C/C	C/C	C/C	C/C	C/C	C/C	C/C	C/C	C/C	T/T	C/C	C/C	C/C	C/C	C/C	C/C	C/C	C/C	C/C	C/C	C/C	C/C	C/C	C/C	C/C	C/C	C/C	C/C	C/C	C/C	C/C
AX-108811737	T/T	C/C	T/T	C/C	C/C	C/C	C/C	T/T	C/C	C/C	T/C	T/T	C/C	T/T	T/C	C/C	T/T	C/C	T/T	C/C	C/C	T/T	C/C	C/C	T/T	C/C	C/C	T/T	T/T	T/T	C/C	C/C	C/C	C/C	T/T	T/T	T/T	T/T	C/C	C/C	C/C	C/C	C/C	C/C	T/T	T/T	T/T	C/C	T/T
AX-108811968	T/T	C/C	C/C	C/C	T/T	NN	C/C	T/T	C/C	T/T	T/T	T/T	C/C	T/T	T/T	T/T	T/T	T/T	T/T	C/C	C/C	T/T	T/T	T/T	T/T	T/T	C/C	T/T	T/T	T/T	T/C	T/T	T/T	C/C	T/T	C/C	T/T	T/T	T/T	T/T	C/C	T/T	C/C	T/T	C/C	C/C	C/C	T/T	C/C
AX-108812482	G/G	A/A	A/A	A/A	G/G	NN	A/A	G/G	A/A	G/G	G/G	G/G	A/A	G/G	G/G	G/G	G/G	G/G	G/G	A/A	A/A	G/G	G/G	G/G	G/G	G/G	A/A	G/G	G/G	G/G	A/G	G/G	G/G	A/A	G/G	A/A	G/G	G/G	G/G	G/G	A/A	G/G	A/A	A/A	A/A	A/A	A/A	G/G	A/A
AX-108812485	T/T	T/T	T/T	T/T	G/G	T/T	T/T	T/T	T/T	G/G	G/G	T/T	G/G	T/T	T/T	G/G	T/T	G/G	G/G	G/G	T/T	T/T	G/G	G/G	G/G	T/T	T/T	G/G	G/G	G/G	G/G	G/G	G/G	T/T	T/T	T/T	T/T	G/G	G/G	G/G	T/T	G/G	T/T	G/G	G/G	T/T	G/G	T/T	T/T
AX-108812584	T/T	T/T	G/G	T/T	T/T	T/T	T/T	T/T	T/T	T/T	T/G	T/T	G/G	T/T	T/T	T/T	T/T	T/T	G/G	T/T	T/T	G/G	T/G	T/T	G/G	G/G	G/G	G/G	G/G	T/T	T/G	T/T	G/G	G/G	G/G	G/G	G/G	T/T	T/T	T/T	G/G	T/T	T/T	T/T	T/T	T/T	G/G	T/T	G/G
AX-108812712	C/C	C/C	C/C	C/C	C/C	T/C	T/T	C/C	T/T	C/C	C/C	C/C	T/T	T/T	C/C	C/C	T/T	C/C	T/T	T/T	C/C	T/T	T/C	C/C	C/C	C/C	C/C	C/C	C/C	C/C	C/C	C/C	C/C	C/C	T/T	C/C	T/T	T/T	C/C	C/C	C/C	T/T	C/C	C/C	T/C	T/T	C/C	C/C	T/T
AX-108812775	A/A	C/C	A/A	A/A	A/A	A/C	C/C	A/A	C/C	A/A	C/C	A/C	A/A	A/A	C/C	C/C	A/A	A/A	C/C	C/C	C/C	A/A	NN	A/A	C/C	C/C	C/C	C/C	A/A	C/C	A/A	A/A	C/C	C/C	C/C	C/C	C/C	A/C	C/C	C/C	A/A	C/C	C/C	A/A	A/A	A/A	C/C	A/A	A/A
AX-108812802	G/G	C/C	C/C	G/G	C/C	C/G	C/C	G/G	G/G	C/C	C/C	C/C	G/G	C/C	C/C	G/G	C/C	C/C	G/G	G/G	G/G	C/C	C/C	C/C	G/G	C/C	G/G	G/G	G/G	G/G	C/C	C/C	C/C	G/G	G/G	C/C	G/G	C/C	G/G	C/C	C/C	C/C	C/C	G/G	G/G	C/C	C/C	NN	G/G
AX-108812934	C/C	C/C	T/T	C/C	C/C	C/C	C/C	C/C	C/C	C/C	C/C	T/T	T/T	C/C	C/C	C/C	T/T	T/T	T/T	C/C	T/T	T/T	C/C	T/T	C/C	C/C	C/C	C/C	T/T	C/C	C/C	C/C	T/T	C/C	C/C	C/C	C/C	C/C	C/C	C/C	C/C	C/C	C/C	C/C	C/C	C/C	C/C	C/C	C/C
AX-108812940	A/A	G/G	G/G	A/A	A/A	G/G	A/A	G/G	G/G	A/A	G/G	G/G	G/G	G/G	G/G	G/G	A/A	A/A	A/A	G/G	G/G	G/G	G/G	A/G	A/A	A/A	A/A	G/G	G/G	A/A	A/A	A/A	A/A	G/G	G/G	A/A	G/G	G/G	G/G	A/A	G/G	G/G	G/G	A/A	G/G	G/G	A/A	A/A	A/A
AX-108813013	T/T	T/T	T/T	T/T	T/T	T/C	T/T	T/T	C/C	C/C	C/C	C/C	C/C	T/T	C/C	C/C	T/T	C/C	C/C	T/T	T/T	C/C	T/T	T/T	T/T	C/C	T/T	T/T	C/C	C/C	T/C	C/C	C/C	T/T	C/C	T/T	C/C	C/C	C/C	C/C	T/T	C/C	C/C	T/T	T/T	T/T	T/T	T/T	T/T
AX-108813186	T/T	T/T	C/C	C/C	C/C	C/C	NN	T/T	T/T	C/C	T/T	T/T	T/C	C/C	T/T	T/T	T/T	C/C	C/C	T/T	C/C	C/C	C/C	T/T	T/T	T/T	T/T	T/T	C/C	C/C	C/C	C/C	C/C	C/C	C/C	C/C	C/C	T/T	C/C	C/C	C/C	C/C	C/C	NN	T/T	T/T	T/T	T/T	T/T
AX-108813316	C/C	C/C	T/T	T/T	T/T	C/C	C/C	C/C	T/T	T/T	T/T	C/C	T/T	T/T	T/C	C/C	C/C	C/C	T/T	C/C	T/T	C/C	T/T	C/C	C/C	C/C	T/T	T/T	T/T	C/C	C/C	C/C	T/T	C/C	T/T	C/C	T/T	T/T	T/T	T/T	T/T	T/T	T/T	T/T	T/T	C/C	C/C	C/C	C/C
AX-108813722	NN	T/T	T/T	C/C	C/C	T/C	C/C	T/T	T/T	C/C	T/T	C/C	C/C	T/T	NN	T/T	C/C	T/T	C/C	C/C	C/C	C/C	T/T	C/C	T/T	C/C	T/T	C/C	C/C	T/T	T/C	C/C	T/T	C/C	C/C	C/C	C/C	T/C	T/T	C/C	T/T	T/T	T/T	C/C	T/C	C/C	C/C	T/T	T/T
AX-108813895	C/C	G/G	C/C	C/C	G/G	C/C	C/C	G/G	G/G	G/G	G/G	C/C	C/C	G/G	C/C	C/C	G/G	G/G	G/G	C/C	G/G	G/G	C/C	G/G	G/G	C/C	NN	C/C	G/G	C/C	C/G	C/C	C/C	C/C	G/G	G/G	G/G	C/C	C/C	C/C	G/G	G/G	C/C	G/G	C/C	C/C	G/G	G/G	C/C
AX-108813985	C/C	C/C	C/C	C/C	C/C	C/G	G/G	C/C	C/C	C/C	C/C	G/G	C/C	G/G	G/G	G/G	G/G	G/G	C/C	G/G	G/G	G/G	G/G	G/G	G/G	G/G	C/C	G/G	C/C	G/G	G/G	G/G	G/G	G/G	G/G	C/C	G/G	NN	G/G	C/C	G/G	NN	C/C	NN	G/G	G/G	C/C	C/C	G/G
AX-108814031	T/T	T/T	T/T	T/T	A/A	A/A	A/A	T/T	A/A	A/A	A/A	T/T	T/T	A/A	T/T	T/T	T/T	A/A	A/A	T/T	T/T	T/T	A/A	T/T	A/A	A/A	T/T	T/T	T/T	A/A	A/T	A/A	T/T	T/T	A/A	A/A	A/A	A/A	A/A	A/A	A/A	A/A	A/A	A/A	A/T	A/A	A/A	A/A	T/T
AX-108814120	A/A	A/A	G/G	A/A	A/A	A/A	A/A	A/A	A/A	A/A	A/G	G/G	A/A	G/G	A/A	A/A	G/G	G/G	G/G	G/G	G/G	A/A	A/A	A/A	G/G	A/A	A/A	A/A	A/A	A/A	A/G	A/A	A/A	A/A	A/A	G/G	A/A	G/G	G/G	G/G	G/G	A/A	A/A	G/G	G/G	G/G	A/A	A/A	G/G
AX-108814149	A/A	A/A	G/G	A/A	A/A	A/A	A/A	A/A	A/A	A/A	G/G	G/G	A/A	G/G	A/G	A/A	G/G	A/A	G/G	G/G	A/A	A/A	A/A	A/A	G/G	A/A	A/A	A/A	A/A	A/A	A/G	A/A	A/A	A/A	G/G	G/G	G/G	G/G	G/G	G/G	G/G	A/A	A/A	G/G	G/G	G/G	G/G	A/A	G/G
AX-108814183	C/C	C/C	T/T	T/T	T/T	C/C	C/C	T/T	T/T	T/T	T/T	C/C	T/T	T/T	C/C	C/C	T/T	C/C	C/C	C/C	C/C	T/T	T/T	C/C	T/T	C/C	T/T	C/C	T/T	T/T	T/C	C/C	T/T	C/C	C/C	C/C	C/C	T/T	C/C	T/T	T/T	C/C	C/C	T/C	C/C	C/C	C/C	C/C	C/C
AX-108814226	A/A	A/A	C/C	A/A	A/A	A/A	A/A	A/A	A/A	A/A	NN	C/C	A/A	C/C	A/A	A/A	C/C	C/C	C/C	C/C	C/C	A/A	NN	A/A	C/C	A/A	A/A	A/A	A/A	A/A	A/C	A/A	A/A	A/A	A/A	C/C	A/A	C/C	C/C	C/C	C/C	A/A	A/A	C/C	C/C	C/C	A/A	A/A	C/C
AX-108815121	C/C	G/G	G/G	G/G	G/G	C/C	C/C	C/C	C/C	G/G	G/G	C/G	C/C	C/C	G/G	G/G	G/G	C/C	C/C	C/C	G/G	G/G	C/C	C/C	C/C	G/G	C/C	G/G	G/G	G/G	C/C	C/C	C/C	C/C	G/G	C/C	G/G	G/G	C/C	C/C	C/C	C/C	G/G	G/G	G/G	G/G	C/C	G/G	G/G
AX-108815725	C/C	C/C	T/T	T/T	T/T	C/C	C/C	C/C	C/C	T/T	T/T	C/C	T/T	T/T	T/C	C/C	C/C	C/C	T/T	C/C	C/C	T/T	C/C	T/T	T/T	T/T	T/T	C/C	C/C	T/T	C/C	C/C	T/T	C/C	T/T	C/C	T/T	C/C	C/C	C/C	C/C	C/C	C/C	T/T	T/C	C/C	C/C	C/C	T/T
AX-108815735	G/G	A/A	G/G	A/A	A/A	A/A	A/A	A/G	G/G	A/A	A/A	A/A	NN	G/G	A/A	A/A	G/G	A/A	A/A	A/A	G/G	A/A	G/G	G/G	A/A	G/G	G/G	G/G	G/G	A/A	NN	G/G	G/G	A/A	A/A	A/A	A/A	G/G	G/G	A/A	A/A	G/G	A/A	A/A	A/A	A/A	A/A	G/G	A/A
AX-108815860	T/T	T/T	C/C	T/T	C/C	T/T	T/T	T/T	T/T	C/C	C/C	T/T	C/C	C/C	C/C	C/C	T/T	C/C	C/C	T/T	C/C	T/T	T/T	C/C	C/C	C/C	C/C	C/C	T/T	T/T	T/C	C/C	C/C	T/T	C/C	T/T	C/C	C/C	C/C	T/T	T/T	T/T	T/T	C/C	T/T	T/T	T/T	T/T	C/C
AX-108816071	A/A	A/A	G/G	A/A	G/G	NN	A/A	G/G	G/G	A/A	NN	G/G	A/A	G/G	A/A	A/A	G/G	G/G	A/A	G/G	G/G	A/A	G/G	G/G	G/G	A/A	A/A	A/A	G/G	G/G	G/G	G/G	A/A	A/A	A/A	G/G	A/A	G/G	G/G	G/G	G/G	A/A	A/A	A/A	A/G	A/A	A/A	G/G	A/A
AX-108816215	G/G	G/G	G/G	G/G	G/G	NN	A/A	G/G	G/G	G/G	G/G	A/A	G/G	G/G	G/G	G/G	A/A	A/A	G/G	A/A	A/A	A/A	NN	A/A	A/A	A/A	A/A	A/A	G/G	A/A	A/A	A/A	A/A	A/A	G/G	G/G	A/A	G/G	A/A	A/A	A/A	A/A	G/G	G/G	G/G	A/A	G/G	G/G	A/A
AX-108816399	A/A	C/C	A/A	A/A	A/A	A/A	C/C	C/C	C/C	C/C	C/C	A/A	A/A	A/A	C/C	C/C	A/A	A/A	C/C	C/C	C/C	C/C	A/C	A/A	C/C	A/A	C/C	A/A	A/A	C/C	A/C	A/A	C/C	C/C	A/A	C/C	A/A	C/C	C/C	A/A	A/A	C/C	A/A	A/A	C/C	C/C	A/A	A/A	A/A
AX-108816400	G/G	G/G	G/G	G/G	G/G	NN	G/G	G/G	A/A	G/G	G/G	G/G	G/G	G/G	G/G	G/G	G/G	G/G	G/G	A/A	G/G	G/G	G/G	G/G	G/G	A/A	A/A	G/G	A/A	A/A	G/G	G/G	G/G	A/A	A/A	A/A	A/A	G/G	A/A	A/A	G/G	A/A	A/A	A/A	G/G	G/G	A/A	A/A	A/A
AX-108816508	C/C	C/C	T/T	C/C	C/C	T/C	C/C	C/C	T/T	C/C	C/C	C/C	T/T	T/T	T/C	C/C	T/T	C/C	C/C	C/C	C/C	C/C	NN	T/T	C/C	C/C	C/C	C/C	C/C	C/C	T/T	T/T	C/C	C/C	C/C	C/C	C/C	T/T	C/C	C/C	T/T	C/C	T/T	C/C	T/T	T/T	C/C	C/C	C/C
AX-108817142	C/C	C/C	T/T	C/C	T/T	NN	C/C	C/C	T/T	T/T	T/T	T/T	T/T	T/T	T/T	T/T	T/T	C/C	T/T	T/T	C/C	T/T	C/C	C/C	C/C	T/T	C/C	T/T	C/C	C/C	T/C	C/C	T/T	C/C	C/C	T/T	C/C	T/T	C/C	C/C	T/T	C/C	C/C	T/T	C/C	C/C	C/C	T/T	C/C
AX-108817484	T/T	C/C	T/C	C/C	T/T	T/T	T/C	T/T	T/T	T/T	T/T	T/C	C/C	T/T	C/C	C/C	T/T	T/T	T/T	T/T	T/T	T/T	C/C	C/C	T/C	C/C	C/C	T/T	T/T	T/T	T/C	T/T	T/T	C/C	T/T	C/C	T/T	T/T	T/T	T/T	C/C	C/C	T/T	T/T	T/T	C/C	T/C	T/T	T/T
AX-108817509	A/A	G/G	A/A	A/A	G/G	G/G	G/G	A/A	G/G	G/G	G/G	G/G	A/A	A/A	G/G	A/A	G/G	A/A	G/G	A/A	G/G	A/A	G/G	G/G	A/A	G/G	G/G	A/A	A/A	A/A	A/A	A/A	G/G	A/A	G/G	G/G	A/G	A/A	A/A	G/G	G/G	G/G	A/A	G/G	A/A	A/A	G/G	A/A	G/G
AX-108817878	A/A	C/C	C/C	C/C	C/C	A/C	A/A	A/A	C/C	C/C	C/C	C/C	A/A	A/A	A/A	A/A	C/C	C/C	A/A	A/A	A/A	C/C	A/A	A/A	A/A	C/C	A/A	C/C	C/C	C/C	C/C	C/C	A/A	A/A	A/A	C/C	A/A	A/A	C/C	C/C	A/A	A/A	C/C	A/A	A/A	A/A	A/A	C/C	A/A
AX-108817958	A/A	A/A	G/G	A/A	G/G	A/A	A/A	A/A	A/A	A/A	A/A	A/A	G/G	G/G	G/G	G/G	A/A	G/G	G/G	A/A	A/A	A/A	A/A	G/G	G/G	A/A	G/G	A/A	A/A	A/A	A/G	A/A	A/A	A/A	A/A	A/A	A/A	G/G	A/A	G/G	G/G	G/G	A/A	A/A	A/A	A/A	A/A	A/A	A/A
AX-108818140	G/G	G/G	G/G	G/G	G/G	G/G	G/G	G/G	G/G	G/G	G/G	G/G	G/G	G/G	G/G	G/G	G/G	G/G	G/G	G/G	T/T	G/G	G/G	G/G	G/G	G/G	G/G	G/G	T/T	G/G	G/G	G/G	G/G	G/G	G/G	G/G	G/G	G/G	G/G	G/G	G/G	G/G	G/G	T/G	G/G	G/G	G/G	G/G	G/G
AX-108818141	G/G	G/G	G/G	G/G	G/G	NN	A/A	G/G	G/G	G/G	G/G	A/A	G/G	G/G	G/G	G/G	A/A	A/A	G/G	A/A	A/A	A/A	A/A	A/A	A/A	A/A	A/A	A/G	G/G	A/A	A/A	A/A	A/A	A/A	A/G	G/G	A/A	G/G	A/A	A/A	A/A	A/A	G/G	G/G	G/G	A/A	G/G	G/G	A/A
AX-108818424	C/C	C/C	C/C	C/C	T/T	T/T	NN	T/T	T/T	C/C	C/C	C/C	T/T	C/C	C/C	C/C	T/T	C/C	T/T	C/C	T/T	C/C	T/T	T/T	T/T	T/T	T/T	C/C	C/C	T/T	T/C	C/C	T/T	C/C	C/C	C/C	C/C	T/T	NN	T/T	T/T	T/T	C/C	T/T	T/T	NN	C/C	T/T	T/T
AX-108818503	G/G	G/G	G/G	G/G	A/A	NN	A/A	A/A	G/G	G/G	G/G	A/A	A/A	G/G	G/G	G/G	A/A	G/G	A/A	G/G	A/A	G/G	G/G	G/G	G/G	G/G	G/G	A/A	G/G	A/A	A/G	A/A	G/G	A/A	G/G	A/A	G/G	G/G	A/A	G/G	G/G	G/G	G/G	G/G	A/G	A/A	NN	G/G	G/G
AX-108818535	A/A	A/A	G/G	A/A	G/G	G/G	G/G	A/A	A/A	G/G	G/G	A/A	A/A	G/G	A/A	A/A	G/G	G/G	A/A	A/A	A/A	G/G	A/A	G/G	G/G	A/A	G/G	G/G	G/G	A/A	G/G	G/G	G/G	A/A	A/A	A/A	A/A	A/A	A/A	A/A	G/G	G/G	G/G	G/G	G/G	G/G	G/G	A/A	G/G
AX-108818546	G/G	A/A	G/G	G/G	G/G	NN	A/A	A/A	A/A	A/A	A/A	G/G	G/G	G/G	A/A	A/A	G/G	G/G	A/A	A/A	A/A	A/A	A/A	G/G	A/A	G/G	A/A	A/A	G/G	A/A	A/G	G/G	A/A	A/A	G/G	A/A	G/G	A/A	A/A	G/G	G/G	A/A	G/G	G/G	A/A	A/A	G/G	G/G	G/G
AX-108818654	A/A	G/G	G/G	G/G	A/A	G/G	G/G	G/G	A/A	A/A	A/G	A/A	G/G	G/G	G/G	G/G	A/A	NN	G/G	G/G	A/A	G/G	NN	G/G	A/A	G/G	G/G	A/A	A/A	G/G	A/G	G/G	A/A	G/G	A/A	A/A	A/A	G/G	A/A	A/A	G/G	A/A	A/A	G/G	G/G	A/A	A/A	G/G	G/G
AX-108818735	T/T	C/C	T/T	T/T	T/T	T/T	C/C	C/C	C/C	C/C	C/C	C/C	C/C	C/C	C/C	C/C	T/T	T/T	C/C	C/C	C/C	T/C	T/T	C/C	T/C	C/C	C/C	T/T	T/T	C/C	T/C	T/T	C/C	C/C	T/T	T/T	T/T	C/C	C/C	T/T	T/T	C/C	C/C	T/T	C/C	C/C	T/T	T/T	T/T
AX-108818754	G/G	G/G	G/G	G/G	G/G	G/G	G/G	G/G	G/G	G/G	G/G	G/G	G/G	G/G	G/G	G/G	G/G	G/G	G/G	G/G	A/A	G/G	G/G	G/G	G/G	G/G	G/G	G/G	A/A	G/G	G/G	G/G	G/G	G/G	G/G	NN	G/G	G/G	G/G	G/G	G/G	G/G	G/G	A/G	G/G	G/G	G/G	G/G	G/G
AX-108818817	G/G	G/G	G/G	A/A	G/G	A/G	A/A	G/G	G/G	A/A	G/G	A/A	A/A	G/G	A/A	A/A	A/A	G/G	A/A	A/A	A/A	G/G	G/G	G/G	A/A	A/A	G/G	A/A	G/G	A/A	A/A	A/A	G/G	A/A	A/A	A/A	A/A	NN	G/G	G/G	G/G	G/G	A/A	G/G	NN	G/G	A/A	A/A	G/G
AX-108819186	G/G	G/G	G/G	G/G	A/A	A/A	A/A	G/G	A/A	A/A	A/A	G/G	G/G	A/A	G/G	G/G	G/G	A/A	A/A	G/G	G/G	G/G	A/A	G/G	A/A	A/A	G/G	G/G	G/G	A/A	A/G	A/A	G/G	G/G	A/A	A/A	A/A	A/A	A/A	A/A	A/A	A/A	A/A	A/A	A/G	A/A	A/A	A/A	G/G
AX-108819545	G/G	A/A	G/G	A/A	A/A	A/A	A/A	A/A	G/G	G/G	G/G	A/A	G/G	G/G	G/G	A/A	G/G	NN	A/A	G/G	A/A	A/A	G/G	G/G	A/A	A/A	A/A	A/A	A/A	A/A	A/G	G/G	G/G	A/A	A/A	A/A	A/A	G/G	A/A	A/A	A/A	G/G	G/G	A/A	A/A	A/A	A/A	A/A	A/A
AX-108819646	T/T	T/T	C/C	T/T	C/C	T/T	T/T	T/T	C/C	T/T	T/T	C/C	T/T	C/C	T/T	T/T	T/T	T/T	T/T	C/C	T/T	T/T	T/T	T/T	T/T	C/C	T/T	T/T	C/C	C/C	T/T	C/C	T/T	C/C	C/C	C/C	C/C	T/T	T/T	C/C	T/T	T/T	T/T	C/C	C/C	C/C	C/C	C/C	T/T
AX-108819906	C/C	C/C	T/T	T/T	C/C	T/T	T/T	C/C	C/C	C/C	C/C	T/T	T/T	T/T	T/T	T/T	T/T	C/C	T/T	T/T	C/C	C/C	NN	T/T	C/C	C/C	T/T	T/T	T/T	T/T	T/T	T/T	C/C	C/C	C/C	T/T	C/C	T/T	T/T	T/T	T/T	T/T	C/C	C/C	T/T	C/C	T/T	T/T	T/T
AX-108820130	G/G	G/G	C/C	G/G	C/C	C/G	C/C	C/C	G/G	C/C	C/C	G/G	G/G	C/C	G/G	G/G	C/C	C/C	G/G	G/G	G/G	C/C	C/G	C/C	C/C	G/G	C/C	C/C	C/C	C/C	C/G	C/C	C/C	C/C	G/G	G/G	G/G	G/G	C/C	G/G	G/G	C/C	C/C	C/C	C/C	C/C	C/C	G/G	C/C
AX-108820439	G/G	G/G	A/A	G/G	A/A	A/G	A/A	A/A	A/A	G/G	G/G	G/G	G/G	A/A	G/G	G/G	A/A	A/A	A/A	A/A	G/G	A/A	A/A	G/G	A/A	G/G	A/A	G/G	G/G	G/G	G/G	G/G	G/G	A/A	A/A	A/A	A/A	A/A	A/A	G/G	A/A	A/A	G/G	G/G	A/A	A/A	A/A	A/A	A/A
AX-108820457	T/T	C/C	T/T	C/C	T/T	T/T	T/T	C/C	C/C	T/T	T/T	T/T	C/C	C/C	C/C	C/C	C/C	C/C	T/T	C/C	T/T	C/C	C/C	C/C	T/T	C/C	C/C	C/C	C/C	T/T	C/C	C/C	C/C	C/C	T/T	C/C	T/T	T/T	T/T	T/T	C/C	C/C	C/C	T/C	C/C	C/C	T/T	C/C	T/T
AX-108820743	C/C	C/C	G/G	C/C	C/C	C/C	C/C	C/C	C/C	C/C	C/G	G/G	NN	G/G	C/C	C/C	C/C	G/G	G/G	G/G	G/G	C/C	C/G	G/G	C/C	G/G	C/C	C/C	G/G	C/C	C/C	C/C	G/G	G/G	C/C	G/G	C/C	C/C	G/G	G/G	G/G	G/G	C/C	G/G	G/G	G/G	G/G	C/C	C/C
AX-108820788	G/G	G/G	T/T	G/G	T/T	T/T	T/T	G/G	G/G	T/T	T/T	G/G	G/G	T/T	G/G	G/G	T/T	T/T	G/G	G/G	G/G	T/T	G/G	T/T	T/T	G/G	T/T	T/T	T/T	G/G	NN	T/T	T/T	G/G	G/G	G/G	G/G	G/G	G/G	G/G	T/T	T/T	T/T	T/T	T/T	T/T	T/T	G/G	T/G
AX-108820810	C/C	C/C	A/A	A/A	C/C	A/A	A/A	A/A	C/C	C/C	C/C	C/C	A/A	C/C	C/C	A/A	C/C	A/A	C/C	A/A	A/A	A/A	C/C	C/C	A/A	A/A	C/C	C/C	A/A	A/A	A/A	A/A	A/A	C/C	C/C	C/C	C/C	A/A	A/A	C/C	A/A	C/C	A/A	C/C	C/C	C/C	C/C	C/C	A/A
AX-108821036	A/A	C/C	C/C	C/C	A/A	C/C	C/C	C/C	A/A	A/A	A/C	A/A	C/C	C/C	C/C	C/C	A/A	A/A	C/C	C/C	A/A	C/C	NN	C/C	A/A	C/C	C/C	A/A	A/A	C/C	A/C	C/C	A/A	C/C	A/A	A/A	A/A	C/C	A/A	A/A	C/C	A/A	A/A	C/C	C/C	A/A	A/A	C/C	C/C
AX-108821149	C/C	C/C	T/T	C/C	C/C	C/C	C/C	C/C	C/C	C/C	T/T	T/T	C/C	T/T	NN	C/C	T/T	C/C	T/T	T/T	T/T	C/C	C/C	C/C	T/T	C/C	C/C	C/C	C/C	C/C	T/C	C/C	C/C	C/C	T/T	T/T	T/T	C/C	C/C	T/T	T/T	C/C	C/C	T/T	T/T	T/T	T/T	C/C	T/T
AX-108821636	A/A	A/A	A/A	G/G	G/G	G/G	G/G	A/A	G/G	A/A	A/A	G/G	A/A	G/G	A/A	A/A	A/A	G/G	A/A	A/A	G/G	G/G	A/A	G/G	A/A	A/A	A/A	A/A	A/A	G/G	A/G	G/G	G/G	A/A	A/A	A/A	A/A	G/G	G/G	A/A	A/A	A/A	G/G	A/A	A/G	A/A	A/A	G/G	G/G
AX-108821689	C/C	C/C	T/T	C/C	T/T	C/C	C/C	T/T	T/T	T/T	C/C	T/T	C/C	T/T	C/C	C/C	T/T	T/T	T/T	T/T	C/C	T/T	T/C	T/T	T/T	C/C	NN	C/C	C/C	T/T	C/C	C/C	C/C	C/C	T/T	T/T	T/T	T/T	T/T	C/C	T/T	T/T	C/C	T/T	T/T	T/T	T/T	T/T	T/T
AX-108821813	T/T	C/C	T/T	T/T	T/T	T/T	C/C	T/T	T/T	T/T	T/T	T/T	T/C	T/T	C/C	C/C	T/T	C/C	C/C	T/T	T/T	T/T	T/T	T/T	T/T	T/T	T/T	T/T	T/T	T/T	T/T	T/T	C/C	T/T	T/T	T/T	T/T	C/C	T/T	T/T	T/T	T/T	T/T	T/T	T/T	T/T	T/T	T/T	T/T
AX-108821825	G/G	G/G	G/G	G/G	G/G	NN	A/A	G/G	G/G	G/G	G/G	A/A	G/G	G/G	G/G	G/G	A/A	A/A	G/G	A/A	A/A	A/A	A/A	A/A	A/A	A/A	A/A	A/A	G/G	A/A	A/A	A/A	A/A	A/A	G/G	G/G	A/A	G/G	A/A	A/A	A/A	A/A	G/G	G/G	G/G	A/A	G/G	G/G	A/A
AX-108821954	C/C	T/T	C/C	T/T	C/C	T/T	C/C	T/T	T/T	T/T	T/T	C/C	C/C	T/T	C/C	C/C	T/T	C/C	T/T	T/T	T/T	C/C	T/T	C/C	C/C	C/C	T/T	C/C	T/T	T/T	T/T	T/T	C/C	C/C	T/T	C/C	T/T	T/T	T/T	T/T	T/T	T/T	C/C	T/T	T/T	T/T	C/C	T/T	T/T
AX-108821960	C/C	C/C	C/C	C/C	C/C	C/C	C/C	C/C	C/C	C/C	C/C	C/C	C/C	T/T	C/C	C/C	C/C	C/C	T/T	C/C	C/C	C/C	C/C	C/C	C/C	C/C	C/C	T/T	C/C	C/C	T/C	T/T	T/T	C/C	C/C	C/C	C/C	C/C	C/C	C/C	C/C	C/C	C/C	C/C	C/C	T/T	C/C	C/C	C/C
AX-108822255	T/T	NN	T/T	T/T	T/T	T/C	C/C	C/C	C/C	T/T	C/C	C/C	T/T	T/T	C/C	C/C	C/C	C/C	T/T	C/C	C/C	T/T	T/T	T/T	C/C	C/C	T/T	T/T	T/T	C/C	C/C	C/C	C/C	C/C	T/T	C/C	T/T	C/C	C/C	T/T	T/T	C/C	T/T	T/T	T/C	C/C	C/C	C/C	C/C
AX-108822326	T/T	T/T	T/T	T/T	T/T	C/C	C/C	C/C	T/T	T/T	C/C	C/C	T/T	C/C	T/T	T/T	T/T	C/C	C/C	T/T	T/T	C/C	C/C	C/C	T/T	C/C	T/T	T/T	T/T	T/T	C/C	C/C	T/T	C/C	C/C	C/C	C/C	C/C	T/T	T/T	T/T	C/C	T/T	C/C	T/T	T/T	C/C	T/T	T/T
AX-108822594	C/C	A/A	A/A	A/A	C/C	A/A	A/A	A/A	C/C	C/C	A/C	C/C	A/A	A/A	A/A	A/A	C/C	C/C	A/A	A/A	C/C	A/A	NN	A/A	C/C	A/A	A/A	C/C	C/C	A/A	A/C	A/A	C/C	A/A	C/C	C/C	C/C	A/A	C/C	C/C	A/A	C/C	C/C	A/A	A/A	C/C	C/C	A/A	A/A
AX-108822716	G/G	A/A	G/G	A/A	G/G	A/A	G/G	G/G	A/A	G/G	G/G	A/A	A/A	G/G	A/G	A/A	G/G	G/G	A/A	G/G	G/G	G/G	A/A	A/A	G/G	A/A	A/A	A/A	A/A	G/G	G/G	G/G	G/G	G/G	A/A	A/A	A/A	A/A	G/G	A/A	A/A	G/G	G/G	G/G	G/G	G/G	G/G	A/A	G/G
AX-108822887	G/G	C/C	C/C	C/C	G/G	C/G	C/C	G/G	C/C	G/G	G/G	G/G	C/C	G/G	G/G	G/G	G/G	G/G	G/G	C/C	C/C	G/G	G/G	G/G	G/G	G/G	C/C	G/G	G/G	G/G	C/G	G/G	G/G	C/C	G/G	C/C	G/G	G/G	G/G	G/G	C/C	G/G	C/C	G/G	C/C	C/C	C/C	G/G	C/C
AX-108823129	G/G	T/T	G/G	G/G	G/G	NN	T/T	G/G	T/T	G/G	G/G	G/G	T/G	G/G	T/T	T/T	G/G	T/T	T/T	T/T	G/G	G/G	T/T	G/G	G/G	T/T	T/T	G/G	G/G	T/T	G/G	G/G	T/T	T/T	T/T	T/T	T/T	T/T	T/T	G/G	T/T	T/T	T/T	G/G	G/G	G/G	T/T	G/G	G/G
AX-108823349	C/C	T/T	C/C	C/C	C/C	NN	T/T	C/C	C/C	C/C	C/C	C/C	T/C	C/C	T/T	T/T	C/C	T/T	T/T	C/C	T/T	C/C	C/C	C/C	C/C	C/C	C/C	C/C	C/C	C/C	C/C	C/C	T/T	C/C	C/C	C/C	C/C	T/T	C/C	C/C	C/C	C/C	C/C	C/C	C/C	C/C	C/C	C/C	C/C
AX-108823635	T/T	C/C	T/T	T/T	C/C	T/T	C/C	T/T	C/C	C/C	C/C	C/C	T/T	T/T	C/C	T/T	C/C	T/T	C/C	T/T	T/T	T/T	C/C	C/C	T/T	C/C	C/C	T/T	T/T	T/T	T/T	T/T	C/C	T/T	C/C	C/C	C/C	T/T	T/T	C/C	C/C	C/C	T/T	C/C	T/T	T/T	C/C	T/T	C/C
AX-108823639	G/G	G/G	G/G	G/G	G/G	NN	A/A	G/G	G/G	G/G	G/G	A/A	G/G	G/G	G/G	G/G	A/A	A/A	G/G	A/A	A/A	A/A	A/A	A/A	A/A	A/A	A/A	A/A	G/G	A/A	A/A	A/A	A/A	A/A	G/G	G/G	A/A	G/G	A/A	A/A	A/A	A/A	G/G	G/G	G/G	A/A	G/G	G/G	A/A
AX-108823777	C/C	G/G	C/C	G/G	C/C	C/C	NN	G/G	C/C	C/C	C/G	G/G	NN	G/G	C/C	C/C	C/C	G/G	C/C	G/G	C/C	G/G	G/G	C/C	C/C	G/G	G/G	G/G	C/C	G/G	G/G	G/G	C/C	C/C	G/G	C/C	G/G	NN	G/G	G/G	G/G	G/G	C/C	C/C	G/G	G/G	C/C	C/C	C/C
AX-108823778	G/G	G/G	A/A	A/A	G/G	NN	G/G	NN	G/G	A/A	G/G	G/G	A/A	G/G	A/A	G/G	A/A	G/G	A/A	A/A	A/A	G/G	G/G	G/G	A/A	A/A	G/G	A/A	G/G	A/A	A/G	A/A	A/A	G/G	G/G	A/A	G/G	G/G	G/G	G/G	G/G	G/G	A/A	G/G	A/A	A/A	A/A	A/A	G/G
AX-108823792	C/C	C/C	A/A	C/C	C/C	C/C	C/C	C/C	C/C	C/C	A/A	A/A	C/C	A/A	NN	C/C	A/A	C/C	A/A	A/A	C/C	C/C	C/C	C/C	A/A	C/C	C/C	C/C	C/C	C/C	A/C	C/C	C/C	C/C	A/A	A/A	A/A	A/A	A/A	NN	A/A	C/C	C/C	A/A	A/A	A/A	A/A	C/C	A/A
AX-108823863	T/T	T/T	T/T	T/T	T/T	T/C	T/T	T/T	T/T	T/T	T/T	T/T	T/T	T/T	T/T	T/T	T/T	T/T	T/T	T/T	T/T	T/T	T/T	T/T	T/T	T/T	T/T	T/T	T/T	T/T	T/T	T/T	T/T	T/T	T/T	T/T	T/T	T/T	T/T	T/T	T/T	T/T	T/T	T/C	T/T	T/T	T/T	T/T	T/T
AX-108823934	A/A	C/C	A/A	C/C	A/A	A/A	A/A	C/C	C/C	A/A	A/A	A/A	C/C	C/C	C/C	C/C	C/C	C/C	A/A	C/C	C/C	C/C	C/C	C/C	A/A	C/C	C/C	C/C	C/C	A/A	C/C	C/C	C/C	C/C	A/A	C/C	A/A	A/A	A/A	A/A	C/C	C/C	C/C	C/C	C/C	C/C	A/A	C/C	A/A
AX-108823960	C/C	A/A	C/C	A/A	A/A	A/A	A/A	C/C	A/A	A/A	A/C	C/C	A/A	C/C	NN	A/A	C/C	A/A	C/C	A/A	A/A	C/C	A/A	A/A	C/C	A/A	A/A	A/A	C/C	C/C	A/A	A/A	A/A	A/A	C/C	C/C	C/C	C/C	A/A	A/A	A/A	A/A	A/A	A/A	C/C	C/C	C/C	A/A	C/C
AX-108823972	G/G	G/G	G/G	G/G	G/G	G/G	G/G	G/G	G/G	G/G	G/G	G/G	G/G	G/G	G/G	G/G	G/G	G/G	G/G	G/G	A/A	G/G	G/G	G/G	G/G	G/G	G/G	G/G	A/A	G/G	G/G	G/G	G/G	G/G	G/G	G/G	G/G	G/G	G/G	G/G	G/G	G/G	G/G	A/G	G/G	G/G	G/G	G/G	G/G
AX-108824014	C/C	T/T	C/C	T/T	T/T	T/T	T/T	T/T	C/C	T/T	T/T	C/C	C/C	T/T	T/T	T/T	T/T	C/C	T/T	T/T	NN	C/C	T/T	C/C	C/C	C/C	T/T	C/C	T/T	T/T	T/T	T/T	C/C	C/C	T/T	C/C	T/T	T/T	T/T	T/T	T/T	T/T	C/C	T/T	T/T	T/T	C/C	T/T	T/T
AX-108824028	A/A	A/A	A/A	A/A	A/A	A/G	A/A	A/A	G/G	G/G	G/G	G/G	G/G	A/A	G/G	G/G	A/A	G/G	G/G	A/A	A/A	G/G	A/A	A/A	A/A	G/G	A/A	A/A	G/G	G/G	A/G	G/G	G/G	A/A	G/G	A/A	G/G	G/G	G/G	G/G	A/A	G/G	G/G	A/A	A/A	A/A	A/A	A/A	A/A
AX-108824071	C/C	T/T	T/T	T/T	T/T	C/C	C/C	T/T	C/C	C/C	T/T	T/T	C/C	C/C	C/C	C/C	C/C	T/T	T/T	T/T	C/C	C/C	C/C	T/T	T/T	T/T	T/T	T/T	C/C	C/C	T/C	C/C	T/T	T/T	C/C	T/T	C/C	C/C	T/T	T/T	T/T	C/C	C/C	C/C	T/T	T/T	T/T	T/T	T/T
AX-108824344	A/A	G/G	G/G	G/G	G/G	A/A	A/A	A/A	A/A	G/G	G/G	A/A	A/G	G/G	G/G	G/G	A/A	A/A	A/A	A/A	G/G	G/G	NN	G/G	A/A	G/G	A/A	A/A	A/A	G/G	A/A	A/A	A/A	A/A	A/A	A/A	A/A	G/G	A/A	A/A	A/A	A/A	G/G	A/A	G/G	G/G	A/A	G/G	G/G
AX-108824353	G/G	A/A	A/A	A/A	G/G	G/G	A/A	G/G	A/A	G/G	A/A	A/A	G/G	G/G	G/G	G/G	G/G	A/A	G/G	A/A	G/G	G/G	G/G	G/G	G/G	A/A	A/A	G/G	G/G	G/G	G/G	G/G	G/G	A/A	G/G	A/A	G/G	G/G	G/G	G/G	A/A	A/A	A/A	A/A	A/A	A/A	A/A	G/G	A/A
AX-108824446	C/C	T/T	C/C	T/T	C/C	C/C	T/T	T/T	C/C	C/C	C/C	C/C	T/T	T/T	T/T	T/T	C/C	C/C	T/T	C/C	C/C	C/C	C/C	C/C	T/C	C/C	C/C	C/C	C/C	C/C	C/C	C/C	T/T	C/C	C/C	C/C	C/C	T/T	C/C	C/C	C/C	C/C	C/C	T/C	C/C	C/C	C/C	C/C	C/C
AX-108824614	G/G	G/G	G/G	G/G	A/A	NN	A/A	G/G	A/A	G/G	G/G	A/A	G/G	A/A	A/A	A/A	A/A	A/A	A/A	A/A	A/A	G/G	A/A	A/A	A/A	G/G	G/G	A/A	A/A	A/A	A/G	A/A	A/A	A/A	A/A	A/A	A/A	A/A	A/A	G/G	G/G	A/A	G/G	A/A	G/G	G/G	A/A	G/G	A/A
AX-108824666	G/G	A/A	G/G	G/G	G/G	G/G	A/A	G/G	A/A	G/G	A/A	A/G	G/G	G/G	A/A	A/A	G/G	G/G	A/A	A/A	A/A	G/G	A/A	G/G	A/A	A/A	A/A	A/A	G/G	A/A	G/G	G/G	A/A	A/A	A/A	A/A	A/A	A/G	A/A	A/A	G/G	A/A	A/A	G/G	G/G	G/G	A/A	G/G	G/G
AX-108824842	G/G	G/G	G/G	G/G	T/T	T/T	T/T	T/T	T/T	T/T	T/G	G/G	T/T	G/G	T/T	G/G	T/G	T/T	G/G	T/T	G/G	T/T	T/T	T/T	G/G	G/G	G/G	T/T	T/T	G/G	T/T	T/T	T/T	G/G	G/G	G/G	G/G	G/G	T/T	G/G	G/G	T/T	T/T	T/T	G/G	G/G	G/G	T/T	T/T
AX-108824927	C/C	G/G	C/C	C/C	C/C	C/G	G/G	C/C	C/C	C/C	C/C	C/C	C/G	C/C	G/G	G/G	C/C	G/G	G/G	C/C	C/C	C/C	C/C	C/C	C/G	C/C	C/C	C/C	C/C	C/C	C/C	C/C	G/G	C/C	C/C	C/C	C/C	G/G	C/C	C/C	C/C	C/C	C/C	C/C	C/C	C/C	C/C	C/C	C/C
AX-108824933	T/T	G/G	G/G	G/G	T/T	G/G	G/G	G/G	T/T	T/T	T/G	T/T	G/G	G/G	G/G	G/G	T/T	T/T	G/G	G/G	T/T	G/G	T/T	G/G	T/T	G/G	G/G	T/T	T/T	G/G	T/G	G/G	T/T	G/G	T/T	T/T	T/T	G/G	T/T	T/T	G/G	T/T	T/T	G/G	G/G	T/T	T/T	G/G	G/G
AX-108825024	T/T	T/T	T/T	T/T	T/T	T/C	NN	T/T	T/T	T/T	T/T	C/C	T/T	C/C	C/C	C/C	C/C	C/C	T/T	C/C	C/C	C/C	C/C	C/C	C/C	C/C	T/T	C/C	T/T	C/C	C/C	C/C	C/C	C/C	C/C	T/T	C/C	T/T	C/C	C/C	C/C	C/C	T/T	T/T	C/C	C/C	T/T	T/T	C/C
AX-108825451	T/T	T/T	C/C	C/C	T/T	C/C	C/C	C/C	C/C	T/T	T/T	T/C	T/T	T/T	T/T	T/T	C/C	T/T	T/T	T/T	T/T	C/C	NN	C/C	C/C	T/T	T/T	T/T	T/T	C/C	T/T	T/T	T/T	C/C	C/C	T/T	C/C	C/C	C/C	T/T	C/C	T/T	T/T	C/C	T/C	C/C	T/T	T/T	C/C
AX-108825473	C/C	A/A	C/C	C/C	C/C	A/C	A/A	C/C	C/C	C/C	C/C	C/C	A/C	C/C	A/A	A/A	C/C	A/A	A/A	C/C	C/C	C/C	C/C	C/C	C/C	C/C	C/C	C/C	C/C	C/C	C/C	C/C	A/A	C/C	C/C	C/C	C/C	A/A	C/C	C/C	C/C	C/C	C/C	C/C	C/C	C/C	C/C	C/C	C/C
AX-108825702	C/C	C/C	C/C	C/C	C/C	G/G	G/G	G/G	G/G	C/C	C/C	C/C	G/G	C/C	C/C	C/C	G/G	G/G	G/G	C/C	C/C	C/C	G/G	C/C	G/G	C/C	C/C	C/C	G/G	G/G	C/G	C/C	G/G	G/G	G/G	G/G	C/C	C/C	G/G	G/G	G/G	G/G	C/C	C/C	G/G	C/C	G/G	C/C	C/C
AX-108825764	T/T	C/C	C/C	C/C	T/T	C/C	C/C	C/C	T/T	T/T	T/C	T/T	C/C	C/C	C/C	C/C	T/T	T/T	C/C	C/C	T/T	C/C	T/T	C/C	T/T	C/C	C/C	T/T	T/T	T/T	T/C	C/C	T/T	C/C	T/T	T/T	T/T	C/C	T/T	T/T	C/C	T/T	T/T	C/C	C/C	T/T	T/T	C/C	C/C
AX-108826078	A/A	A/A	C/C	C/C	A/A	C/C	C/C	C/C	A/A	A/A	A/A	A/A	C/C	A/A	A/A	C/C	A/A	C/C	A/A	C/C	C/C	C/C	A/A	A/A	C/C	C/C	A/A	A/A	C/C	C/C	C/C	C/C	C/C	A/A	A/A	A/A	A/A	C/C	C/C	A/A	C/C	A/A	C/C	A/A	A/C	A/A	A/A	A/A	C/C
AX-108826223	G/G	G/G	C/C	C/C	G/G	C/C	C/C	C/C	G/G	G/G	G/G	G/G	C/C	G/G	G/G	C/C	G/G	C/C	G/G	C/C	C/C	C/C	G/G	G/G	C/C	C/C	G/G	G/G	C/C	C/C	C/C	C/C	C/C	G/G	G/G	G/G	G/G	C/C	C/C	G/G	C/C	G/G	C/C	NN	C/G	G/G	G/G	G/G	C/C
AX-108826294	T/T	T/C	T/T	T/T	T/T	T/C	C/C	T/T	C/C	C/C	T/T	T/C	T/T	C/C	T/T	T/T	C/C	C/C	C/C	T/T	T/T	T/T	C/C	T/T	T/T	C/C	T/T	C/C	T/T	T/T	T/C	C/C	C/C	C/C	C/C	C/C	C/C	T/T	T/T	C/C	T/T	C/C	C/C	C/C	T/T	C/C	C/C	T/T	C/C
AX-108826397	C/C	C/C	T/T	T/T	C/C	T/T	T/T	T/T	C/C	C/C	C/C	C/C	T/T	C/C	C/C	T/T	C/C	T/T	C/C	T/T	T/T	T/T	C/C	C/C	T/T	T/T	C/C	C/C	T/T	T/T	T/T	T/T	T/T	C/C	C/C	C/C	C/C	T/T	T/T	C/C	T/T	C/C	T/T	C/C	C/C	C/C	C/C	C/C	T/T
AX-108826493	T/T	G/G	T/T	T/T	T/T	T/G	G/G	T/T	G/G	T/T	G/G	T/T	T/T	T/T	G/G	G/G	T/T	T/T	G/G	G/G	G/G	T/T	G/G	T/T	G/G	G/G	G/G	G/G	T/T	G/G	T/T	T/T	G/G	G/G	G/G	G/G	G/G	T/G	G/G	G/G	T/T	G/G	G/G	T/T	T/T	T/T	G/G	T/T	T/T
AX-108826598	C/C	G/G	C/C	C/C	G/G	G/G	G/G	G/G	G/G	G/G	G/G	G/G	G/G	C/C	C/C	C/C	C/C	G/G	G/G	G/G	C/C	G/G	G/G	G/G	C/C	G/G	C/C	G/G	G/G	G/G	G/G	G/G	G/G	C/C	C/C	C/C	C/C	C/C	G/G	C/C	C/C	C/C	G/G	G/G	C/C	C/C	C/C	G/G	G/G
AX-108826688	A/A	A/A	G/G	G/G	A/A	G/G	G/G	G/G	A/A	A/A	A/A	A/A	G/G	A/A	A/A	G/G	A/A	G/G	A/A	G/G	G/G	G/G	A/A	A/A	G/G	G/G	A/A	A/A	G/G	G/G	G/G	G/G	G/G	A/A	A/A	A/A	A/A	G/G	G/G	A/A	G/G	A/A	G/G	A/A	A/G	A/A	NN	A/A	G/G
AX-108826822	T/T	T/T	T/T	T/T	T/T	T/T	T/T	T/T	T/T	T/T	T/T	T/T	T/T	T/T	T/T	T/T	T/T	T/T	T/T	T/T	C/C	T/T	T/T	T/T	T/T	T/T	T/T	T/T	T/T	T/T	T/T	T/T	T/T	T/T	T/T	T/T	T/T	T/T	T/T	T/T	T/T	T/T	T/T	T/T	C/C	T/T	T/T	T/T	T/T
AX-108827118	C/C	C/C	T/T	C/C	C/C	C/C	C/C	C/C	C/C	T/T	T/T	C/C	T/T	T/T	T/T	T/T	T/T	C/C	T/T	C/C	T/T	T/T	NN	C/C	T/T	C/C	C/C	T/T	C/C	T/T	C/C	C/C	C/C	T/T	T/T	T/T	T/T	C/C	C/C	T/T	T/T	C/C	T/T	C/C	T/T	T/T	T/T	T/T	T/T
AX-108827297	C/C	C/C	T/T	T/T	T/T	T/T	T/T	T/T	T/T	T/T	T/T	T/T	C/C	T/T	T/C	T/T	T/T	C/C	T/T	T/T	C/C	T/T	C/C	C/C	C/C	T/T	T/T	C/C	T/T	T/T	T/T	T/T	C/C	C/C	C/C	C/C	C/C	C/C	T/T	T/T	T/T	T/T	C/C	C/C	T/C	C/C	C/C	C/C	C/C
AX-108827310	T/T	T/T	G/G	T/T	T/T	NN	T/T	T/T	T/G	T/G	G/G	G/G	T/G	G/G	T/G	T/G	G/G	T/G	G/G	G/G	T/T	T/G	T/T	T/T	G/G	T/G	T/T	T/T	T/G	T/G	T/G	T/G	T/G	T/T	G/G	G/G	G/G	G/G	G/G	G/G	G/G	T/G	T/G	G/G	G/G	G/G	G/G	T/T	G/G
AX-108827524	T/T	C/C	T/T	T/T	C/C	C/C	C/C	C/C	C/C	C/C	T/T	T/T	T/T	C/C	T/C	C/C	T/T	T/T	T/T	C/C	T/T	T/T	T/T	C/C	T/T	C/C	C/C	T/T	T/T	T/T	T/C	T/T	T/T	T/T	C/C	T/T	C/C	C/C	T/T	C/C	C/C	C/C	T/T	C/C	T/T	T/T	T/T	C/C	T/T
AX-108827668	G/G	G/G	A/A	G/G	A/A	A/A	A/A	G/G	G/G	A/A	A/A	G/G	G/G	A/A	G/G	G/G	A/A	A/A	G/G	G/G	G/G	A/A	A/G	A/A	A/A	G/G	A/A	A/A	A/A	G/G	A/A	A/A	A/A	G/G	G/G	G/G	G/G	G/G	G/G	G/G	G/G	A/A	A/A	A/A	A/A	A/A	A/A	G/G	A/A
AX-108827876	G/G	G/G	C/C	G/G	G/G	G/G	G/G	G/G	G/G	G/G	G/G	C/C	C/C	G/G	G/G	G/G	C/C	C/C	C/C	G/G	C/C	C/C	G/G	C/C	G/G	G/G	G/G	G/G	C/C	G/G	G/G	G/G	C/C	G/G	G/G	G/G	G/G	G/G	G/G	G/G	G/G	G/G	G/G	G/G	G/G	G/G	G/G	G/G	G/G
AX-108828080	C/C	C/C	G/G	C/C	C/C	C/C	C/C	G/G	C/C	C/C	C/C	G/G	C/C	C/C	C/C	C/C	G/G	G/G	G/G	C/C	G/G	G/G	C/C	G/G	C/C	C/C	C/C	G/G	G/G	C/C	C/C	C/C	G/G	C/C	C/C	C/C	C/C	C/C	C/C	C/C	C/C	C/C	C/C	C/C	C/C	C/C	C/C	C/C	C/C
AX-108828132	T/T	G/G	G/G	G/G	T/T	G/G	G/G	G/G	T/T	T/T	T/G	T/T	G/G	G/G	G/G	G/G	T/T	T/T	G/G	G/G	T/T	G/G	T/G	G/G	T/T	G/G	G/G	G/G	T/T	G/G	T/G	G/G	T/T	G/G	T/T	T/T	T/T	G/G	T/T	T/T	G/G	T/T	T/T	G/G	G/G	T/T	T/T	G/G	G/G
AX-108828172	G/G	G/G	G/G	G/G	G/G	G/G	G/G	G/G	G/G	G/G	G/G	G/G	G/G	G/G	G/G	G/G	G/G	G/G	G/G	G/G	T/T	G/G	G/G	G/G	G/G	G/G	G/G	G/G	T/T	G/G	G/G	G/G	G/G	G/G	G/G	G/G	G/G	G/G	G/G	G/G	G/G	G/G	G/G	NN	G/G	G/G	G/G	G/G	G/G
AX-108828180	A/A	G/G	A/A	G/G	G/G	G/G	G/G	A/A	G/G	G/G	G/G	A/A	A/A	G/G	G/G	G/G	A/A	G/G	G/G	A/A	A/A	G/G	G/G	A/A	G/G	A/A	A/A	A/A	A/A	G/G	NN	G/G	A/A	G/G	G/G	G/G	G/G	G/G	G/G	G/G	A/A	G/G	G/G	A/A	G/G	G/G	G/G	G/G	A/A
AX-108828362	C/C	C/C	A/A	A/A	C/C	A/A	A/A	A/A	C/C	C/C	C/C	C/C	C/C	C/C	C/C	A/A	C/C	A/A	C/C	A/A	A/A	A/A	C/C	C/C	A/A	A/A	C/C	C/C	A/A	A/A	A/A	A/A	A/A	C/C	C/C	C/C	C/C	A/A	A/A	C/C	A/A	C/C	A/A	C/C	A/C	C/C	C/C	C/C	A/A
AX-108828473	T/T	T/T	C/C	T/T	T/T	C/C	T/T	T/T	C/C	C/C	C/C	T/T	C/C	C/C	NN	T/T	C/C	T/T	T/T	T/T	C/C	T/T	C/C	C/C	T/T	T/T	T/T	T/T	T/T	T/T	T/C	C/C	T/T	T/T	T/T	T/T	T/T	C/C	T/T	T/T	T/T	T/T	C/C	T/T	T/T	T/T	T/T	T/T	T/T
AX-108828475	C/C	G/G	C/C	G/G	G/G	G/G	G/G	G/G	G/G	C/C	C/C	C/C	C/C	G/G	G/G	G/G	G/G	G/G	G/G	C/C	G/G	C/C	C/C	G/G	C/C	G/G	C/C	G/G	C/C	G/G	C/C	C/C	C/C	G/G	G/G	C/C	G/G	G/G	G/G	C/C	C/C	C/C	C/C	G/G	C/C	C/C	C/C	C/C	C/C
AX-108828519	T/T	A/A	A/A	A/A	T/T	T/T	T/T	T/T	T/T	T/T	A/T	T/T	T/T	A/A	A/A	A/A	T/T	T/T	T/T	A/A	A/A	A/A	T/T	A/A	T/T	A/A	A/A	A/A	T/T	T/T	A/T	A/A	T/T	T/T	T/T	NN	A/A	A/A	T/T	T/T	T/T	T/T	A/A	A/A	A/A	A/A	T/T	A/A	A/A
AX-108828705	T/T	C/C	C/C	C/C	C/C	NN	C/C	C/C	T/T	C/C	C/C	C/C	C/C	C/C	C/C	C/C	C/C	C/C	C/C	T/T	T/T	C/C	T/C	C/C	C/C	C/C	C/C	C/C	T/T	C/C	T/C	C/C	C/C	C/C	C/C	T/T	C/C	C/C	C/C	C/C	C/C	T/T	NN	T/T	C/C	C/C	T/T	T/T	T/T
AX-108829549	A/A	A/A	G/G	A/A	G/G	G/G	G/G	A/A	A/A	G/G	G/G	A/A	A/A	G/G	A/A	A/A	G/G	G/G	A/A	A/A	A/A	G/G	NN	G/G	G/G	A/A	G/G	G/G	G/G	A/A	G/G	G/G	G/G	A/A	A/A	A/A	A/A	A/A	A/A	A/A	G/G	G/G	G/G	G/G	G/G	G/G	G/G	A/A	G/G
AX-108829646	T/T	T/T	T/T	T/T	T/T	T/T	C/C	T/T	T/T	T/T	T/T	C/C	T/T	T/T	T/T	T/T	C/C	C/C	T/T	C/C	C/C	C/C	C/C	C/C	C/C	C/C	C/C	C/C	T/T	C/C	C/C	C/C	C/C	C/C	T/C	T/T	C/C	T/T	C/C	C/C	C/C	C/C	NN	T/T	T/T	C/C	T/T	T/T	C/C
AX-108829715	G/G	G/G	A/A	G/G	G/G	G/G	G/G	G/G	G/G	G/G	G/G	A/A	A/A	G/G	G/G	G/G	A/A	A/A	A/A	G/G	A/A	A/A	G/G	A/A	G/G	G/G	G/G	G/G	A/A	G/G	G/G	G/G	A/A	G/G	G/G	G/G	G/G	G/G	G/G	G/G	G/G	G/G	G/G	G/G	G/G	G/G	G/G	G/G	G/G
AX-108829745	T/T	T/T	G/G	T/T	G/G	T/G	T/T	T/T	T/T	T/T	T/T	T/T	T/T	T/T	T/T	T/T	G/G	G/G	G/G	T/T	G/G	T/T	T/T	T/T	G/G	G/G	G/G	T/T	G/G	G/G	T/G	T/T	T/T	T/T	G/G	G/G	G/G	G/G	G/G	T/T	G/G	T/T	T/T	T/T	T/T	T/T	G/G	T/T	G/G
AX-108829957	A/A	G/G	G/G	A/A	G/G	NN	G/G	A/A	A/A	G/G	G/G	G/G	A/A	G/G	G/G	A/A	G/G	G/G	A/A	A/A	A/A	G/G	G/G	G/G	A/A	G/G	A/A	A/A	A/A	A/A	G/G	G/G	G/G	A/A	A/A	G/G	A/A	G/G	A/A	G/G	G/G	G/G	G/G	A/A	A/A	G/G	G/G	G/G	A/A
AX-108829964	T/T	C/C	C/C	C/C	T/T	T/T	C/C	T/T	C/C	T/T	C/C	C/C	T/T	T/T	T/T	T/T	T/T	C/C	T/T	C/C	C/C	T/T	T/T	T/T	T/T	C/C	C/C	T/T	T/T	T/T	T/C	T/T	T/T	C/C	T/T	C/C	T/T	T/T	T/T	T/T	C/C	C/C	C/C	C/C	C/C	C/C	C/C	T/T	C/C
AX-108829976	A/A	G/G	A/A	G/G	G/G	NN	NN	G/G	A/A	A/A	A/A	G/G	A/A	A/A	A/A	G/G	A/A	G/G	G/G	A/A	A/A	G/G	A/A	A/A	G/G	G/G	G/G	G/G	G/G	G/G	A/G	A/A	A/A	G/G	G/G	G/G	A/A	A/A	G/G	G/G	G/G	A/A	A/A	G/G	G/G	G/G	G/G	G/G	G/G
AX-108829977	C/C	A/A	C/C	A/A	C/C	A/A	A/A	A/A	C/C	C/C	A/A	A/A	C/C	A/A	C/C	C/C	C/C	A/A	A/A	C/C	C/C	A/A	A/A	A/A	A/A	A/A	C/C	C/C	C/C	C/C	A/A	A/A	C/C	A/A	A/A	C/C	A/A	A/A	C/C	C/C	C/C	A/A	C/C	A/A	C/C	C/C	C/C	C/C	A/A
AX-108830026	T/T	T/T	G/G	T/T	G/G	T/T	T/T	T/T	G/G	G/G	T/T	G/G	T/G	G/G	NN	T/T	T/T	T/T	G/G	T/T	G/G	T/T	G/G	T/T	T/T	T/T	G/G	T/T	G/G	T/T	T/T	T/T	G/G	T/T	G/G	T/T	G/G	G/G	G/G	G/G	G/G	G/G	G/G	G/G	G/G	G/G	T/T	G/G	G/G
AX-108830033	T/T	T/T	G/G	G/G	T/T	G/G	G/G	G/G	T/T	T/T	T/T	T/T	G/G	T/T	T/T	G/G	T/T	G/G	T/T	G/G	G/G	G/G	T/T	T/T	G/G	G/G	T/T	T/T	G/G	G/G	G/G	G/G	G/G	T/T	T/T	T/T	T/T	G/G	G/G	T/T	G/G	T/T	G/G	T/T	T/T	T/T	T/T	T/T	G/G
AX-108830038	T/T	T/T	C/C	T/T	C/C	T/T	T/T	T/T	C/C	C/C	T/T	C/C	T/C	C/C	C/C	T/T	T/T	T/C	C/C	T/T	C/C	T/T	C/C	T/T	T/T	T/T	C/C	T/T	C/C	T/T	T/T	T/T	C/C	T/T	C/C	T/T	C/C	C/C	C/C	C/C	C/C	C/C	C/C	C/C	C/C	C/C	T/T	C/C	C/C
AX-108830137	G/G	NN	NN	G/G	NN	NN	NN	G/G	NN	NN	NN	NN	NN	G/G	NN	G/G	NN	NN	G/G	G/G	G/G	NN	NN	NN	G/G	NN	G/G	G/G	G/G	G/G	G/G	G/G	NN	G/G	G/G	NN	G/G	NN	G/G	NN	NN	NN	G/G	G/G	NN	NN	NN	NN	G/G
AX-108830274	A/A	A/A	C/C	C/C	A/A	C/C	C/C	C/C	C/C	A/A	A/A	A/C	C/C	A/A	A/A	A/A	C/C	A/A	A/A	A/A	C/C	C/C	A/A	C/C	C/C	A/A	A/A	C/C	A/A	C/C	A/A	A/A	A/A	C/C	C/C	C/C	C/C	C/C	C/C	A/A	C/C	A/A	A/A	C/C	A/C	C/C	C/C	C/C	C/C
AX-108830384	G/G	G/G	C/C	C/C	G/G	C/C	C/C	C/C	G/G	G/G	G/G	G/G	C/C	G/G	G/G	C/C	G/G	C/C	G/G	C/C	C/C	C/C	G/G	G/G	C/C	C/C	G/G	G/G	C/C	C/C	C/C	C/C	C/C	G/G	G/G	G/G	G/G	C/C	C/C	G/G	C/C	G/G	C/C	G/G	G/G	G/G	G/G	G/G	C/C
AX-108830525	T/T	T/T	C/C	C/C	T/T	C/C	T/T	T/T	T/T	C/C	T/T	T/T	C/C	T/T	C/C	T/T	C/C	T/T	C/C	C/C	C/C	T/T	T/T	T/T	C/C	C/C	T/T	C/C	T/T	C/C	C/C	C/C	C/C	T/T	T/T	C/C	T/T	T/T	T/T	T/T	T/T	T/T	C/C	T/T	C/C	C/C	C/C	C/C	T/T
AX-108830529	C/C	T/T	C/C	C/C	C/C	T/T	C/C	C/C	T/T	C/C	C/C	T/T	T/C	T/T	T/T	T/T	T/T	C/C	T/T	C/C	C/C	T/T	C/C	T/T	T/T	C/C	T/T	C/C	C/C	T/T	T/C	T/T	C/C	T/T	C/C	T/T	C/C	C/C	T/T	C/C	C/C	T/T	T/T	T/T	T/C	C/C	T/T	C/C	C/C
AX-108830671	G/G	G/G	G/G	G/G	A/A	A/A	A/A	G/G	A/A	A/A	A/A	G/G	G/G	A/A	G/G	G/G	G/G	A/G	A/A	G/G	G/G	G/G	A/A	G/G	A/A	A/A	G/G	G/G	G/G	A/A	A/G	A/A	G/G	G/G	A/A	A/A	A/A	A/A	A/A	A/A	A/A	A/A	A/A	A/A	A/G	A/A	A/A	A/A	G/G
AX-108830847	G/G	A/A	A/A	A/A	G/G	A/A	A/A	A/A	G/G	G/G	A/G	G/G	A/A	A/A	A/A	A/A	G/G	G/G	A/A	A/A	G/G	A/A	NN	A/A	G/G	A/A	A/A	G/G	G/G	A/A	A/G	A/A	G/G	A/A	G/G	G/G	G/G	A/A	G/G	G/G	A/A	G/G	G/G	A/A	A/A	G/G	G/G	A/A	A/A
AX-108831398	C/C	C/C	C/C	C/C	C/C	NN	T/T	C/C	C/C	C/C	C/C	T/T	C/C	T/T	T/T	T/T	T/T	T/T	C/C	T/T	T/T	T/T	T/T	T/T	T/T	T/T	C/C	T/T	C/C	T/T	T/T	T/T	T/T	T/T	T/T	C/C	T/T	C/C	T/T	T/T	T/T	T/T	C/C	NN	T/T	T/T	C/C	C/C	T/T
AX-108831730	A/G	G/G	G/G	A/A	G/G	A/G	G/G	A/G	A/G	G/G	G/G	G/G	G/G	A/G	G/G	A/G	G/G	G/G	A/A	A/A	A/A	G/G	G/G	G/G	A/G	G/G	A/G	A/A	A/A	A/G	G/G	G/G	G/G	A/A	A/A	G/G	A/A	G/G	A/G	G/G	G/G	G/G	G/G	A/G	G/G	G/G	G/G	G/G	A/G
AX-108831961	T/T	T/T	C/C	C/C	T/T	C/C	C/C	NN	T/T	C/C	NN	C/C	C/C	C/C	T/T	C/C	C/C	T/T	C/C	C/C	T/T	T/T	T/T	C/C	T/T	T/T	C/C	C/C	C/C	C/C	C/C	C/C	T/T	T/T	T/T	C/C	T/T	C/C	C/C	C/C	C/C	C/C	C/C	T/T	C/C	T/T	C/C	C/C	C/C
AX-108832022	T/T	C/C	T/T	T/T	T/T	T/C	C/C	T/T	T/T	T/T	T/T	T/T	T/C	T/T	C/C	C/C	T/T	C/C	C/C	T/T	T/T	T/T	T/T	T/T	T/T	T/T	T/T	T/T	T/T	T/T	T/T	T/T	C/C	T/T	T/T	T/T	T/T	C/C	T/T	T/T	T/T	T/T	T/T	T/T	T/T	T/T	T/T	T/T	T/T
AX-108832110	T/T	C/C	T/T	C/C	C/C	C/C	C/C	T/T	C/C	C/C	T/C	T/T	C/C	T/T	NN	C/C	T/T	C/C	T/T	C/C	C/C	T/T	C/C	C/C	T/T	C/C	C/C	T/T	T/T	T/T	C/C	C/C	C/C	C/C	T/T	T/T	T/T	C/C	C/C	C/C	C/C	C/C	C/C	C/C	T/T	T/T	T/T	C/C	T/T
AX-108832111	A/A	A/A	A/A	G/G	G/G	NN	G/G	A/A	NN	G/G	A/A	G/G	G/G	A/A	A/A	A/A	G/G	NN	G/G	G/G	G/G	G/G	A/A	NN	A/A	G/G	A/A	G/G	G/G	A/A	A/A	G/G	A/A	G/G	G/G	G/G	G/G	A/G	NN	G/G	A/A	A/A	G/G	G/G	A/G	G/G	G/G	A/A	A/A
AX-108832114	A/A	A/A	G/G	G/G	A/A	NN	A/A	A/A	A/A	G/G	A/A	A/A	G/G	A/A	G/G	A/A	G/G	A/A	G/G	G/G	A/A	A/A	A/A	A/A	G/G	G/G	A/A	A/A	A/A	G/G	A/G	G/G	G/G	A/A	A/A	G/G	A/A	A/A	A/A	A/A	A/A	A/A	G/G	A/A	G/G	G/G	G/G	G/G	A/A
AX-108832298	G/G	A/A	A/A	A/A	G/G	NN	A/A	G/G	A/A	G/G	G/G	G/G	A/A	G/G	G/G	G/G	G/G	G/G	G/G	A/A	A/A	G/G	G/G	G/G	G/G	G/G	A/A	G/G	G/G	G/G	A/G	G/G	G/G	A/A	G/G	A/A	G/G	G/G	G/G	G/G	A/A	G/G	A/A	A/A	A/A	A/A	A/A	G/G	A/A
AX-108832300	C/C	C/C	T/T	T/T	T/T	T/T	T/T	C/C	C/C	T/T	T/T	C/C	T/T	T/T	C/C	C/C	C/C	T/T	T/T	C/C	T/T	C/C	T/T	C/C	C/C	C/C	C/C	T/T	T/T	T/T	T/T	T/T	T/T	C/C	T/T	T/T	T/T	C/C	T/T	T/T	T/T	T/T	T/T	C/C	C/C	C/C	T/T	T/T	T/T
AX-108832410	G/G	C/C	G/G	C/C	C/C	G/G	G/G	C/C	G/G	G/G	G/G	C/C	G/G	G/G	G/G	C/C	G/G	C/C	C/C	G/G	G/G	C/C	G/G	G/G	C/C	C/C	C/C	C/C	C/C	C/C	C/G	G/G	G/G	C/C	NN	C/C	G/G	G/G	C/C	C/C	C/C	C/C	G/G	C/C	C/C	C/C	C/C	C/C	C/C
AX-108832428	C/C	C/C	C/C	C/C	T/T	C/C	T/T	C/C	C/C	C/C	C/C	C/C	C/C	C/C	T/T	T/T	C/C	T/T	T/T	C/C	C/C	C/C	C/C	T/T	C/C	T/T	C/C	C/C	T/T	T/T	T/C	C/C	T/T	T/T	T/T	T/T	T/T	C/C	C/C	T/T	T/T	T/T	C/C	C/C	C/C	C/C	T/T	C/C	C/C
AX-108832493	C/C	C/C	C/C	C/C	C/C	A/C	A/A	A/A	C/C	C/C	C/C	C/C	C/C	A/A	C/C	C/C	C/C	A/A	A/A	C/C	A/A	A/A	A/A	A/A	C/C	A/A	C/C	C/C	A/A	C/C	A/A	A/A	C/C	A/A	A/A	A/A	A/A	A/A	C/C	C/C	C/C	A/A	C/C	A/A	C/C	C/C	A/A	C/C	C/C
AX-108832587	T/T	T/T	C/C	C/C	T/T	T/T	C/C	T/T	T/T	C/C	T/T	C/C	C/C	T/T	C/C	C/C	C/C	T/T	C/C	C/C	T/T	T/T	T/T	T/T	C/C	C/C	T/T	C/C	T/T	C/C	C/C	C/C	T/T	C/C	C/C	C/C	C/C	T/T	T/T	T/T	T/T	T/T	C/C	C/C	T/C	T/T	C/C	C/C	T/T
AX-108833091	A/A	A/A	A/A	A/A	G/G	G/G	G/G	G/G	G/G	G/G	A/G	A/A	G/G	A/A	G/G	A/A	NN	G/G	A/A	G/G	A/A	G/G	G/G	G/G	A/A	A/A	A/A	G/G	G/G	A/A	G/G	G/G	G/G	A/A	A/A	A/A	A/A	A/A	G/G	A/A	A/A	G/G	G/G	G/G	A/A	A/A	A/A	G/G	G/G
AX-108833165	T/T	C/C	T/T	C/C	C/C	T/T	C/C	C/C	T/T	C/C	C/C	T/T	T/C	T/T	C/C	C/C	C/C	C/C	T/T	C/C	T/T	T/T	NN	C/C	C/C	C/C	C/C	C/C	C/C	T/T	T/T	T/T	T/T	C/C	T/T	T/T	T/T	T/T	T/T	T/T	T/T	T/T	T/T	T/T	T/T	C/C	C/C	T/T	C/C
AX-108833181	T/T	C/C	C/C	T/T	C/C	C/C	C/C	T/T	T/T	C/C	C/C	T/T	T/T	C/C	T/T	C/C	T/T	C/C	T/T	C/C	C/C	T/T	T/C	C/C	C/C	T/T	C/C	T/T	C/C	T/T	C/C	C/C	C/C	T/T	T/T	T/T	T/T	T/T	T/T	T/T	C/C	C/C	C/C	C/C	C/C	C/C	T/T	T/T	C/C
AX-108833301	C/C	C/C	T/T	C/C	C/C	C/C	C/C	C/C	C/C	C/C	T/T	T/T	C/C	T/T	T/C	C/C	T/T	C/C	T/T	C/C	C/C	C/C	C/C	C/C	T/T	C/C	C/C	C/C	C/C	T/T	C/C	C/C	C/C	C/C	T/T	T/T	T/T	C/C	C/C	T/T	T/T	C/C	T/T	C/C	T/T	T/T	C/C	T/T	T/T
AX-108833717	G/G	G/G	T/T	T/T	T/T	G/G	G/G	G/G	G/G	T/T	T/T	G/G	T/T	T/T	T/G	G/G	G/G	G/G	T/T	G/G	G/G	T/T	G/G	T/T	T/T	T/T	T/T	G/G	G/G	T/T	G/G	G/G	T/T	G/G	T/T	G/G	T/T	G/G	G/G	G/G	G/G	G/G	G/G	T/T	T/G	G/G	G/G	G/G	T/T
AX-108833782	C/C	C/C	C/C	C/C	G/G	C/C	G/G	G/G	C/C	C/C	C/C	G/G	C/C	C/C	C/C	C/C	G/G	C/C	G/G	C/C	C/C	C/C	C/C	G/G	C/C	C/C	C/C	G/G	C/C	G/G	C/G	G/G	C/C	G/G	C/C	G/G	C/C	G/G	G/G	C/C	C/C	C/C	C/C	C/C	C/G	G/G	G/G	G/G	C/C
AX-108833852	G/G	G/G	G/G	G/G	G/G	A/A	A/A	G/G	A/A	G/G	A/G	A/A	A/G	A/A	A/A	A/A	A/A	G/G	A/A	G/G	G/G	A/A	G/G	A/A	A/A	G/G	A/A	A/A	A/A	A/A	A/G	A/A	G/G	A/A	G/G	A/A	G/G	G/G	A/A	G/G	A/A	A/A	A/A	A/A	A/G	G/G	A/A	G/G	G/G
AX-108833948	A/A	G/G	G/G	G/G	A/A	G/G	G/G	G/G	A/A	A/A	A/G	A/A	G/G	G/G	G/G	G/G	A/A	A/A	G/G	G/G	A/A	G/G	A/A	G/G	A/A	G/G	G/G	A/A	A/A	G/G	A/G	G/G	A/A	G/G	A/A	A/A	A/A	G/G	A/A	A/A	G/G	A/A	A/A	G/G	G/G	A/A	A/A	G/G	G/G
AX-108834209	G/G	G/G	G/G	G/G	G/G	G/G	G/G	G/G	G/G	G/G	G/G	G/G	G/G	G/G	G/G	G/G	G/G	G/G	G/G	G/G	C/C	G/G	G/G	G/G	G/G	G/G	G/G	G/G	C/C	G/G	G/G	G/G	G/G	G/G	G/G	G/G	G/G	G/G	G/G	G/G	G/G	G/G	G/G	C/G	G/G	G/G	G/G	G/G	G/G
AX-108834400	C/C	G/G	C/C	G/G	C/C	G/G	C/C	G/G	G/G	G/G	G/G	C/C	C/C	G/G	C/C	C/C	G/G	C/C	G/G	G/G	G/G	C/C	G/G	C/C	C/C	C/C	G/G	G/G	G/G	G/G	G/G	G/G	C/C	C/C	G/G	C/C	G/G	G/G	G/G	G/G	G/G	G/G	C/C	G/G	G/G	G/G	C/C	G/G	G/G
AX-108834404	T/T	C/C	C/C	C/C	T/T	C/C	T/T	NN	C/C	T/T	C/C	C/C	T/T	C/C	T/C	T/T	C/C	T/T	C/C	T/T	T/T	C/C	C/C	C/C	C/C	T/T	C/C	C/C	C/C	T/T	T/C	C/C	C/C	C/C	T/T	C/C	T/T	T/T	T/T	T/T	T/T	T/T	C/C	C/C	T/C	C/C	C/C	C/C	T/T
AX-108834585	NN	NN	NN	NN	NN	NN	G/G	NN	NN	NN	NN	G/G	NN	NN	NN	NN	G/G	G/G	NN	G/G	G/G	G/G	G/G	G/G	G/G	G/G	G/G	G/G	NN	G/G	G/G	G/G	G/G	G/G	NN	NN	G/G	NN	G/G	G/G	G/G	G/G	NN	NN	NN	G/G	NN	NN	G/G
AX-108834656	C/C	T/T	C/C	T/T	T/T	C/C	C/C	T/T	C/C	C/C	C/C	T/T	T/T	C/C	C/C	T/T	C/C	T/T	T/T	C/C	C/C	T/T	NN	C/C	T/T	T/T	T/T	T/T	T/T	T/T	T/C	C/C	C/C	T/T	T/T	T/T	C/C	C/C	T/T	T/T	T/T	T/T	C/C	T/T	T/T	T/T	T/T	T/T	T/T
AX-108834675	G/G	G/G	G/G	G/G	G/G	C/G	C/C	G/G	G/G	G/G	G/G	C/C	G/G	G/G	G/G	G/G	C/C	C/C	G/G	C/C	C/C	C/C	C/C	C/C	C/C	C/C	C/C	C/C	G/G	C/C	C/C	C/C	C/C	C/C	C/G	G/G	C/C	G/G	C/C	C/C	C/C	C/C	G/G	G/G	G/G	C/C	G/G	G/G	C/C
AX-108834795	T/T	T/T	T/T	T/T	C/C	T/T	C/C	C/C	T/T	T/T	T/T	C/C	C/C	T/T	T/T	T/T	C/C	T/T	C/C	T/T	C/C	T/T	T/T	T/T	T/T	T/T	T/T	C/C	T/T	C/C	T/C	C/C	T/T	C/C	T/T	C/C	T/T	T/T	C/C	T/T	T/T	T/T	T/T	T/T	T/C	C/C	C/C	T/T	T/T
AX-108834818	G/G	G/G	G/G	G/G	G/G	G/G	G/G	A/A	G/G	G/G	G/G	G/G	G/G	G/G	G/G	G/G	G/G	G/G	A/A	G/G	G/G	A/A	A/G	A/A	G/G	G/G	G/G	G/G	G/G	G/G	A/G	A/A	A/A	G/G	G/G	G/G	G/G	G/G	G/G	G/G	G/G	G/G	G/G	G/G	G/G	A/A	G/G	G/G	G/G
AX-108834846	T/T	T/T	T/T	T/T	A/A	A/A	T/T	T/T	A/A	A/A	A/A	T/T	A/A	T/T	T/T	T/T	T/T	T/T	T/T	A/A	A/A	A/A	T/T	A/A	T/T	T/T	T/T	T/T	A/A	T/T	A/A	A/A	T/T	T/T	T/T	A/A	T/T	T/T	T/T	T/T	A/A	T/T	A/A	A/A	T/T	T/T	T/T	T/T	A/A
AX-108834888	T/T	T/T	C/C	T/T	C/C	T/T	C/C	C/C	T/T	C/C	C/C	T/T	T/T	C/C	T/C	T/T	C/C	C/C	T/T	C/C	C/C	C/C	T/T	T/T	C/C	T/T	T/T	C/C	T/T	C/C	C/C	C/C	C/C	C/C	T/T	T/T	T/T	T/T	C/C	T/T	T/T	C/C	C/C	C/C	C/C	C/C	T/T	T/T	C/C
AX-108834936	T/T	C/C	T/T	T/C	C/C	NN	T/T	C/C	C/C	C/C	T/T	C/C	T/T	C/C	NN	T/T	T/T	T/T	T/T	T/T	T/T	C/C	T/T	C/C	T/T	T/T	T/T	T/T	T/T	T/T	T/C	T/T	T/T	C/C	C/C	T/T	C/C	T/T	T/T	T/T	C/C	C/C	C/C	T/T	C/C	C/C	T/T	C/C	C/C
AX-108835095	T/T	C/C	T/T	C/C	C/C	C/C	C/C	C/C	T/T	C/C	C/C	T/T	T/T	C/C	C/C	C/C	C/C	T/T	C/C	C/C	C/C	T/T	C/C	T/T	T/T	T/T	C/C	C/C	C/C	C/C	C/C	C/C	T/T	T/T	C/C	T/T	C/C	C/C	C/C	C/C	C/C	C/C	T/T	C/C	C/C	C/C	T/T	C/C	C/C
AX-108835443	A/A	G/G	G/G	G/G	G/G	A/A	A/A	G/G	A/A	A/A	G/G	G/G	A/A	A/A	A/A	A/A	A/A	G/G	G/G	G/G	A/A	A/A	A/A	G/G	G/G	G/G	G/G	G/G	A/A	A/A	A/G	A/A	G/G	G/G	A/A	G/G	A/A	A/A	G/G	G/G	G/G	A/A	A/A	A/A	G/G	G/G	G/G	G/G	G/G
AX-108835745	C/C	C/C	C/C	C/C	G/G	G/G	G/G	G/G	G/G	G/G	C/G	C/C	G/G	C/C	G/G	C/C	C/C	G/G	C/C	G/G	C/C	G/G	G/G	G/G	C/C	C/C	C/C	G/G	G/G	C/C	G/G	G/G	G/G	C/C	C/C	C/C	C/C	C/C	G/G	C/C	C/C	G/G	G/G	G/G	C/C	C/C	C/C	G/G	G/G
AX-108836247	C/C	T/T	C/C	T/T	T/T	T/T	C/C	T/T	C/C	T/T	T/T	C/C	T/T	T/T	T/C	C/C	T/T	T/T	T/T	C/C	T/T	C/C	T/C	T/T	C/C	C/C	C/C	C/C	T/T	C/C	T/T	T/T	T/T	C/C	T/T	T/T	T/T	C/C	C/C	T/T	C/C	T/T	T/T	C/C	T/T	C/C	T/T	T/T	C/C
AX-108836346	G/G	A/A	G/G	G/G	G/G	G/G	A/A	G/G	G/G	G/G	G/G	G/G	A/G	G/G	A/A	A/A	G/G	A/A	A/A	G/G	G/G	G/G	G/G	G/G	G/G	G/G	G/G	G/G	G/G	G/G	G/G	G/G	A/A	G/G	G/G	G/G	G/G	A/A	G/G	G/G	G/G	G/G	G/G	G/G	G/G	G/G	G/G	G/G	G/G
AX-108836692	T/T	T/T	C/C	T/T	T/T	T/T	T/T	T/T	T/T	T/T	NN	C/C	T/T	C/C	NN	T/T	C/C	NN	C/C	T/T	T/T	T/T	NN	T/T	C/C	T/T	T/T	T/T	T/T	C/C	T/T	T/T	T/T	T/T	C/C	C/C	C/C	T/T	T/T	C/C	C/C	T/T	C/C	T/T	C/C	C/C	T/T	C/C	C/C
AX-108836826	C/C	C/C	C/C	C/C	C/C	C/C	C/C	C/C	C/C	T/T	C/C	C/C	C/C	C/C	C/C	C/C	C/C	C/C	C/C	C/C	C/C	C/C	C/C	C/C	C/C	C/C	C/C	C/C	C/C	C/C	C/C	C/C	C/C	C/C	C/C	T/T	C/C	C/C	C/C	C/C	C/C	C/C	C/C	C/C	C/C	C/C	T/T	C/C	C/C
AX-108837324	T/T	T/T	T/T	C/C	C/C	T/T	C/C	T/T	T/T	C/C	T/T	C/C	C/C	T/T	T/T	T/T	C/C	T/T	C/C	C/C	C/C	C/C	T/T	C/C	T/T	C/C	T/T	C/C	C/C	T/T	C/C	C/C	T/T	C/C	C/C	C/C	C/C	T/T	T/T	C/C	T/T	T/T	T/T	C/C	NN	C/C	C/C	T/T	T/T
AX-108837764	A/A	A/A	G/G	G/G	A/A	G/G	G/G	G/G	A/A	A/A	A/A	A/A	G/G	A/A	A/A	G/G	A/A	G/G	A/A	G/G	G/G	G/G	NN	A/A	G/G	G/G	A/A	A/A	G/G	G/G	G/G	G/G	G/G	A/A	A/A	A/A	A/A	G/G	G/G	A/A	G/G	A/A	G/G	A/A	A/A	A/A	A/A	A/A	G/G
AX-108838119	C/C	C/C	C/C	C/C	C/C	C/C	C/C	C/C	C/C	C/C	C/C	C/C	C/C	C/C	C/C	C/C	C/C	C/C	C/C	C/C	T/T	C/C	C/C	C/C	C/C	C/C	C/C	T/T	C/C	C/C	C/C	C/C	C/C	C/C	C/C	C/C	C/C	C/C	C/C	C/C	C/C	C/C	C/C	T/T	C/C	C/C	C/C	C/C	C/C
AX-108838201	T/T	T/T	T/T	T/T	T/T	T/T	A/A	T/T	T/T	T/T	T/T	A/A	T/T	T/T	T/T	T/T	A/A	A/A	T/T	A/A	A/A	A/A	A/A	A/A	A/A	A/A	A/A	A/A	T/T	A/A	A/A	A/A	A/A	A/A	A/T	T/T	A/A	T/T	A/A	A/A	A/A	A/A	T/T	T/T	T/T	A/A	T/T	T/T	A/A
AX-108838296	T/T	T/T	G/G	T/T	T/T	T/T	T/T	T/T	T/T	T/T	NN	G/G	T/T	G/G	NN	T/T	G/G	T/G	G/G	G/G	T/T	T/T	T/T	T/T	G/G	T/T	T/T	T/T	T/T	T/T	T/G	T/T	T/T	T/T	G/G	G/G	G/G	G/G	G/G	G/G	G/G	T/T	T/T	G/G	G/G	G/G	G/G	T/T	G/G
AX-108838362	T/T	T/T	C/C	T/T	C/C	NN	T/T	C/C	C/C	T/T	T/T	NN	T/T	C/C	T/T	T/T	C/C	C/C	T/T	C/C	C/C	T/T	NN	C/C	C/C	T/T	T/T	T/T	C/C	C/C	C/C	C/C	T/T	T/T	T/T	T/T	T/T	T/T	C/C	C/C	C/C	T/T	T/T	T/T	T/C	T/T	T/T	C/C	T/T
AX-108838533	A/A	G/G	A/A	G/G	A/A	A/A	A/A	G/G	A/A	A/A	A/G	G/G	A/G	G/G	A/A	A/A	A/A	G/G	A/A	G/G	A/A	G/G	G/G	A/A	A/A	G/G	G/G	G/G	A/A	G/G	G/G	G/G	A/A	A/A	G/G	A/A	G/G	A/A	G/G	G/G	G/G	G/G	A/A	A/A	G/G	G/G	A/A	A/A	A/A
AX-108838578	C/C	C/C	T/T	T/T	T/T	T/T	C/C	C/C	C/C	C/C	C/C	C/C	C/C	T/T	C/C	T/T	C/C	T/T	T/T	T/T	C/C	T/T	T/T	T/T	C/C	C/C	C/C	C/C	T/T	T/T	T/T	T/T	T/T	T/T	T/T	C/C	T/T	C/C	C/C	C/C	T/T	T/T	C/C	C/C	C/C	C/C	C/C	C/C	C/C
AX-108838586	G/G	G/G	C/C	C/C	C/C	G/G	G/G	G/G	G/G	C/C	C/C	G/G	G/G	C/C	NN	G/G	G/G	G/G	C/C	G/G	G/G	C/C	G/G	C/C	C/C	C/C	C/C	C/C	G/G	C/C	G/G	G/G	C/C	G/G	C/C	G/G	C/C	C/C	G/G	G/G	G/G	G/G	G/G	C/C	C/G	G/G	G/G	G/G	C/C
AX-108838978	C/C	C/C	T/T	T/T	T/T	T/T	T/T	C/C	C/C	T/T	T/T	C/C	T/T	T/T	C/C	C/C	C/C	T/T	T/T	C/C	T/T	T/T	T/T	C/C	C/C	C/C	C/C	T/T	T/T	T/T	T/C	T/T	T/T	T/T	T/T	T/T	T/T	C/C	C/C	T/T	T/T	T/T	T/T	C/C	T/C	T/T	C/C	C/C	T/T
AX-108839982	G/G	A/A	G/G	G/G	G/G	NN	A/A	A/A	A/A	G/G	G/G	A/A	A/A	A/A	A/A	G/G	A/A	G/G	G/G	G/G	G/G	G/G	G/G	G/G	A/A	A/A	A/A	A/A	G/G	G/G	G/G	G/G	G/G	A/A	G/G	A/A	G/G	A/A	A/A	G/G	G/G	G/G	G/G	A/A	A/A	A/A	A/A	A/A	A/A
AX-108840081	A/A	G/G	G/G	G/G	A/A	G/G	G/G	G/G	A/A	A/A	A/G	A/A	G/G	G/G	G/G	G/G	A/A	A/A	G/G	G/G	A/A	G/G	A/A	G/G	A/A	G/G	G/G	A/A	A/A	G/G	A/G	G/G	A/A	G/G	A/A	A/A	A/A	G/G	A/A	A/A	G/G	A/A	A/A	G/G	G/G	A/A	A/A	G/G	G/G
AX-108840358	G/G	A/A	A/A	A/A	G/G	A/A	A/A	A/A	G/G	A/A	A/G	G/G	G/G	A/A	G/G	G/G	G/G	A/A	A/A	A/A	G/G	A/A	NN	G/G	G/G	A/A	A/A	A/A	A/A	A/A	A/A	A/A	G/G	A/A	G/G	G/G	G/G	A/A	A/A	G/G	A/A	G/G	A/A	G/G	A/G	A/A	G/G	A/A	A/A
AX-108840393	T/T	T/T	T/T	T/T	T/T	T/C	C/C	T/T	T/T	T/T	T/T	C/C	T/T	C/C	C/C	C/C	C/C	C/C	T/T	C/C	C/C	C/C	C/C	C/C	C/C	C/C	T/T	C/C	T/T	C/C	C/C	C/C	C/C	C/C	C/C	T/T	C/C	T/T	C/C	T/T	C/C	C/C	T/T	T/T	C/C	C/C	T/T	T/T	C/C
AX-108840452	A/A	C/C	C/C	C/C	A/A	A/A	C/C	A/A	C/C	A/A	A/A	A/A	C/C	A/A	A/A	A/A	A/A	A/A	A/A	C/C	C/C	A/A	A/A	A/A	A/A	A/A	C/C	A/A	A/A	A/A	A/C	A/A	A/A	C/C	NN	C/C	A/A	A/A	A/A	A/A	C/C	A/A	C/C	C/C	C/C	C/C	C/C	A/A	C/C
AX-108840784	A/A	A/A	A/A	A/A	G/G	G/G	G/G	G/G	G/G	G/G	A/G	A/A	G/G	A/A	G/G	A/A	A/G	G/G	A/A	G/G	A/A	G/G	G/G	G/G	A/A	A/A	A/A	G/G	G/G	A/A	G/G	G/G	G/G	A/A	A/A	A/A	A/A	A/A	G/G	A/A	A/A	G/G	G/G	G/G	A/A	A/A	A/A	G/G	G/G
AX-108840836	A/A	A/A	G/G	A/A	A/A	A/A	A/A	A/A	G/G	A/A	A/A	A/A	A/A	G/G	A/A	A/A	G/G	A/A	A/A	A/A	G/G	A/A	G/G	G/G	A/A	G/G	G/G	G/G	G/G	A/A	A/G	G/G	G/G	A/A	A/A	A/A	A/A	G/G	G/G	A/A	A/A	A/A	A/A	A/A	A/A	A/A	A/A	G/G	A/A
AX-108841078	A/A	A/A	G/G	G/G	G/G	G/G	G/G	A/A	A/A	G/G	G/G	A/A	G/G	G/G	A/A	A/A	A/A	G/G	G/G	A/A	G/G	A/A	G/G	A/A	A/A	A/A	A/A	G/G	G/G	G/G	G/G	G/G	G/G	G/G	G/G	G/G	G/G	A/A	G/G	G/G	G/G	G/G	G/G	A/A	A/A	A/A	G/G	G/G	G/G
AX-108841395	T/T	T/T	C/C	T/T	C/C	T/T	T/T	C/C	C/C	C/C	T/T	C/C	C/C	C/C	T/T	T/T	C/C	C/C	C/C	C/C	C/C	C/C	C/C	C/C	C/C	T/T	NN	T/T	C/C	C/C	T/T	T/T	T/T	T/T	C/C	C/C	C/C	C/C	C/C	T/T	C/C	C/C	T/T	C/C	C/C	C/C	C/C	C/C	C/C
AX-108841408	T/T	T/T	T/T	T/T	C/C	T/T	C/C	T/T	T/T	T/T	T/T	C/C	T/C	T/T	C/C	C/C	T/T	C/C	C/C	T/T	T/T	T/T	C/C	C/C	T/T	T/C	T/T	C/C	C/C	C/C	NN	T/T	C/C	T/T	C/C	C/C	C/C	T/T	T/T	T/T	T/C	C/C	T/T	T/T	T/C	T/C	C/C	T/T	T/T
AX-108841530	T/T	C/C	T/T	C/C	C/C	C/C	C/C	T/T	C/C	C/C	T/C	T/T	C/C	T/T	T/T	C/C	T/T	C/C	T/T	C/C	C/C	T/T	C/C	C/C	T/T	C/C	C/C	T/T	T/T	T/T	C/C	C/C	C/C	C/C	T/T	T/T	T/T	C/C	C/C	C/C	C/C	C/C	C/C	C/C	T/T	T/T	T/T	C/C	T/T
AX-108841558	C/C	T/T	T/T	T/T	C/C	T/T	C/C	NN	T/T	T/T	NN	C/C	C/C	T/T	C/C	C/C	C/C	T/T	T/T	T/T	T/T	T/T	NN	C/C	C/C	NN	T/T	T/T	T/T	T/T	T/T	T/T	C/C	T/T	C/C	C/C	C/C	C/C	C/C	C/C	C/C	C/C	T/T	C/C	C/C	T/T	C/C	T/T	T/T
AX-108841615	C/C	C/C	T/T	C/C	T/T	C/C	C/C	T/T	T/T	C/C	T/C	T/T	C/C	T/T	C/C	C/C	T/T	T/T	C/C	T/T	T/T	C/C	T/T	T/T	T/T	C/C	C/C	C/C	T/T	T/T	T/T	T/T	C/C	C/C	C/C	T/T	C/C	T/T	T/T	C/C	T/T	C/C	C/C	C/C	T/C	C/C	C/C	T/T	C/C
AX-108841879	T/T	T/T	T/T	T/T	C/C	NN	C/C	C/C	T/T	T/T	T/T	C/C	T/C	T/T	T/T	T/T	C/C	T/T	C/C	T/T	T/T	T/T	T/T	C/C	T/T	T/T	T/T	C/C	T/T	C/C	T/C	C/C	T/T	C/C	T/T	C/C	T/T	C/C	C/C	T/T	T/T	T/T	T/T	T/T	C/C	C/C	C/C	C/C	T/T
AX-108842224	A/A	G/G	A/A	A/A	G/G	A/A	G/G	A/A	G/G	G/G	G/G	G/G	A/A	A/A	G/G	A/A	G/G	A/A	G/G	A/A	A/A	A/A	G/G	G/G	A/A	G/G	G/G	A/A	A/A	A/A	A/A	A/A	G/G	A/A	G/G	G/G	G/G	A/A	A/A	G/G	G/G	G/G	A/A	G/G	A/A	A/A	G/G	A/A	G/G
AX-108842358	A/A	A/A	A/A	G/G	G/G	A/A	G/G	A/A	NN	G/G	A/A	G/G	G/G	A/A	A/A	A/A	G/G	NN	G/G	G/G	G/G	G/G	A/A	NN	A/A	G/G	A/A	G/G	G/G	A/A	A/A	G/G	A/A	G/G	G/G	G/G	G/G	A/G	A/A	G/G	A/A	A/A	G/G	G/G	NN	G/G	G/G	A/A	A/A
AX-108842519	A/A	G/G	A/A	A/A	A/A	G/G	A/A	G/G	G/G	A/A	G/G	G/G	A/A	A/A	G/G	G/G	G/G	G/G	A/G	G/G	A/A	A/A	A/A	G/G	G/G	G/G	A/A	A/A	A/A	G/G	G/G	G/G	A/A	G/G	A/A	A/A	A/A	G/G	G/G	A/A	A/A	G/G	A/A	A/A	A/G	G/G	A/A	A/A	A/A
AX-108842951	C/C	C/C	T/T	T/T	C/C	T/T	T/T	T/T	C/C	C/C	C/C	C/C	T/T	C/C	C/C	T/T	C/C	T/T	C/C	T/T	T/T	T/T	C/C	C/C	T/T	T/T	C/C	C/C	T/T	T/T	T/T	T/T	T/T	C/C	C/C	C/C	C/C	T/T	T/T	C/C	T/T	C/C	T/T	C/C	C/C	C/C	C/C	C/C	T/T
AX-108843186	T/T	C/C	C/C	C/C	T/T	C/C	C/C	C/C	T/T	T/T	T/C	T/T	C/C	C/C	C/C	C/C	T/T	T/T	C/C	C/C	T/T	C/C	T/T	C/C	T/T	C/C	C/C	T/T	T/T	C/C	T/C	C/C	T/T	C/C	T/T	T/T	T/T	C/C	T/T	T/T	C/C	T/T	T/T	C/C	C/C	T/T	T/T	C/C	C/C
AX-108843235	A/A	C/C	A/A	C/C	A/A	NN	C/C	C/C	A/A	A/A	A/A	A/A	C/C	C/C	C/C	C/C	A/A	A/A	C/C	A/A	A/A	A/A	NN	A/A	NN	A/A	A/A	A/A	A/A	A/A	A/A	A/A	C/C	A/A	A/A	A/A	A/A	C/C	A/A	A/A	A/A	A/A	A/A	A/C	A/A	A/A	A/A	A/A	A/A
AX-108843348	G/G	A/A	G/G	A/A	G/G	G/G	G/G	A/A	A/A	G/G	A/G	G/G	A/A	A/A	A/A	A/A	A/A	A/A	G/G	A/A	G/G	A/A	A/A	A/A	G/G	A/A	A/A	A/A	A/A	G/G	A/A	A/A	A/A	A/A	G/G	A/A	G/G	G/G	G/G	G/G	A/A	A/A	A/A	NN	A/A	A/A	G/G	A/A	G/G
AX-108843795	C/C	C/C	T/T	T/T	C/C	T/T	T/T	T/T	C/C	C/C	C/C	C/C	T/T	C/C	C/C	T/T	C/C	T/T	C/C	T/T	T/T	T/T	C/C	C/C	T/T	T/T	C/C	C/C	T/T	T/T	T/T	T/T	T/T	C/C	C/C	C/C	C/C	T/T	T/T	C/C	T/T	C/C	T/T	C/C	T/C	C/C	C/C	C/C	T/T
AX-108843805	G/G	T/T	G/G	T/T	T/T	T/T	T/T	G/G	T/T	T/T	T/G	G/G	T/G	G/G	T/G	T/T	G/G	T/T	G/G	T/T	T/T	G/G	T/G	T/T	G/G	T/T	T/T	T/T	G/G	G/G	T/T	T/T	T/T	T/T	G/G	G/G	G/G	G/G	T/T	T/T	T/T	T/T	T/T	T/T	G/G	G/G	G/G	T/T	G/G
AX-108843903	C/C	C/C	C/C	C/C	C/C	C/C	T/T	C/C	T/T	C/C	C/C	C/C	T/T	T/T	C/C	C/C	T/T	C/C	T/T	T/T	C/C	T/T	C/C	C/C	C/C	C/C	C/C	C/C	C/C	C/C	C/C	C/C	C/C	C/C	T/T	C/C	T/T	T/T	C/C	C/C	C/C	T/T	C/C	C/C	C/C	C/C	C/C	C/C	T/T
AX-108844102	G/G	A/A	A/A	A/A	G/G	A/A	A/A	A/A	G/G	G/G	G/G	G/G	A/A	A/A	A/A	A/A	G/G	G/G	G/G	A/A	G/G	A/A	G/G	A/A	G/G	A/A	A/A	A/A	A/A	G/G	A/G	A/A	G/G	A/A	G/G	G/G	G/G	A/A	G/G	G/G	A/A	G/G	G/G	A/A	A/A	G/G	G/G	A/A	A/A
AX-108844150	T/T	T/T	C/C	T/T	T/T	T/T	T/T	T/T	T/T	T/T	T/C	C/C	T/T	C/C	NN	T/T	C/C	T/T	C/C	C/C	T/T	T/T	NN	T/T	C/C	T/T	T/T	T/T	T/T	T/T	T/C	T/T	T/T	T/T	C/C	C/C	C/C	C/C	C/C	C/C	C/C	T/T	T/T	C/C	C/C	C/C	C/C	T/T	C/C
AX-108844278	A/A	A/A	T/T	A/A	T/T	A/A	A/A	T/T	T/T	A/A	A/A	A/A	A/A	T/T	T/T	T/T	A/A	T/T	T/T	A/A	A/A	A/A	A/A	T/T	T/T	T/T	T/T	T/T	A/A	A/A	A/T	A/T	T/T	T/T	A/A	A/A	A/A	T/T	A/A	T/T	T/T	T/T	A/A	T/T	A/A	A/A	A/A	A/A	T/T
AX-108844280	G/G	A/A	A/A	A/A	A/A	A/G	G/G	G/G	G/G	G/G	G/G	G/G	A/G	A/A	G/G	G/G	G/G	A/A	A/A	A/A	G/G	A/A	A/A	A/A	G/G	G/G	G/G	G/G	G/G	A/A	A/A	A/A	A/A	A/A	A/A	G/G	A/A	G/G	G/G	G/G	A/A	A/A	G/G	G/G	G/G	G/G	G/G	G/G	G/G
AX-108844319	C/C	T/T	C/C	C/C	C/C	T/C	T/T	T/T	T/T	T/T	T/T	T/C	C/C	T/T	T/T	T/T	C/C	T/T	T/T	T/T	C/C	C/C	T/T	T/T	T/T	C/C	C/C	C/C	T/T	C/C	T/C	C/C	C/C	C/C	T/T	T/T	T/T	C/C	C/C	C/C	T/T	C/C	C/C	T/T	T/T	T/T	T/T	C/C	T/T
AX-108844351	G/G	A/A	G/G	G/G	G/G	A/A	A/A	A/A	G/G	G/G	G/G	G/G	G/G	G/G	A/A	A/A	A/A	A/A	A/A	A/A	G/G	A/A	G/G	A/A	A/A	A/A	G/G	G/G	G/G	A/A	A/A	A/A	G/G	A/A	G/G	G/G	G/G	G/G	G/G	G/G	G/G	G/G	G/G	G/G	G/G	G/G	G/G	G/G	A/A
AX-108844585	A/A	A/A	A/A	A/A	A/A	A/A	C/C	A/A	A/A	A/A	A/A	C/C	A/A	A/A	A/A	A/A	C/C	C/C	A/A	C/C	C/C	C/C	NN	C/C	C/C	C/C	C/C	C/C	A/A	C/C	C/C	C/C	C/C	C/C	A/C	A/A	C/C	A/A	C/C	C/C	C/C	C/C	A/A	A/A	A/A	C/C	A/A	A/A	C/C
AX-108844752	G/G	A/A	G/G	G/G	G/G	A/G	G/G	G/G	A/A	G/G	A/A	A/A	A/A	A/A	A/A	G/G	A/A	G/G	A/A	G/G	G/G	A/A	G/G	A/A	A/A	G/G	A/A	A/A	G/G	A/A	A/G	A/A	A/A	A/A	G/G	A/A	G/G	G/G	A/A	G/G	G/G	A/A	A/A	G/G	A/A	G/G	A/A	A/A	G/G
AX-108844818	G/G	G/G	G/G	G/G	G/G	G/G	G/G	G/G	G/G	A/A	G/G	G/G	G/G	G/G	G/G	G/G	G/G	G/G	G/G	G/G	G/G	G/G	G/G	G/G	G/G	G/G	G/G	G/G	G/G	G/G	G/G	G/G	G/G	G/G	G/G	A/A	G/G	G/G	G/G	G/G	G/G	G/G	G/G	G/G	G/G	G/G	A/A	G/G	G/G
AX-108844903	A/A	G/G	G/G	G/G	G/G	A/A	A/A	NN	A/A	G/G	G/G	A/A	A/G	G/G	G/G	G/G	A/A	A/A	A/A	A/A	G/G	G/G	NN	G/G	A/A	G/G	A/A	A/A	A/A	G/G	A/A	A/A	A/A	A/A	A/A	A/A	A/A	G/G	A/A	A/A	A/A	A/A	G/G	A/A	G/G	G/G	A/A	G/G	G/G
AX-108845000	T/T	T/T	T/T	T/T	C/C	C/C	C/C	C/C	C/C	C/C	T/C	T/T	C/C	T/T	C/C	T/T	T/C	C/C	T/T	C/C	T/T	C/C	C/C	C/C	T/T	T/T	T/T	C/C	C/C	T/T	C/C	C/C	C/C	T/T	T/T	T/T	T/T	T/T	C/C	T/T	T/T	C/C	C/C	C/C	T/T	T/T	T/T	C/C	C/C
AX-108845237	T/T	C/C	C/C	T/T	C/C	T/T	C/C	T/T	T/T	C/C	C/C	C/C	C/C	T/T	C/C	T/T	C/C	C/C	T/T	T/T	T/T	C/C	C/C	C/C	T/T	C/C	T/T	T/T	C/C	T/T	C/C	C/C	C/C	T/T	T/T	C/C	T/T	C/C	T/T	C/C	C/C	C/C	C/C	T/C	C/C	C/C	C/C	C/C	T/T
AX-108845348	C/C	C/C	C/C	C/C	C/C	C/C	C/C	C/C	C/C	C/C	C/C	C/C	C/C	C/C	C/C	C/C	C/C	C/C	C/C	C/C	C/C	C/C	C/C	C/C	C/C	C/C	C/C	C/C	C/C	C/C	C/C	C/C	C/C	C/C	C/C	C/C	C/C	C/C	C/C	C/C	C/C	C/C	C/C	C/C	C/C	C/C	C/C	C/C	C/C
AX-108845465	T/T	T/T	C/C	T/T	T/T	T/T	T/T	T/T	T/T	NN	T/C	C/C	T/T	C/C	NN	T/T	C/C	T/T	C/C	C/C	T/T	T/T	T/T	T/T	C/C	T/T	T/T	T/T	T/T	T/T	T/C	T/T	T/T	T/T	C/C	C/C	C/C	C/C	C/C	C/C	C/C	T/T	T/T	C/C	C/C	C/C	C/C	T/T	C/C
AX-108845599	C/C	C/C	C/C	C/C	C/C	A/C	A/A	C/C	C/C	C/C	C/C	A/A	C/C	C/C	C/C	C/C	A/A	A/A	C/C	A/A	A/A	A/A	NN	A/A	A/A	A/A	A/A	A/A	C/C	A/A	A/A	A/A	A/A	A/A	C/C	C/C	A/A	C/C	A/A	A/A	A/A	A/A	C/C	C/C	C/C	A/A	C/C	C/C	A/A
AX-108845684	T/T	C/C	T/T	C/C	C/C	C/C	C/C	C/C	C/C	T/T	T/T	C/C	C/C	T/T	T/T	T/T	T/T	C/C	T/T	C/C	C/C	T/T	T/C	C/C	T/T	C/C	C/C	C/C	C/C	T/T	C/C	C/C	C/C	T/T	T/T	T/T	T/T	C/C	C/C	T/T	T/T	C/C	C/C	C/C	T/T	T/T	T/T	T/T	T/T
AX-108845700	G/G	A/A	G/G	G/G	A/A	NN	G/G	A/A	A/A	A/A	A/A	A/A	G/G	G/G	G/G	G/G	G/G	A/A	A/A	A/A	A/A	A/A	A/A	A/A	A/A	G/G	G/G	A/A	A/A	A/A	A/G	A/A	A/A	G/G	G/G	G/G	G/G	G/G	A/A	G/G	G/G	G/G	A/A	A/A	A/A	A/A	G/G	A/A	A/A
AX-108845987	C/C	C/C	C/C	C/C	C/C	NN	T/T	C/C	T/T	C/C	C/C	C/C	T/T	T/T	C/C	C/C	T/T	C/C	T/T	T/T	C/C	T/T	NN	C/C	C/C	C/C	C/C	C/C	C/C	C/C	C/C	C/C	C/C	C/C	T/T	C/C	T/T	T/T	C/C	C/C	C/C	T/T	C/C	C/C	T/C	T/T	C/C	C/C	T/T
AX-108846048	G/G	G/G	C/C	G/G	G/G	G/G	G/G	G/G	G/G	G/G	C/C	C/C	G/G	C/C	G/G	G/G	C/C	C/C	C/C	C/C	C/C	G/G	G/G	G/G	C/C	G/G	G/G	G/G	G/G	G/G	C/G	G/G	G/G	G/G	G/G	C/C	G/G	C/C	C/C	C/C	C/C	G/G	G/G	C/C	C/C	C/C	G/G	G/G	C/C
AX-108846197	G/G	A/A	A/A	A/A	G/G	A/G	A/A	G/G	A/A	G/G	A/A	A/A	G/G	G/G	G/G	G/G	G/G	A/A	G/G	A/A	G/G	G/G	G/G	G/G	G/G	A/A	A/A	G/G	G/G	G/G	G/G	G/G	G/G	A/A	G/G	A/A	G/G	G/G	G/G	G/G	A/A	A/A	A/A	A/A	A/A	A/A	A/A	G/G	A/A
AX-108846336	A/A	G/G	A/A	G/G	G/G	G/G	G/G	G/G	G/G	G/G	A/A	A/A	G/G	A/A	G/G	G/G	A/A	G/G	A/A	A/A	A/A	G/G	NN	A/A	G/G	A/A	G/G	A/A	G/G	G/G	G/G	G/G	A/A	G/G	G/G	A/A	G/G	A/A	A/A	A/A	A/A	G/G	G/G	A/A	A/A	A/A	G/G	G/G	A/A
AX-108846353	T/T	T/T	G/G	T/T	NN	G/G	G/G	G/G	T/T	G/G	T/T	T/T	G/G	T/T	NN	T/T	G/G	T/T	G/G	T/T	T/T	T/T	T/T	T/T	G/G	G/G	T/T	G/G	G/G	G/G	G/G	G/G	G/G	T/T	T/T	G/G	T/T	G/G	T/T	T/T	G/G	T/T	G/G	T/T	G/G	G/G	G/G	G/G	T/T
AX-108846928	T/T	C/C	C/C	C/C	T/T	C/C	C/C	C/C	T/T	T/T	T/T	T/T	C/C	C/C	C/C	C/C	T/T	T/T	T/T	C/C	T/T	C/C	T/T	C/C	T/T	C/C	C/C	C/C	C/C	T/T	T/C	C/C	T/T	C/C	T/T	T/T	T/T	C/C	T/T	T/T	C/C	T/T	T/T	C/C	C/C	T/T	T/T	C/C	C/C
AX-108847061	A/A	G/G	A/A	A/A	A/A	A/G	G/G	A/A	A/A	A/A	A/A	A/A	A/G	A/A	G/G	G/G	A/A	G/G	G/G	A/A	G/G	A/A	A/A	A/A	A/A	A/A	A/A	A/A	A/A	A/A	A/A	A/A	G/G	A/A	A/A	A/A	A/A	G/G	A/A	A/A	A/A	A/A	A/A	A/A	A/A	A/A	A/A	A/A	A/A
AX-108847200	T/T	C/C	T/T	T/T	T/T	T/C	C/C	C/C	C/C	T/T	T/T	T/T	T/C	T/T	C/C	C/C	T/T	C/C	C/C	C/C	T/T	T/T	C/C	T/T	T/T	C/C	C/C	T/T	T/T	C/C	T/T	T/T	C/C	C/C	C/C	C/C	C/C	C/C	C/C	T/T	C/C	C/C	C/C	T/T	T/T	T/T	C/C	T/T	T/T
AX-108847234	C/C	C/C	C/C	C/C	T/T	T/C	T/T	T/T	C/C	C/C	C/C	T/T	T/T	C/C	C/C	C/C	T/T	C/C	T/T	C/C	T/T	C/C	C/C	C/C	C/C	C/C	C/C	T/T	C/C	T/T	T/C	T/T	C/C	T/T	C/C	T/T	C/C	C/C	T/T	C/C	C/C	C/C	C/C	C/C	T/C	T/T	T/T	C/C	C/C
AX-108847408	T/T	T/T	C/C	C/C	C/C	T/T	T/T	T/T	T/T	C/C	C/C	T/T	C/C	C/C	T/T	T/T	T/T	T/T	C/C	T/T	T/T	C/C	T/T	C/C	C/C	C/C	C/C	T/T	T/T	C/C	T/T	T/T	C/C	T/T	C/C	T/T	C/C	T/T	T/T	T/T	T/T	T/T	T/T	C/C	T/C	T/T	T/T	T/T	C/C
AX-108847443	C/C	C/C	C/C	C/C	C/C	C/C	C/C	C/C	C/C	C/C	C/C	C/C	C/C	C/C	C/C	C/C	C/C	C/C	C/C	C/C	C/C	C/C	C/C	C/C	C/C	C/C	C/C	C/C	T/T	C/C	C/C	C/C	C/C	C/C	C/C	C/C	C/C	C/C	C/C	C/C	C/C	C/C	C/C	NN	C/C	C/C	C/C	C/C	C/C
AX-108847537	A/A	A/A	A/A	A/A	A/A	A/G	G/G	A/A	A/A	A/A	A/A	G/G	A/A	A/A	A/A	A/A	G/G	G/G	A/A	G/G	G/G	G/G	G/G	G/G	G/G	G/G	G/G	G/G	A/A	G/G	G/G	G/G	G/G	G/G	A/A	A/A	G/G	A/A	G/G	G/G	G/G	G/G	A/A	A/A	A/A	G/G	A/A	A/A	G/G
AX-108848074	G/G	A/G	A/A	A/A	A/A	A/A	A/A	G/G	G/G	A/A	A/A	A/A	A/A	A/G	G/G	G/G	A/A	G/G	A/A	A/A	G/G	A/A	NN	G/G	A/A	G/G	A/A	G/G	G/G	A/A	A/G	G/G	G/G	G/G	G/G	G/G	G/G	G/G	A/A	A/A	A/A	A/A	G/G	G/G	G/G	G/G	G/G	G/G	G/G
AX-108848127	A/A	G/G	A/A	G/G	A/A	A/A	G/G	NN	A/A	A/A	A/A	A/A	A/A	A/A	G/G	G/G	A/A	A/A	G/G	A/A	A/A	A/A	A/A	A/A	NN	A/A	A/A	G/G	A/A	A/A	A/A	A/A	G/G	A/A	A/A	A/A	A/A	A/A	A/A	A/A	A/A	A/A	A/A	NN	A/G	A/A	A/A	A/A	A/A
AX-108848192	G/G	G/G	G/G	G/G	G/G	G/G	A/A	G/G	A/A	G/G	G/G	G/G	A/A	A/A	G/G	G/G	A/A	G/G	A/A	A/A	G/G	A/A	NN	G/G	G/G	G/G	G/G	G/G	G/G	G/G	G/G	G/G	G/G	G/G	A/A	G/G	A/A	A/A	G/G	G/G	G/G	A/A	G/G	G/G	A/G	A/A	G/G	G/G	A/A
AX-108848412	A/A	A/A	A/A	A/A	A/A	A/A	A/A	A/A	A/A	A/A	A/A	A/G	A/A	A/A	A/A	A/A	A/A	A/A	A/A	A/A	G/G	A/A	A/A	A/A	A/A	A/A	A/A	G/G	A/A	A/A	A/A	A/A	A/A	A/A	A/A	A/A	A/A	A/A	A/A	A/A	A/A	A/A	A/A	A/A	A/A	A/A	A/A	A/A	A/A
AX-108848507	G/G	G/G	G/G	G/G	G/G	G/G	G/G	G/G	G/G	G/G	G/G	G/G	G/G	G/G	G/G	G/G	G/G	A/A	G/G	G/G	G/G	G/G	G/G	A/A	G/G	G/G	G/G	G/G	G/G	G/G	G/G	G/G	G/G	G/G	G/G	G/G	G/G	G/G	G/G	G/G	G/G	G/G	G/G	G/G	G/G	G/G	G/G	G/G	G/G
AX-108849036	C/C	C/C	C/C	C/C	C/C	NN	C/C	T/T	T/T	C/C	C/C	T/T	T/T	T/T	C/C	C/C	T/T	T/T	C/C	T/T	C/C	C/C	T/T	T/T	T/T	C/C	C/C	C/C	T/T	T/T	T/T	T/T	C/C	C/C	C/C	C/C	C/C	T/T	T/T	C/C	T/T	C/C	C/C	C/C	T/C	C/C	C/C	T/T	C/C
AX-108849227	G/G	G/G	A/A	G/G	A/A	G/G	G/G	A/A	G/G	G/G	G/G	G/G	G/G	A/A	A/A	A/A	G/G	G/G	A/A	G/G	G/G	G/G	G/G	A/A	A/A	A/A	A/A	G/G	G/G	G/G	G/G	G/G	A/A	G/G	G/G	G/G	G/G	A/A	A/A	G/G	G/G	G/G	G/G	G/G	G/G	G/G	G/G	G/G	A/A
AX-108849338	C/C	T/T	T/T	T/T	NN	NN	T/T	NN	C/C	C/C	T/C	C/C	T/T	T/T	T/T	T/T	C/C	C/C	T/T	T/T	C/C	T/T	C/C	T/T	C/C	T/T	T/T	C/C	C/C	T/T	T/C	T/C	C/C	T/T	C/C	C/C	C/C	T/T	C/C	C/C	T/T	C/C	C/C	T/T	T/T	C/C	C/C	T/T	T/T
AX-108849446	G/G	G/G	G/G	G/G	G/G	C/G	C/C	G/G	G/G	G/G	G/G	C/C	G/G	G/G	G/G	G/G	C/C	C/C	G/G	C/C	C/C	C/C	C/C	C/C	C/C	C/C	C/C	C/C	G/G	C/C	C/C	C/C	C/C	C/C	G/G	G/G	C/C	G/G	C/C	C/C	C/C	C/C	G/G	G/G	G/G	C/C	G/G	G/G	C/C
AX-108849516	G/G	G/G	A/A	A/A	G/G	NN	A/A	G/G	G/G	A/A	G/G	A/A	A/A	G/G	A/A	G/G	A/A	NN	A/A	A/A	A/A	G/G	G/G	G/G	A/A	A/A	G/G	A/A	G/G	A/A	A/A	A/A	G/G	A/A	A/A	A/A	A/A	G/G	G/G	G/G	G/G	G/G	A/A	A/A	A/G	G/G	A/A	A/A	G/G
AX-108849862	A/A	A/A	G/G	A/A	A/A	NN	A/A	A/A	G/G	A/A	A/A	A/A	G/G	G/G	A/G	A/A	G/G	A/A	A/A	A/A	A/A	A/A	A/G	G/G	A/A	A/A	A/A	A/A	A/A	A/A	G/G	G/G	A/A	A/A	A/A	A/A	A/A	G/G	A/A	A/A	G/G	A/A	G/G	A/A	G/G	G/G	A/A	A/A	A/A
AX-108849953	T/T	C/C	C/C	C/C	T/T	C/C	C/C	T/T	T/T	T/T	T/C	T/T	C/C	C/C	C/C	C/C	T/T	T/T	C/C	C/C	T/T	C/C	T/T	C/C	T/T	C/C	C/C	T/T	T/T	C/C	T/C	C/C	T/T	C/C	T/T	T/T	T/T	C/C	C/C	T/T	C/C	T/T	T/T	C/C	C/C	T/T	T/T	C/C	C/C
AX-108849968	C/C	C/C	C/C	C/C	T/T	T/T	T/T	T/T	T/T	T/T	T/C	C/C	T/T	C/C	T/T	C/C	T/C	T/T	C/C	T/T	C/C	T/T	T/T	T/T	C/C	C/C	C/C	T/T	T/T	C/C	T/T	T/T	T/T	C/C	C/C	C/C	C/C	C/C	T/T	C/C	C/C	T/T	T/T	T/T	C/C	C/C	C/C	T/T	T/T
AX-108850182	C/C	T/T	C/C	T/T	C/C	T/C	T/T	T/T	T/T	C/C	C/C	C/C	T/C	C/C	T/T	T/T	C/C	T/T	T/T	T/T	T/T	C/C	T/T	C/C	C/C	T/T	T/T	NN	C/C	T/T	C/C	C/C	T/T	T/T	T/T	T/T	T/T	T/T	T/T	C/C	T/T	T/T	T/T	C/C	C/C	C/C	T/T	C/C	C/C
AX-108850477	G/G	A/A	A/A	A/A	G/G	A/A	A/A	A/A	G/G	G/G	A/G	G/G	A/A	A/A	A/A	A/A	G/G	G/G	A/A	A/A	A/A	A/A	G/G	A/A	G/G	A/A	A/A	A/A	G/G	A/A	A/G	A/A	G/G	A/A	G/G	G/G	G/G	A/A	G/G	G/G	A/A	G/G	G/G	A/A	A/A	G/G	G/G	A/A	A/A
AX-108850595	G/G	G/G	A/A	A/A	G/G	A/G	A/A	G/G	G/G	A/A	G/G	A/A	A/A	G/G	A/A	G/G	A/A	G/G	A/A	A/A	A/A	G/G	G/G	G/G	A/A	A/A	G/G	A/A	G/G	A/A	A/A	A/A	G/G	A/A	A/A	A/A	A/A	G/G	G/G	G/G	G/G	G/G	A/A	A/A	A/G	G/G	A/A	A/A	G/G
AX-108850899	T/T	T/T	C/C	T/T	T/T	T/T	T/T	T/T	T/T	T/T	T/C	C/C	T/T	C/C	T/C	T/T	C/C	T/T	C/C	C/C	T/T	T/T	T/T	T/T	C/C	T/T	T/T	T/T	T/T	T/T	T/C	T/T	T/T	T/T	C/C	C/C	C/C	C/C	C/C	C/C	C/C	T/T	T/T	C/C	C/C	C/C	C/C	T/T	C/C
AX-108851389	G/G	G/G	C/C	C/C	G/G	C/C	C/C	C/C	G/G	G/G	G/G	G/G	C/C	G/G	G/G	C/C	G/G	C/C	G/G	C/C	C/C	C/C	G/G	G/G	C/C	C/C	G/G	G/G	C/C	C/C	C/C	C/C	C/C	G/G	G/G	G/G	G/G	C/C	C/C	G/G	C/C	G/G	C/C	G/G	C/G	G/G	G/G	G/G	C/C
AX-108851401	G/G	G/G	G/G	G/G	G/G	A/G	A/A	G/G	G/G	G/G	G/G	A/A	G/G	G/G	G/G	G/G	A/A	A/A	G/G	A/A	A/A	A/A	A/A	A/A	A/A	A/A	A/A	A/A	G/G	A/A	A/A	A/A	A/A	A/A	A/G	G/G	A/A	G/G	A/A	A/A	A/A	A/A	G/G	G/G	G/G	A/A	G/G	G/G	A/A
AX-108851566	C/C	C/C	T/T	C/C	T/T	T/T	T/T	T/C	C/C	T/T	T/T	C/C	C/C	T/T	C/C	C/C	T/T	T/T	C/C	C/C	C/C	T/T	NN	T/T	T/T	C/C	T/T	T/T	T/T	C/C	T/T	T/T	T/T	C/C	C/C	C/C	C/C	C/C	C/C	C/C	T/T	T/T	T/T	T/T	T/T	T/T	T/T	C/C	T/T
AX-108851806	A/A	G/G	A/A	A/A	G/G	A/A	A/A	G/G	G/G	G/G	NN	A/A	A/A	A/A	A/A	A/A	A/A	A/A	G/G	G/G	G/G	G/G	G/G	G/G	A/A	G/G	A/A	A/A	A/A	A/A	A/G	A/A	G/G	G/G	A/A	G/G	A/A	A/A	G/G	G/G	A/A	G/G	G/G	G/G	A/A	G/G	G/G	G/G	A/A
AX-108852174	A/A	A/A	G/G	G/G	A/A	A/A	G/G	A/A	A/A	G/G	A/A	G/G	G/G	A/A	G/G	A/A	G/G	A/A	G/G	G/G	G/G	A/A	A/A	A/A	G/G	G/G	A/A	G/G	A/A	G/G	G/G	G/G	A/A	G/G	G/G	G/G	G/G	A/A	A/A	A/A	A/A	A/A	G/G	G/G	A/G	A/A	G/G	G/G	A/A
AX-108852213	A/A	G/G	G/G	G/G	A/A	G/G	G/G	G/G	A/A	A/A	A/G	A/A	G/G	G/G	G/G	G/G	A/A	A/A	G/G	G/G	A/A	G/G	A/A	G/G	A/A	G/G	G/G	A/A	A/A	G/G	A/G	G/G	A/A	G/G	A/A	A/A	A/A	G/G	A/A	A/A	G/G	A/A	A/A	G/G	G/G	A/A	A/A	G/G	G/G
AX-108852220	G/G	G/G	A/A	G/G	G/G	G/G	G/G	G/G	A/A	G/G	G/G	G/G	G/G	A/A	G/G	G/G	A/A	G/G	G/G	G/G	A/A	G/G	A/A	A/A	G/G	A/A	A/A	A/A	A/A	G/G	A/G	A/A	A/A	G/G	G/G	G/G	G/G	A/A	A/A	G/G	G/G	G/G	G/G	G/G	G/G	G/G	G/G	A/A	G/G
AX-108852281	C/C	C/C	C/C	C/C	C/C	T/T	T/T	T/T	T/T	C/C	C/C	C/C	T/T	C/C	C/C	C/C	T/T	T/T	T/T	C/C	C/C	C/C	T/T	C/C	T/T	C/C	C/C	C/C	T/T	T/T	T/C	C/C	T/T	T/T	T/T	T/T	C/C	C/C	T/T	T/T	T/T	T/T	C/C	C/C	T/T	C/C	T/T	C/C	C/C
AX-108852387	A/A	G/G	A/A	G/G	G/G	G/G	G/G	A/A	G/G	G/G	NN	A/A	NN	A/A	A/A	G/G	A/A	G/G	A/A	G/G	A/A	A/A	G/G	A/A	A/A	G/G	G/G	A/A	A/A	A/A	G/G	G/G	G/G	G/G	A/A	A/A	A/A	A/A	A/A	G/G	G/G	G/G	G/G	G/G	A/A	A/A	A/A	G/G	A/A
AX-108852414	G/G	G/G	G/G	G/G	T/T	NN	T/T	T/T	T/T	T/T	T/G	G/G	T/T	G/G	T/T	G/G	NN	T/T	G/G	T/T	T/T	T/T	NN	T/T	G/G	G/G	G/G	G/G	G/G	G/G	T/T	T/T	T/T	G/G	G/G	G/G	G/G	G/G	T/T	G/G	G/G	T/T	T/T	T/T	G/G	G/G	G/G	T/T	T/T
AX-108852569	C/C	C/C	T/T	C/C	T/T	T/T	T/T	C/C	C/C	T/T	T/T	C/C	C/C	T/T	C/C	C/C	T/T	T/T	C/C	C/C	C/C	T/T	T/C	T/T	T/T	C/C	T/T	T/T	T/T	C/C	T/T	T/T	T/T	C/C	C/C	C/C	C/C	C/C	T/T	C/C	C/C	T/T	T/T	T/T	T/T	T/T	T/T	C/C	T/T
AX-108852710	C/C	T/T	C/C	T/T	T/T	C/C	C/C	C/C	C/C	T/T	T/T	T/C	C/C	C/C	T/T	T/T	T/T	C/C	C/C	C/C	T/T	T/T	C/C	C/C	C/C	T/T	C/C	C/C	C/C	T/T	C/C	C/C	C/C	C/C	T/T	C/C	T/T	T/T	C/C	C/C	C/C	C/C	T/T	T/T	T/T	T/T	C/C	T/T	T/T
AX-108852747	T/T	C/C	T/T	T/T	C/C	T/T	C/C	C/C	T/T	T/T	T/T	C/C	C/C	T/T	T/T	T/T	C/C	T/T	C/C	T/T	C/C	T/T	T/T	T/T	T/T	T/T	T/T	T/T	T/T	C/C	T/C	C/C	T/T	C/C	T/T	C/C	T/T	T/T	C/C	T/T	T/T	T/T	T/T	C/C	T/C	C/C	C/C	T/T	T/T
AX-108853101	G/G	C/C	C/C	C/C	G/G	G/G	C/C	G/G	G/G	G/G	G/G	C/C	C/C	G/G	C/C	C/C	G/G	G/G	G/G	G/G	G/G	G/G	C/C	C/C	C/C	C/C	C/C	G/G	G/G	G/G	C/G	G/G	G/G	C/C	G/G	C/C	G/G	G/G	G/G	G/G	C/C	C/C	G/G	G/G	G/G	C/C	C/C	G/G	G/G
AX-108853245	C/C	T/T	C/C	T/T	T/T	T/T	T/T	T/T	T/T	C/C	C/C	C/C	T/T	C/C	C/C	C/C	C/C	T/T	C/C	T/T	T/T	C/C	T/T	T/T	C/C	T/T	T/T	C/C	T/T	C/C	T/T	T/T	T/T	C/C	C/C	C/C	C/C	T/T	T/T	C/C	C/C	T/T	T/T	T/T	C/C	C/C	C/C	T/T	C/C
AX-108853497	G/G	A/A	A/A	A/A	G/G	A/A	A/A	A/A	G/G	G/G	A/G	G/G	A/A	A/A	A/A	A/A	G/G	G/G	A/A	A/A	G/G	A/A	G/G	A/A	G/G	A/A	A/A	G/G	G/G	G/G	A/G	A/A	G/G	A/A	G/G	G/G	G/G	A/A	G/G	G/G	A/A	G/G	G/G	A/A	A/A	G/G	G/G	A/A	A/A
AX-108854276	A/A	NN	A/A	A/A	A/A	A/G	G/G	A/A	A/A	A/A	A/A	A/A	A/G	A/A	G/G	G/G	A/A	G/G	G/G	A/A	G/G	A/A	A/A	A/A	A/A	A/A	A/A	A/A	A/A	A/A	A/A	A/A	G/G	A/A	A/A	A/A	A/A	G/G	A/A	A/A	A/A	A/A	A/A	A/A	A/A	A/A	A/A	A/A	A/A
AX-108854283	G/G	A/G	G/G	A/G	A/A	A/G	G/G	A/A	A/G	A/A	G/G	A/A	G/G	A/G	G/G	G/G	G/G	G/G	G/G	G/G	A/A	A/A	G/G	A/A	NN	G/G	G/G	G/G	A/A	G/G	A/G	G/G	G/G	A/G	A/G	G/G	A/G	G/G	G/G	G/G	A/G	A/A	A/A	G/G	A/G	A/G	G/G	A/A	A/A
AX-108854285	G/G	C/C	C/C	C/C	G/G	C/C	C/C	C/C	G/G	G/G	G/G	C/C	C/C	C/C	C/C	C/C	G/G	G/G	G/G	C/C	G/G	C/C	NN	C/C	G/G	C/C	C/C	C/C	C/C	G/G	C/G	C/C	G/G	C/C	G/G	G/G	G/G	C/C	G/G	G/G	C/C	G/G	G/G	C/C	C/C	G/G	G/G	C/C	C/C
AX-108854329	T/T	T/T	T/T	C/C	C/C	T/C	C/C	T/T	NN	C/C	T/T	C/C	C/C	T/T	T/T	T/T	C/C	NN	C/C	C/C	C/C	C/C	T/T	NN	T/T	C/C	T/T	C/C	C/C	T/T	T/T	C/C	T/T	C/C	C/C	C/C	C/C	T/C	T/T	C/C	T/T	T/T	T/T	C/C	T/C	C/C	C/C	T/T	T/T
AX-108854345	G/G	G/G	C/C	C/C	C/C	C/G	C/C	C/C	C/C	G/G	G/G	G/G	C/C	G/G	C/C	C/C	G/G	G/G	C/C	C/C	C/C	G/G	G/G	C/C	C/C	C/C	G/G	C/C	G/G	G/G	G/G	G/G	C/C	C/C	C/C	G/G	C/C	C/C	G/G	C/C	C/C	C/C	C/G	G/G	G/G	G/G	G/G	G/G	C/C
AX-108854395	G/G	A/A	G/G	NN	G/G	A/G	G/G	A/A	A/A	A/A	A/A	G/G	G/G	A/A	G/G	G/G	A/A	G/G	A/A	A/A	A/A	G/G	A/G	G/G	G/G	G/G	A/A	G/G	A/A	A/A	A/A	A/A	G/G	G/G	A/A	G/G	A/A	A/A	A/A	A/A	A/A	A/A	G/G	A/A	A/A	A/A	G/G	A/A	A/A
AX-108854488	C/C	T/T	C/C	C/C	C/C	C/C	T/T	C/C	C/C	C/C	C/C	C/C	T/C	C/C	T/T	T/T	C/C	T/T	T/T	C/C	C/C	C/C	C/C	C/C	C/C	C/C	C/C	C/C	C/C	C/C	C/C	C/C	T/T	C/C	C/C	C/C	C/C	T/T	C/C	C/C	C/C	C/C	C/C	C/C	C/C	C/C	C/C	C/C	C/C
AX-108854598	T/T	T/T	T/T	T/T	C/C	T/T	C/C	C/C	T/T	T/T	T/T	C/C	T/C	T/T	T/T	T/T	C/C	T/T	C/C	T/T	T/T	T/T	T/T	C/C	T/T	T/T	T/T	C/C	T/T	C/C	T/C	C/C	T/T	C/C	T/T	C/C	T/T	C/C	C/C	T/T	T/T	T/T	T/T	T/T	C/C	C/C	C/C	C/C	T/T
AX-108854600	A/A	A/A	A/A	A/A	C/C	C/C	C/C	A/A	C/C	C/C	C/C	A/A	A/A	C/C	A/A	A/A	A/A	C/C	C/C	A/A	A/A	A/A	C/C	A/A	C/C	C/C	A/A	A/A	A/A	C/C	A/C	C/C	A/A	A/A	C/C	C/C	C/C	C/C	C/C	C/C	C/C	C/C	C/C	C/C	A/C	C/C	C/C	C/C	A/A
AX-108854824	C/C	C/C	C/C	C/C	C/C	C/C	C/C	C/C	C/C	C/C	C/C	C/C	C/C	C/C	C/C	C/C	C/C	C/C	C/C	C/C	T/T	C/C	C/C	C/C	C/C	C/C	C/C	C/C	C/C	C/C	C/C	C/C	C/C	C/C	C/C	T/T	C/C	C/C	C/C	C/C	C/C	C/C	C/C	C/C	C/C	C/C	T/T	T/T	C/C
AX-108854836	A/A	A/A	G/G	A/A	G/G	A/A	A/A	A/A	G/G	G/G	A/A	G/G	NN	G/G	A/G	A/A	A/A	A/A	G/G	A/A	G/G	A/A	G/G	A/A	A/A	A/A	G/G	A/A	G/G	A/A	A/A	A/A	G/G	A/A	G/G	A/A	G/G	G/G	G/G	G/G	G/G	G/G	G/G	G/G	G/G	G/G	A/A	G/G	G/G
AX-108855004	G/G	G/G	A/A	G/G	A/A	G/G	G/G	A/A	A/A	G/G	G/G	G/G	A/A	A/A	A/A	A/A	G/G	A/A	A/A	G/G	G/G	G/G	G/G	A/A	A/A	A/A	A/A	A/A	G/G	G/G	A/G	G/G	A/A	G/G	G/G	G/G	G/G	A/A	G/G	A/A	A/A	A/A	G/G	A/A	G/G	G/G	G/G	G/G	A/A
AX-108855253	C/C	T/T	C/C	C/C	C/C	NN	NN	C/C	C/C	C/C	C/C	C/C	T/C	C/C	T/T	T/T	C/C	T/T	T/T	C/C	C/C	C/C	C/C	C/C	C/C	C/C	C/C	C/C	C/C	C/C	C/C	C/C	T/T	C/C	C/C	C/C	C/C	T/T	C/C	C/C	C/C	C/C	C/C	C/C	C/C	C/C	C/C	C/C	C/C
AX-108855445	C/C	C/C	T/T	C/C	T/T	T/T	T/T	C/C	C/C	T/T	T/T	C/C	C/C	T/T	C/C	C/C	T/T	T/T	C/C	C/C	C/C	T/T	T/C	T/T	T/T	C/C	T/T	T/T	T/T	C/C	T/T	T/T	T/T	C/C	C/C	C/C	C/C	C/C	C/C	C/C	T/T	T/T	T/T	T/T	T/T	T/T	T/T	C/C	T/T
AX-108855488	G/G	A/A	A/A	A/A	G/G	A/A	A/A	A/A	G/G	G/G	G/G	G/G	A/A	A/A	A/A	A/A	G/G	G/G	G/G	A/A	G/G	A/A	A/G	A/A	G/G	A/A	A/A	A/A	A/A	G/G	A/G	A/A	G/G	A/A	G/G	G/G	G/G	A/A	G/G	G/G	A/A	G/G	G/G	A/A	A/A	G/G	G/G	A/A	A/A
AX-108855762	G/G	G/G	A/A	A/A	G/G	A/G	A/A	G/G	G/G	A/A	G/G	A/A	A/A	G/G	A/A	G/G	A/A	G/G	A/A	A/A	A/A	G/G	G/G	G/G	A/A	A/A	G/G	G/G	G/G	A/A	A/A	A/A	G/G	A/A	A/A	A/A	A/A	G/G	G/G	G/G	G/G	G/G	A/A	A/A	A/G	G/G	A/A	A/A	G/G
AX-108855919	T/T	T/T	G/G	T/T	G/G	T/T	T/T	T/T	G/G	G/G	T/T	G/G	T/G	G/G	T/G	T/T	T/T	T/T	G/G	T/T	G/G	T/T	G/G	T/T	T/T	T/T	G/G	T/T	G/G	T/T	T/T	T/T	G/G	T/T	G/G	T/T	G/G	G/G	G/G	G/G	G/G	G/G	G/G	G/G	G/G	G/G	T/T	G/G	G/G
AX-108856146	A/A	A/A	A/A	A/A	A/A	NN	C/C	A/A	A/A	A/A	A/A	C/C	A/A	C/C	C/C	C/C	C/C	C/C	A/A	C/C	C/C	C/C	NN	C/C	C/C	C/C	A/A	C/C	A/A	C/C	C/C	C/C	C/C	C/C	C/C	A/A	C/C	A/A	C/C	A/A	C/C	C/C	A/A	A/C	C/C	C/C	A/A	A/A	C/C
AX-108856176	G/G	A/A	G/G	A/A	G/G	G/G	A/A	A/A	G/G	G/G	G/G	G/G	A/A	A/A	A/A	A/A	G/G	G/G	A/A	G/G	G/G	G/G	G/G	G/G	A/G	G/G	G/G	G/G	G/G	G/G	G/G	G/G	A/A	G/G	G/G	G/G	G/G	A/A	G/G	G/G	G/G	G/G	G/G	A/G	G/G	G/G	G/G	G/G	G/G
AX-108856528	A/A	A/A	G/G	G/G	A/A	A/G	G/G	A/A	A/A	G/G	A/A	G/G	G/G	A/A	G/G	A/A	G/G	A/A	G/G	G/G	G/G	A/A	A/A	A/A	G/G	G/G	A/A	G/G	A/A	G/G	G/G	G/G	A/A	G/G	G/G	G/G	G/G	A/A	A/A	A/A	A/A	A/A	G/G	G/G	A/G	A/A	G/G	G/G	A/A
AX-108856756	A/A	G/G	A/A	A/A	A/A	G/G	A/A	A/A	G/G	A/A	A/A	G/G	A/G	G/G	G/G	G/G	G/G	A/A	G/G	A/A	A/A	G/G	A/A	G/G	G/G	A/A	G/G	A/A	A/A	G/G	A/G	G/G	A/A	G/G	A/A	G/G	A/A	A/A	G/G	A/A	A/A	G/G	G/G	G/G	A/G	A/A	G/G	A/A	A/A
AX-108857293	C/C	C/C	C/C	T/T	T/T	NN	T/T	C/C	C/C	T/T	C/C	T/T	T/T	C/C	C/C	C/C	T/T	C/C	T/T	T/T	T/T	T/T	C/C	T/T	C/C	T/T	C/C	T/T	T/T	C/C	T/C	T/T	C/C	T/T	T/T	T/T	T/T	C/C	C/C	T/T	C/C	C/C	C/C	T/T	T/C	T/T	T/T	C/C	C/C
AX-108857355	T/T	C/C	T/T	C/C	T/T	T/T	T/T	C/C	T/T	T/T	T/C	C/C	NN	C/C	T/T	T/T	T/T	C/C	T/T	C/C	T/T	C/C	T/C	T/T	T/T	C/C	C/C	C/C	T/T	C/C	C/C	C/C	T/T	T/T	C/C	T/T	C/C	T/T	C/C	C/C	C/C	C/C	T/T	T/T	C/C	C/C	T/T	T/T	T/T
AX-108857492	C/C	T/T	T/T	T/T	C/C	NN	C/C	C/C	T/T	C/C	C/C	C/C	C/C	T/T	T/T	C/C	T/T	T/T	C/C	C/C	C/C	C/C	T/T	C/C	C/C	T/T	C/C	T/T	C/C	T/T	NN	T/T	C/C	T/T	T/T	C/C	T/T	C/C	T/T	T/T	T/T	C/C	C/C	C/C	T/T	T/T	C/C	C/C	C/C
AX-108857511	NN	A/A	A/A	A/A	NN	A/A	A/A	NN	A/A	NN	NN	NN	A/A	NN	NN	NN	NN	NN	NN	A/A	A/A	NN	NN	NN	NN	NN	A/A	NN	NN	NN	A/A	NN	NN	A/A	NN	A/A	NN	NN	NN	NN	A/A	NN	A/A	A/A	A/A	A/A	A/A	NN	A/A
AX-108857514	T/T	T/T	C/C	T/T	C/C	T/T	T/T	T/T	C/C	C/C	T/T	C/C	T/C	C/C	T/C	T/T	T/T	T/T	C/C	T/T	C/C	T/T	C/C	T/T	T/T	T/T	C/C	T/T	C/C	T/T	T/T	T/T	C/C	T/T	C/C	T/T	C/C	C/C	C/C	C/C	C/C	C/C	C/C	C/C	C/C	C/C	T/T	C/C	C/C
AX-108857638	G/G	G/G	G/G	G/G	G/G	G/G	G/G	G/G	G/G	G/G	G/G	G/G	G/G	G/G	G/G	G/G	G/G	G/G	G/G	G/G	A/A	G/G	G/G	G/G	G/G	G/G	G/G	G/G	A/A	G/G	G/G	G/G	G/G	G/G	G/G	G/G	G/G	G/G	G/G	G/G	G/G	G/G	G/G	A/G	G/G	G/G	G/G	G/G	G/G
AX-108857771	A/A	A/A	A/A	A/A	A/A	A/A	A/A	A/A	A/A	G/G	A/A	A/A	A/A	A/A	A/A	A/A	A/A	A/A	A/A	G/G	G/G	A/A	A/G	A/A	A/A	A/A	G/G	A/A	A/A	G/G	A/G	A/A	A/A	G/G	A/A	G/G	A/A	A/A	G/G	G/G	A/A	A/A	G/G	A/A	A/A	A/A	A/A	A/A	A/A
AX-108858579	A/A	A/A	G/G	A/A	G/G	G/G	G/G	A/A	A/A	G/G	G/G	A/A	A/A	G/G	A/A	A/A	G/G	G/G	A/A	A/A	A/A	G/G	A/A	G/G	G/G	A/A	G/G	G/G	G/G	A/A	G/G	G/G	G/G	A/A	A/A	A/A	A/A	A/A	G/G	A/A	A/A	G/G	G/G	G/G	G/G	G/G	G/G	A/A	G/G
AX-108858736	A/A	C/C	A/A	A/A	A/A	A/C	C/C	A/A	A/A	A/A	A/A	A/A	A/C	A/A	C/C	C/C	A/A	C/C	C/C	A/A	C/C	A/A	A/A	A/A	A/A	A/A	A/A	A/A	A/A	A/A	A/A	A/A	C/C	A/A	A/A	A/A	A/A	C/C	A/A	A/A	A/A	A/A	A/A	NN	A/A	A/A	A/A	A/A	A/A
AX-108858773	A/A	G/G	A/A	G/G	A/A	A/G	G/G	G/G	A/A	A/A	A/A	A/A	A/A	A/A	G/G	G/G	A/A	A/A	G/G	A/A	A/A	A/A	A/A	A/A	G/G	A/A	A/A	G/G	A/A	A/A	A/A	A/A	G/G	A/A	A/A	A/A	A/A	A/G	A/A	A/A	A/A	A/A	A/A	G/G	A/G	A/A	A/A	A/A	A/A
AX-108858867	T/T	T/T	C/C	T/T	T/T	NN	T/T	T/T	T/T	T/T	T/T	T/T	C/C	C/C	T/C	T/T	C/C	T/T	T/T	T/T	T/T	T/T	C/C	C/C	T/T	T/T	T/T	T/T	T/T	T/T	T/C	T/T	T/T	T/T	T/T	T/T	T/T	C/C	T/T	T/T	C/C	T/T	C/C	T/T	C/C	C/C	T/T	T/T	T/T
AX-108859082	C/C	C/C	G/G	C/C	G/G	G/G	C/C	G/G	G/G	C/C	C/G	G/G	C/C	G/G	C/C	C/C	G/G	G/G	C/C	G/G	G/G	C/C	G/G	G/G	G/G	C/C	C/C	C/C	G/G	G/G	G/G	G/G	C/C	C/C	C/C	G/G	C/C	G/G	G/G	G/G	G/G	C/C	C/C	C/C	C/G	C/C	C/C	G/G	C/C
AX-108859251	A/A	G/G	A/A	A/A	G/G	G/G	G/G	G/G	G/G	G/G	A/G	A/A	G/G	A/A	G/G	A/A	A/G	G/G	A/A	G/G	A/A	A/A	G/G	G/G	A/A	A/A	A/A	A/A	A/A	A/A	G/G	G/G	G/G	A/A	A/A	A/A	A/A	A/A	G/G	A/A	A/A	G/G	G/G	G/G	A/A	A/A	A/A	G/G	G/G
AX-108859264	C/C	C/C	C/C	C/C	T/T	C/C	C/C	C/C	C/C	T/T	C/C	C/C	C/C	C/C	C/C	C/C	C/C	C/C	C/C	T/T	C/C	C/C	NN	C/C	C/C	T/T	C/C	T/T	C/C	C/C	T/C	C/C	C/C	T/T	C/C	T/T	C/C	C/C	C/C	T/T	C/C	T/T	T/T	T/T	C/C	C/C	T/T	T/T	C/C
AX-108859395	C/C	C/C	T/T	T/T	T/T	T/T	T/T	C/C	C/C	T/T	T/T	C/C	T/T	T/T	C/C	C/C	C/C	T/T	T/T	C/C	T/T	T/T	T/T	C/C	C/C	C/C	C/C	T/T	T/T	T/T	T/C	NN	T/T	T/T	T/T	T/T	T/T	C/C	T/T	T/T	T/T	T/T	T/T	C/C	C/C	C/C	C/C	C/C	T/T
AX-108860036	C/C	C/C	T/T	C/C	T/T	C/C	C/C	T/T	C/C	C/C	C/C	C/C	C/C	T/T	T/T	T/T	C/C	C/C	T/T	C/C	T/T	C/C	C/C	T/T	T/T	T/T	T/T	C/C	C/C	C/C	C/C	C/C	T/T	C/C	C/C	C/C	C/C	T/T	T/T	C/C	C/C	C/C	C/C	T/T	C/C	C/C	C/C	C/C	T/T
AX-108860141	C/C	T/T	C/C	T/T	T/T	T/T	T/T	T/T	T/T	T/T	C/C	C/C	T/T	C/C	T/T	T/T	C/C	T/T	C/C	C/C	C/C	T/T	T/T	C/C	T/T	C/C	T/T	C/C	T/T	T/T	T/T	T/T	C/C	T/T	T/T	C/C	T/T	C/C	C/C	C/C	C/C	T/T	T/T	C/C	C/C	C/C	T/T	T/T	C/C
AX-108860147	T/T	A/A	T/T	T/T	T/T	NN	A/A	A/A	A/A	T/T	T/T	A/A	A/A	A/A	A/A	T/T	A/A	T/T	T/T	T/T	T/T	T/T	T/T	T/T	A/A	A/A	A/A	A/A	T/T	T/T	T/T	T/T	T/T	A/A	T/T	A/A	T/T	A/T	A/A	T/T	T/T	T/T	T/T	A/A	A/A	A/A	A/A	A/A	A/A
AX-108860860	T/T	T/T	C/C	T/T	C/C	C/C	C/C	T/T	T/T	C/C	C/C	T/T	NN	C/C	T/T	T/T	C/C	NN	T/T	T/T	T/T	C/C	T/C	C/C	C/C	T/T	C/C	C/C	C/C	T/T	C/C	C/C	C/C	C/C	T/T	T/T	T/T	T/T	C/C	T/T	T/T	C/C	C/C	C/C	C/C	C/C	C/C	T/T	C/C
AX-108861530	G/G	G/G	G/G	A/A	A/A	G/G	G/G	G/G	G/G	A/A	NN	G/G	G/G	A/A	A/A	G/G	A/A	G/G	A/A	G/G	A/A	NN	G/G	A/A	G/G	A/A	A/A	A/A	G/G	A/A	G/G	G/G	G/G	A/A	A/A	G/G	A/A	A/A	A/A	A/A	A/A	G/G	A/A	G/G	A/A	A/A	G/G	G/G	G/G
AX-108861583	G/G	C/C	G/G	C/C	C/C	C/C	C/C	C/C	G/G	C/C	C/C	C/C	C/C	G/G	C/C	C/C	G/G	C/C	C/C	C/C	G/G	C/C	G/G	G/G	C/C	G/G	G/G	G/G	G/G	C/C	C/G	G/G	G/G	C/C	C/C	C/C	NN	G/G	G/G	C/C	C/C	C/C	C/C	C/G	G/G	C/C	C/C	G/G	C/C
AX-108861703	T/T	C/C	T/T	T/T	T/T	NN	C/C	T/T	T/T	T/T	T/T	T/T	T/C	T/T	C/C	C/C	T/T	C/C	C/C	T/T	T/T	T/T	T/T	T/T	T/T	T/T	T/T	T/T	T/T	T/T	T/T	T/T	C/C	T/T	T/T	T/T	T/T	C/C	T/T	T/T	T/T	T/T	T/T	T/T	T/T	T/T	T/T	T/T	T/T
AX-108861790	G/G	G/G	G/G	G/G	G/G	G/G	G/G	G/G	G/G	G/G	G/G	G/G	G/G	G/G	G/G	G/G	G/G	G/G	G/G	G/G	G/G	G/G	G/G	G/G	G/G	G/G	G/G	G/G	T/T	G/G	G/G	G/G	G/G	G/G	G/G	G/G	G/G	G/G	G/G	G/G	G/G	G/G	G/G	T/G	G/G	G/G	G/G	G/G	G/G
AX-108861808	A/A	A/A	A/A	A/A	G/G	G/G	G/G	G/G	G/G	G/G	A/G	A/A	G/G	A/A	G/G	A/A	A/G	G/G	A/A	G/G	A/A	G/G	G/G	G/G	A/A	A/A	A/A	G/G	G/G	A/A	G/G	G/G	G/G	A/A	A/A	A/A	A/A	A/A	G/G	A/A	A/A	G/G	G/G	G/G	A/A	A/A	A/A	G/G	G/G
AX-108862463	G/G	A/A	G/G	A/A	G/G	A/G	A/A	A/A	A/A	A/A	A/A	G/G	A/A	A/A	G/G	G/G	A/A	A/A	G/G	A/A	A/A	A/A	A/A	A/A	G/G	G/G	A/A	A/A	G/G	G/G	A/G	A/A	A/A	G/G	A/A	G/G	A/A	G/G	A/A	A/A	G/G	A/A	A/A	A/G	A/A	A/A	G/G	A/A	G/G
AX-108862490	C/C	C/C	C/C	C/C	G/G	NN	G/G	C/C	G/G	G/G	C/C	C/C	C/C	G/G	C/C	C/C	C/C	C/C	G/G	G/G	G/G	C/C	G/G	C/C	C/C	G/G	C/C	G/G	C/C	C/C	G/G	G/G	G/G	C/C	C/C	G/G	C/C	C/C	G/G	G/G	C/C	G/G	G/G	G/G	C/C	G/G	G/G	G/G	C/C
AX-108863590	G/G	G/G	T/T	G/G	G/G	G/G	G/G	G/G	G/G	G/G	T/T	T/T	G/G	T/T	G/G	G/G	T/T	T/T	T/T	T/T	T/T	G/G	G/G	G/G	T/T	G/G	G/G	G/G	G/G	G/G	T/G	G/G	G/G	G/G	G/G	T/T	G/G	T/T	T/T	T/T	T/T	G/G	G/G	T/T	T/T	T/T	G/G	G/G	T/T
AX-108863617	G/G	A/A	A/A	A/A	A/A	A/G	G/G	G/G	G/G	A/A	A/A	A/G	G/G	G/G	A/A	A/A	A/A	G/G	G/G	G/G	A/A	A/A	G/G	G/G	G/G	A/A	G/G	A/A	A/A	A/A	G/G	G/G	G/G	G/G	A/A	G/G	A/A	A/A	G/G	G/G	G/G	G/G	A/A	A/A	A/A	A/A	G/G	A/A	A/A
AX-108863701	C/C	T/T	C/C	C/C	C/C	C/C	T/T	C/C	C/C	C/C	C/C	C/C	T/C	C/C	T/T	T/T	C/C	T/T	T/T	C/C	C/C	C/C	C/C	C/C	C/C	C/C	C/C	C/C	C/C	C/C	C/C	C/C	T/T	C/C	C/C	C/C	C/C	T/T	C/C	C/C	C/C	C/C	C/C	C/C	C/C	C/C	C/C	C/C	C/C
AX-108863746	C/C	T/T	C/C	T/T	T/T	T/T	T/T	T/T	C/C	T/T	T/T	C/C	T/C	C/C	C/C	C/C	C/C	T/T	C/C	T/T	C/C	C/C	C/C	T/T	T/T	T/T	T/T	T/T	T/T	T/T	C/C	C/C	C/C	C/C	T/T	C/C	T/T	C/C	T/T	C/C	C/C	C/C	C/C	C/C	T/C	T/T	C/C	C/C	T/T
AX-108863928	T/T	T/T	C/C	T/T	T/T	T/T	T/T	T/T	C/C	T/T	T/T	T/T	C/C	C/C	T/T	T/T	C/C	T/T	T/T	T/T	C/C	T/T	C/C	C/C	T/T	C/C	C/C	C/C	C/C	T/T	T/C	C/C	C/C	T/T	T/T	T/T	T/T	C/C	C/C	T/T	T/T	T/T	T/T	T/T	T/T	T/T	T/T	C/C	T/T
AX-108864268	T/T	T/T	T/T	T/T	C/C	C/C	C/C	C/C	C/C	C/C	T/C	T/T	C/C	T/T	C/C	T/T	T/C	C/C	T/T	C/C	T/T	C/C	C/C	C/C	T/T	T/T	T/T	C/C	C/C	T/T	C/C	C/C	C/C	T/T	T/T	T/T	T/T	T/T	C/C	T/T	T/T	C/C	C/C	C/C	T/T	T/T	T/T	C/C	C/C
AX-108864559	G/G	A/A	G/G	A/A	A/A	A/A	A/A	A/A	A/A	G/G	G/G	A/A	A/A	A/A	G/G	G/G	A/A	G/G	A/A	G/G	A/A	G/G	G/G	A/A	G/G	G/G	A/A	A/A	A/A	A/A	G/G	G/G	G/G	A/A	A/A	A/A	A/A	A/A	A/A	G/G	G/G	G/G	G/G	A/A	A/G	G/G	A/A	A/A	G/G
AX-108864722	T/T	G/G	T/T	T/T	T/T	T/G	G/G	T/T	T/T	T/T	T/T	T/T	T/G	T/T	G/G	G/G	T/T	G/G	G/G	T/T	T/T	T/T	T/T	T/T	T/T	T/T	T/T	T/T	T/T	T/T	T/T	T/T	G/G	T/T	T/T	T/T	T/T	G/G	T/T	T/T	T/T	T/T	T/T	T/T	T/T	T/T	T/T	T/T	T/T
AX-108864741	C/C	G/G	G/G	G/G	C/C	NN	G/G	C/C	C/C	C/C	C/C	C/C	C/C	C/C	C/G	G/G	G/G	C/C	G/G	C/C	G/G	C/C	G/G	C/C	C/C	C/C	G/G	G/G	G/G	G/G	C/C	C/C	C/C	C/C	G/G	G/G	G/G	G/G	C/C	G/G	G/G	G/G	C/C	C/C	G/G	G/G	G/G	C/C	C/C
AX-108865061	G/G	G/G	A/A	A/A	A/A	G/G	G/G	G/G	G/G	A/A	A/A	G/G	A/A	A/A	A/G	G/G	G/G	G/G	A/A	G/G	G/G	A/A	G/G	A/A	A/A	A/A	A/A	G/G	G/G	A/A	G/G	G/G	NN	G/G	A/A	G/G	A/A	G/G	G/G	G/G	G/G	G/G	G/G	A/A	A/G	G/G	G/G	G/G	A/A
AX-108865260	A/A	A/A	A/A	A/A	C/C	C/C	C/C	C/C	C/C	C/C	A/C	A/A	C/C	A/A	C/C	A/A	A/C	C/C	A/A	C/C	A/A	C/C	C/C	C/C	A/A	A/A	A/A	C/C	C/C	A/A	C/C	C/C	C/C	A/A	A/A	A/A	A/A	A/A	C/C	A/A	A/A	C/C	C/C	C/C	A/A	A/A	A/A	C/C	C/C
AX-108865480	T/T	C/C	T/T	C/C	C/C	C/C	C/C	C/C	T/T	C/C	C/C	T/T	T/T	C/C	C/C	C/C	C/C	T/T	C/C	C/C	C/C	T/T	C/C	T/T	T/T	T/T	C/C	C/C	C/C	C/C	C/C	C/C	T/T	T/T	C/C	T/T	C/C	C/C	C/C	C/C	C/C	C/C	T/T	C/C	C/C	C/C	T/T	C/C	C/C
AX-108865581	T/T	T/T	T/T	T/T	T/T	T/T	C/C	C/C	T/T	T/T	T/T	T/T	T/T	C/C	T/T	T/T	T/T	C/C	C/C	T/T	C/C	C/C	C/C	C/C	T/T	C/C	T/T	T/T	C/C	T/T	C/C	C/C	T/T	C/C	C/C	C/C	C/C	C/C	T/T	T/T	T/T	C/C	T/T	C/C	T/T	T/T	C/C	T/T	T/T
AX-108865734	T/T	T/T	C/C	T/T	C/C	T/T	C/C	T/T	C/C	C/C	C/C	C/C	C/C	T/T	T/T	C/C	C/C	C/C	T/T	C/C	T/T	C/C	C/C	T/T	T/T	C/C	T/T	C/C	T/T	C/C	C/C	C/C	T/T	T/T	T/T	T/T	T/T	C/C	T/T	T/T	T/T	T/T	T/T	NN	C/C	C/C	T/T	T/T	T/T
AX-108866480	G/G	A/A	G/G	G/G	G/G	G/G	A/A	G/G	A/A	G/G	A/A	G/G	A/G	G/G	A/A	A/A	G/G	G/G	A/A	A/A	G/G	G/G	A/G	G/G	G/G	A/A	A/A	A/A	G/G	A/A	G/G	G/G	A/A	A/A	A/A	A/A	A/A	A/A	A/A	A/A	G/G	A/A	A/A	G/G	G/G	G/G	A/A	G/G	G/G
AX-108866614	A/A	A/A	NN	A/A	A/A	A/C	A/A	A/A	A/A	NN	A/A	A/A	A/A	A/C	NN	A/A	A/C	A/A	A/A	A/A	A/A	A/A	A/C	NN	NN	A/A	A/A	A/A	A/A	A/A	NN	A/C	A/A	A/A	A/A	A/A	A/A	A/C	A/A	A/A	A/C	A/A	A/C	A/A	C/C	NN	A/A	A/C	A/A
AX-108866979	C/C	C/C	C/C	C/C	G/G	G/G	G/G	G/G	G/G	G/G	C/C	C/C	G/G	C/C	C/C	C/C	G/G	C/C	G/G	C/C	G/G	C/C	C/G	G/G	G/G	G/G	G/G	G/G	C/C	G/G	NN	C/C	C/C	C/C	C/C	C/C	C/C	G/G	G/G	G/G	G/G	G/G	C/C	G/G	G/G	G/G	C/C	G/G	G/G
AX-108867136	T/T	T/T	G/G	T/T	G/G	T/T	G/G	G/G	T/T	G/G	G/G	T/T	T/T	G/G	T/G	T/T	G/G	G/G	T/T	G/G	G/G	G/G	T/T	T/T	G/G	T/T	T/T	G/G	T/T	G/G	G/G	G/G	G/G	G/G	T/T	T/T	T/T	T/T	G/G	T/T	T/T	G/G	G/G	G/G	G/G	G/G	G/G	T/T	G/G
AX-108867207	A/A	T/T	A/A	T/T	A/A	A/T	A/A	A/A	T/T	A/A	A/A	T/T	T/T	A/A	A/T	T/T	A/A	A/A	T/T	A/A	A/A	A/A	NN	T/T	A/A	T/T	T/T	A/A	T/T	A/A	A/A	A/A	A/A	A/A	T/T	T/T	T/T	T/T	A/A	T/T	T/T	A/A	A/A	A/A	A/A	A/A	T/T	T/T	A/A
AX-108867601	C/C	G/G	C/C	C/C	G/G	G/G	G/G	G/G	G/G	G/G	G/G	G/G	G/G	C/C	C/C	C/C	C/C	G/G	G/G	G/G	C/C	G/G	G/G	G/G	C/C	G/G	C/C	G/G	G/G	G/G	G/G	G/G	G/G	C/C	C/C	C/C	C/C	C/C	G/G	C/C	C/C	C/C	G/G	G/G	C/C	C/C	C/C	G/G	G/G
AX-108867761	G/G	G/G	G/G	G/G	G/G	A/A	A/A	A/A	A/A	G/G	G/G	A/A	A/A	G/G	A/G	A/A	A/A	A/A	G/G	G/G	A/A	A/A	G/G	A/A	G/G	G/G	A/A	G/G	A/A	G/G	G/G	G/G	A/A	G/G	A/A	G/G	A/A	G/G	G/G	G/G	A/A	G/G	A/A	A/G	G/G	G/G	G/G	G/G	A/A
AX-108867848	T/T	C/C	C/C	C/C	C/C	T/T	T/T	C/C	T/T	T/T	C/C	T/T	C/C	C/C	C/C	C/C	T/T	T/T	T/T	C/C	T/T	C/C	T/T	C/C	T/T	C/C	C/C	C/C	T/T	T/T	T/C	C/C	T/T	T/T	T/T	T/T	C/C	C/C	T/T	T/T	C/C	T/T	T/T	C/C	C/C	T/T	T/T	C/C	C/C
AX-108867943	T/T	C/C	C/C	C/C	T/T	C/C	C/C	C/C	T/T	T/T	T/C	T/T	C/C	C/C	C/C	C/C	T/T	T/T	C/C	C/C	T/T	C/C	T/T	C/C	T/T	C/C	C/C	T/T	T/T	C/C	T/C	C/C	T/T	C/C	T/T	T/T	T/T	C/C	T/T	T/T	C/C	T/T	T/T	C/C	C/C	T/T	T/T	C/C	C/C
AX-108868030	C/C	C/C	T/T	C/C	C/C	C/C	C/C	C/C	T/T	C/C	C/C	C/C	T/T	T/T	C/C	C/C	T/T	C/C	C/C	C/C	T/T	C/C	T/T	T/T	C/C	T/T	T/T	T/T	T/T	C/C	NN	T/T	T/T	C/C	C/C	C/C	C/C	T/T	T/T	C/C	C/C	C/C	C/C	NN	C/C	C/C	C/C	T/T	C/C
AX-108868079	A/A	A/A	A/A	A/A	G/G	G/G	G/G	G/G	G/G	G/G	A/G	A/A	G/G	A/A	G/G	A/A	A/G	G/G	A/A	G/G	G/G	G/G	G/G	G/G	A/A	A/A	A/A	A/A	A/A	A/A	G/G	G/G	G/G	A/A	A/A	A/A	A/A	A/A	G/G	A/A	A/A	G/G	G/G	G/G	A/A	A/A	A/A	G/G	G/G
AX-108868887	C/C	C/C	T/T	C/C	T/T	T/T	T/T	C/C	C/C	T/T	T/T	C/C	C/C	T/T	C/C	C/C	T/T	T/T	C/C	C/C	C/C	T/T	C/C	T/T	T/T	C/C	T/T	T/T	T/T	C/C	T/T	T/T	T/T	C/C	C/C	C/C	C/C	C/C	C/C	C/C	T/T	T/T	T/T	T/T	T/T	T/T	T/T	C/C	T/T
AX-108869256	G/G	G/G	G/G	G/G	G/G	NN	A/A	G/G	G/G	G/G	G/G	A/A	G/G	A/A	A/A	A/A	A/A	A/A	G/G	A/A	A/A	A/A	A/A	A/A	A/A	A/A	G/G	A/A	G/G	A/A	A/A	A/A	A/A	A/A	A/A	G/G	A/A	G/G	A/A	G/G	A/A	A/A	G/G	G/G	A/A	A/A	G/G	G/G	A/A
AX-108869350	G/G	G/G	G/G	G/G	A/A	A/A	A/A	G/G	A/A	A/A	A/A	G/G	G/G	A/A	G/G	G/G	G/G	A/A	A/A	G/G	G/G	G/G	A/A	G/G	A/A	A/A	G/G	G/G	G/G	A/A	A/G	A/A	G/G	G/G	A/A	A/A	A/A	A/A	A/A	A/A	A/A	A/A	A/A	A/A	A/A	A/A	A/A	A/A	G/G
AX-108869458	G/G	G/G	G/G	G/G	G/G	G/G	G/G	G/G	G/G	G/G	G/G	G/G	G/G	G/G	G/G	G/G	G/G	G/G	G/G	G/G	G/G	G/G	G/G	G/G	G/G	G/G	G/G	G/G	G/G	G/G	G/G	G/G	G/G	G/G	G/G	T/T	G/G	G/G	G/G	G/G	G/G	G/G	G/G	G/G	G/G	G/G	T/T	T/T	G/G
AX-108869561	A/A	A/A	G/G	A/A	G/G	G/G	G/G	A/A	A/A	G/G	G/G	A/A	A/A	G/G	A/A	A/A	G/G	G/G	A/A	A/A	A/A	G/G	A/A	G/G	G/G	A/A	G/G	G/G	G/G	A/A	G/G	G/G	G/G	A/A	A/A	A/A	A/A	A/A	A/A	A/A	A/A	G/G	G/G	G/G	G/G	G/G	G/G	A/A	G/G
AX-108869741	C/C	T/T	T/T	C/C	T/T	T/T	T/T	C/C	C/C	T/T	T/T	C/C	C/C	T/T	T/C	T/T	C/C	T/T	C/C	T/T	T/T	C/C	T/C	T/T	T/T	C/C	T/T	C/C	T/T	C/C	T/T	T/T	T/T	C/C	C/C	C/C	C/C	C/C	C/C	C/C	T/T	T/T	T/T	T/T	T/T	T/T	C/C	C/C	T/T
AX-108870095	G/G	G/G	G/G	C/C	C/C	C/C	C/C	C/C	C/C	G/G	G/G	G/G	C/C	C/C	C/C	C/C	G/G	C/C	C/C	G/G	G/G	G/G	NN	C/G	C/C	G/G	G/G	G/G	C/C	C/C	C/G	C/C	G/G	G/G	G/G	C/C	G/G	C/C	C/C	G/G	C/C	G/G	C/C	C/C	C/C	C/C	G/G	G/G	G/G
AX-108870289	C/C	C/C	T/T	T/T	T/T	C/C	C/C	C/C	C/C	T/T	T/T	C/C	T/T	T/T	T/C	C/C	C/C	C/C	T/T	C/C	C/C	T/T	C/C	T/T	T/T	T/T	T/T	C/C	C/C	T/T	C/C	C/C	T/T	C/C	T/T	C/C	T/T	C/C	C/C	C/C	C/C	C/C	C/C	T/T	T/C	C/C	C/C	C/C	T/T
AX-108870565	C/C	C/C	C/C	C/C	C/C	C/C	C/C	C/C	C/C	C/C	C/C	C/C	C/C	C/C	C/C	C/C	C/C	C/C	C/C	C/C	C/C	C/C	C/C	C/C	C/C	C/C	C/C	C/C	C/C	C/C	C/C	C/C	C/C	C/C	C/C	C/C	C/C	C/C	C/C	C/C	C/C	C/C	C/C	C/C	C/C	C/C	C/C	C/C	C/C
AX-108870685	T/T	C/C	C/C	C/C	T/T	T/T	C/C	T/T	C/C	T/T	C/C	NN	T/T	T/T	T/T	T/T	T/T	C/C	T/T	C/C	C/C	T/T	T/T	T/T	T/T	C/C	C/C	T/T	T/T	T/T	T/T	T/T	T/T	C/C	T/T	C/C	T/T	T/T	T/T	T/T	C/C	C/C	C/C	C/C	C/C	C/C	C/C	T/T	C/C
AX-108870797	A/A	G/G	A/A	A/A	A/A	A/G	G/G	G/G	G/G	G/G	G/G	A/A	A/A	A/A	A/G	G/G	A/A	A/A	G/G	G/G	A/A	G/G	G/G	G/G	G/G	A/A	G/G	A/A	A/A	G/G	A/G	A/A	G/G	G/G	A/A	G/G	A/A	G/G	G/G	A/A	G/G	G/G	G/G	A/A	G/G	G/G	A/A	A/A	A/A
AX-108870990	C/C	C/C	C/C	C/C	C/C	NN	C/C	C/C	A/A	A/A	A/A	A/A	A/A	C/C	A/A	A/A	C/C	A/A	A/A	C/C	C/C	A/A	C/C	C/C	C/C	A/A	C/C	C/C	A/A	A/A	A/C	A/A	A/A	C/C	A/A	C/C	A/A	A/A	A/A	A/A	C/C	A/A	A/A	C/C	C/C	C/C	C/C	C/C	C/C
AX-108871000	T/T	G/G	T/T	G/G	G/G	G/G	G/G	G/G	T/T	T/T	T/T	G/G	T/T	T/T	T/T	G/G	T/T	G/G	G/G	T/T	G/G	G/G	T/T	T/T	G/G	G/G	G/G	G/G	G/G	G/G	T/G	T/T	T/T	G/G	G/G	G/G	G/G	T/T	G/G	G/G	G/G	T/T	T/T	G/G	G/G	G/G	G/G	G/G	G/G
AX-108871518	G/G	A/A	A/A	A/A	G/G	A/A	A/A	A/A	G/G	G/G	A/G	G/G	A/A	A/A	A/A	A/A	G/G	G/G	A/A	A/A	G/G	A/A	G/G	A/A	G/G	A/A	A/A	G/G	G/G	A/A	A/G	A/A	G/G	A/A	G/G	G/G	G/G	A/A	G/G	G/G	A/A	G/G	G/G	A/A	A/A	G/G	G/G	A/A	A/A
AX-108871977	T/T	C/C	T/T	C/C	T/T	C/C	T/T	C/C	C/C	C/C	C/C	T/T	T/T	C/C	T/T	T/T	C/C	T/T	C/C	C/C	C/C	T/T	C/C	T/T	T/T	T/T	C/C	C/C	C/C	C/C	C/C	C/C	T/T	T/T	C/C	T/T	C/C	C/C	C/C	C/C	C/C	C/C	T/T	C/C	C/C	C/C	T/T	C/C	C/C
AX-108872044	C/C	C/C	C/C	C/C	C/C	T/C	T/T	C/C	T/T	C/C	C/C	C/C	T/T	T/T	C/C	C/C	T/T	C/C	T/T	T/T	C/C	T/T	T/C	C/C	C/C	C/C	C/C	C/C	C/C	C/C	C/C	C/C	C/C	C/C	T/T	C/C	T/T	T/T	C/C	C/C	C/C	T/T	C/C	C/C	T/C	T/T	C/C	C/C	T/T
AX-108872599	G/G	A/A	G/G	A/A	G/G	A/G	A/A	A/A	G/G	G/G	G/G	G/G	A/A	A/A	A/A	A/A	G/G	G/G	A/A	G/G	G/G	G/G	G/G	G/G	A/G	G/G	G/G	G/G	G/G	G/G	G/G	G/G	A/A	G/G	G/G	G/G	G/G	A/A	G/G	G/G	G/G	G/G	G/G	A/G	G/G	G/G	G/G	G/G	G/G
AX-108872623	G/G	G/G	C/C	C/C	C/C	G/G	G/G	C/C	C/C	C/C	C/C	G/G	C/C	C/C	G/G	G/G	C/C	G/G	G/G	G/G	G/G	C/C	C/C	G/G	C/C	G/G	C/C	G/G	C/C	C/C	C/G	G/G	C/C	G/G	G/G	G/G	G/G	C/C	G/G	C/C	C/C	G/G	G/G	C/G	G/G	G/G	G/G	G/G	G/G
AX-108872973	T/T	C/C	C/C	C/C	T/T	C/C	C/C	C/C	T/T	T/T	T/C	T/T	C/C	C/C	C/C	C/C	T/T	T/T	C/C	C/C	T/T	C/C	T/T	C/C	T/T	C/C	C/C	T/T	T/T	T/T	T/C	C/C	T/T	C/C	T/T	T/T	T/T	C/C	T/T	T/T	C/C	T/T	T/T	C/C	C/C	T/T	T/T	C/C	C/C
AX-108873009	A/A	A/A	A/A	A/A	G/G	NN	G/G	G/G	A/A	A/A	A/A	G/G	NN	A/A	A/A	A/A	G/G	A/A	G/G	A/A	A/A	A/A	A/A	A/A	A/A	A/A	A/A	G/G	A/A	G/G	A/G	G/G	A/A	G/G	A/A	G/G	A/A	A/A	G/G	A/A	A/A	A/A	A/A	A/A	A/G	G/G	G/G	A/A	A/A
AX-108873075	C/C	C/C	C/C	C/C	G/G	NN	G/G	G/G	C/C	C/C	C/C	G/G	G/G	C/C	C/C	C/C	NN	C/C	G/G	C/C	G/G	C/C	C/C	C/C	C/C	C/C	C/C	G/G	C/C	G/G	C/G	G/G	C/C	G/G	C/C	G/G	C/C	C/C	G/G	C/C	C/C	C/C	C/C	C/C	C/G	G/G	G/G	C/C	C/C
AX-108873132	C/C	T/T	C/C	C/C	C/C	C/C	T/T	C/C	C/C	C/C	C/C	C/C	T/C	C/C	T/T	T/T	C/C	T/T	T/T	C/C	C/C	C/C	C/C	C/C	C/C	C/C	C/C	C/C	C/C	C/C	C/C	C/C	T/T	C/C	C/C	C/C	C/C	T/T	C/C	C/C	C/C	C/C	C/C	C/C	C/C	C/C	C/C	C/C	C/C
AX-108873217	G/G	A/A	A/A	A/A	G/G	A/G	A/A	G/G	A/A	G/G	A/A	A/A	G/G	G/G	G/G	G/G	G/G	A/A	G/G	A/A	G/G	G/G	G/G	G/G	G/G	A/A	A/A	G/G	G/G	G/G	G/G	G/G	G/G	A/A	G/G	A/A	G/G	G/G	G/G	G/G	A/A	A/A	A/A	A/A	A/A	A/A	A/A	G/G	A/A
AX-108873222	A/A	G/G	A/A	G/G	G/G	NN	G/G	G/G	G/G	A/A	A/A	G/G	A/G	A/A	A/A	A/A	G/G	A/A	G/G	A/A	A/A	A/A	NN	G/G	A/A	G/G	A/A	G/G	A/A	G/G	A/G	G/G	A/A	A/A	G/G	G/G	G/G	G/G	G/G	A/A	A/A	A/A	A/A	A/A	A/A	A/A	G/G	G/G	A/A
AX-108873415	C/C	T/T	C/C	C/C	T/T	T/T	T/T	T/C	T/T	T/T	T/T	T/T	C/C	C/C	T/T	C/C	T/T	C/C	T/T	C/C	T/T	C/C	T/T	T/T	C/C	T/T	T/T	C/C	C/C	C/C	C/C	C/C	T/T	C/C	T/T	T/T	T/T	C/C	C/C	T/T	T/T	T/T	C/C	T/T	C/C	C/C	T/T	C/C	T/T
AX-108874476	A/A	G/G	A/A	G/G	A/A	A/G	G/G	G/G	A/A	A/A	A/A	A/A	G/G	G/G	G/G	G/G	A/A	A/A	G/G	A/A	A/A	A/A	A/A	A/A	A/G	A/A	A/A	A/A	A/A	A/A	A/A	A/A	G/G	A/A	A/A	A/A	A/A	G/G	A/A	A/A	A/A	A/A	A/A	A/G	A/A	A/A	A/A	A/A	A/A
AX-108874634	G/G	G/G	A/A	A/A	A/A	A/A	A/A	G/G	G/G	A/A	A/A	G/G	A/A	A/A	G/G	G/G	G/G	A/A	A/A	G/G	A/A	G/G	A/A	G/G	G/G	G/G	G/G	A/A	A/A	A/A	A/A	A/A	A/A	G/G	A/A	A/A	A/A	G/G	A/A	A/A	A/A	A/A	A/A	G/G	G/G	G/G	A/A	A/A	A/A
AX-108874896	C/C	C/C	T/T	C/C	T/T	C/C	C/C	C/C	T/T	T/T	C/C	T/T	T/C	T/T	NN	C/C	C/C	C/C	T/T	C/C	T/T	C/C	T/T	C/C	C/C	C/C	T/T	C/C	T/T	C/C	C/C	C/C	T/T	C/C	T/T	C/C	T/T	T/T	T/T	T/T	T/T	T/T	T/T	T/T	T/T	T/T	C/C	T/T	T/T
AX-108874997	T/T	T/T	T/T	T/T	C/C	C/C	C/C	C/C	C/C	C/C	T/C	T/T	C/C	T/T	C/C	T/T	T/C	C/C	T/T	C/C	C/C	C/C	C/C	C/C	T/T	T/T	T/T	T/T	T/T	T/T	C/C	C/C	C/C	T/T	T/T	T/T	T/T	T/T	C/C	T/T	T/T	C/C	C/C	C/C	T/T	T/T	T/T	C/C	C/C
AX-108875128	A/A	A/A	G/G	A/A	A/A	A/G	A/A	G/G	A/A	A/A	G/G	G/G	A/A	G/G	A/A	A/A	G/G	G/G	A/A	G/G	G/G	A/A	A/G	G/G	G/G	A/A	A/A	A/A	A/A	G/G	G/G	G/G	A/A	G/G	G/G	A/A	G/G	A/A	G/G	G/G	A/A	A/A	A/A	A/A	A/A	A/A	A/A	G/G	A/A
AX-108875560	G/G	G/G	T/T	T/T	G/G	T/T	T/T	T/T	G/G	G/G	G/G	G/G	T/T	G/G	G/G	T/T	G/G	T/T	G/G	NN	T/T	T/T	G/G	G/G	T/T	T/T	G/G	G/G	T/T	T/T	T/T	T/T	T/T	G/G	G/G	G/G	G/G	T/T	T/T	G/G	T/T	G/G	T/T	G/G	G/G	G/G	G/G	G/G	T/T
AX-108875763	T/T	G/G	T/T	T/T	G/G	T/T	T/T	T/T	G/G	G/G	G/G	T/T	T/T	NN	G/G	G/G	T/T	T/T	G/G	T/T	T/T	T/T	T/T	G/G	NN	T/T	T/T	T/T	T/T	T/T	T/T	T/T	T/T	T/T	T/T	T/T	T/T	G/G	T/T	G/G	G/G	G/G	T/T	G/G	G/G	G/G	T/T	T/T	T/T
AX-108875888	G/G	G/G	G/G	G/G	G/G	G/G	G/G	NN	G/G	G/G	G/G	A/A	G/G	G/G	G/G	G/G	G/G	G/G	G/G	G/G	G/G	G/G	G/G	G/G	A/A	G/G	A/A	G/G	G/G	G/G	G/G	G/G	G/G	G/G	G/G	G/G	G/G	G/G	G/G	G/G	G/G	G/G	A/A	A/A	G/G	G/G	G/G	G/G	G/G
AX-108876053	G/G	G/G	G/G	G/G	G/G	A/A	NN	G/G	A/A	A/A	A/A	A/A	A/A	G/G	A/A	A/A	G/G	A/A	A/A	G/G	G/G	A/A	G/G	G/G	G/G	A/A	A/A	G/G	A/A	A/A	A/G	A/A	A/A	G/G	A/A	G/G	A/A	A/A	A/A	A/A	G/G	A/A	A/A	G/G	G/G	G/G	G/G	G/G	G/G
AX-108876420	T/T	T/T	C/C	C/C	T/T	C/C	C/C	C/C	T/T	T/T	T/T	T/T	C/C	T/T	T/T	C/C	T/T	C/C	T/T	C/C	C/C	C/C	T/T	T/T	C/C	C/C	T/T	T/T	C/C	C/C	C/C	C/C	C/C	T/T	T/T	T/T	T/T	C/C	C/C	T/T	C/C	T/T	C/C	T/T	T/C	T/T	T/T	T/T	C/C
AX-108876523	A/A	A/A	A/A	A/A	A/A	A/A	A/A	A/A	A/A	A/A	A/A	A/A	A/A	A/A	A/A	A/A	A/A	A/A	A/A	A/A	A/A	A/A	A/A	A/A	A/A	A/A	A/A	A/A	A/A	A/A	A/A	A/A	A/A	A/A	A/A	A/A	A/A	A/A	A/A	A/A	A/A	A/A	A/A	A/A	A/A	A/A	A/A	A/A	A/A
AX-108876649	G/G	G/G	A/A	A/A	G/G	A/A	A/A	A/A	G/G	G/G	G/G	G/G	A/A	G/G	G/G	A/A	G/G	A/A	G/G	A/A	A/A	A/A	G/G	G/G	A/A	A/A	G/G	G/G	A/A	A/A	A/A	A/A	A/A	G/G	G/G	G/G	G/G	A/A	A/A	G/G	A/A	G/G	A/A	G/G	G/G	G/G	G/G	G/G	A/G
AX-108876655	T/T	T/T	T/T	T/T	T/T	T/T	T/T	T/T	T/T	T/T	T/T	C/C	T/T	T/T	T/T	T/T	T/T	T/T	T/T	T/T	T/T	T/T	T/T	T/T	C/C	T/T	C/C	T/T	T/T	T/T	T/T	T/T	T/T	T/T	T/T	T/T	T/T	T/T	T/T	T/T	T/T	T/T	C/C	C/C	T/T	T/T	T/T	T/T	NN
AX-108876665	C/C	C/C	C/C	C/C	C/C	NN	G/G	C/C	C/C	C/C	C/C	G/G	C/C	G/G	G/G	G/G	G/G	G/G	C/C	G/G	G/G	G/G	G/G	G/G	G/G	G/G	C/C	G/G	C/C	G/G	G/G	G/G	G/G	G/G	G/G	C/C	G/G	C/C	G/G	C/C	G/G	G/G	C/C	C/G	G/G	G/G	C/C	C/C	G/G
AX-108876967	A/A	G/G	G/G	G/G	A/A	A/A	G/G	NN	A/A	A/A	G/G	G/G	G/G	G/G	G/G	G/G	A/A	A/A	A/A	G/G	G/G	G/G	A/A	G/G	A/A	G/G	G/G	G/G	G/G	A/A	A/G	G/G	A/A	G/G	A/A	A/A	A/A	G/G	A/A	A/A	G/G	A/A	A/A	A/A	G/G	A/A	A/A	G/G	G/G
AX-108877000	C/C	C/C	A/A	A/A	A/A	A/A	A/A	C/C	C/C	A/A	A/A	C/C	A/A	A/A	C/C	C/C	C/C	A/A	A/A	C/C	A/A	C/C	A/A	C/C	C/C	C/C	C/C	A/A	A/A	A/A	A/A	A/A	A/A	C/C	A/A	A/A	A/A	C/C	A/A	A/A	A/A	A/A	A/A	C/C	C/C	C/C	A/A	A/A	A/A
AX-108877015	A/G	A/A	A/A	G/G	A/A	A/A	A/A	A/G	A/A	A/A	A/A	A/A	A/A	A/G	A/G	A/G	A/A	A/A	G/G	G/G	G/G	A/A	A/A	A/A	A/G	A/A	A/G	G/G	G/G	A/G	A/G	G/G	A/A	G/G	G/G	A/A	G/G	A/A	A/G	A/A	A/A	A/A	A/G	G/G	A/A	A/A	A/A	A/A	A/G
AX-108877039	G/G	G/G	A/A	A/A	G/G	A/A	A/A	A/A	G/G	G/G	G/G	G/G	A/A	G/G	G/G	A/A	G/G	A/A	G/G	A/A	A/A	A/A	G/G	G/G	A/A	A/A	G/G	G/G	A/A	A/A	A/A	A/A	A/A	G/G	G/G	G/G	G/G	A/A	A/A	G/G	A/A	G/G	A/A	G/G	G/G	G/G	G/G	G/G	A/A
AX-108877470	G/G	G/G	G/G	G/G	G/G	G/G	G/G	G/G	G/G	G/G	G/G	G/G	G/G	G/G	G/G	G/G	G/G	G/G	G/G	G/G	G/G	G/G	G/G	G/G	G/G	G/G	G/G	T/T	T/T	G/G	G/G	G/G	G/G	G/G	G/G	G/G	G/G	G/G	G/G	G/G	G/G	G/G	G/G	G/G	G/G	G/G	G/G	G/G	G/G
AX-108877579	A/A	A/A	G/G	A/A	G/G	A/A	A/A	A/A	G/G	G/G	A/A	G/G	A/G	G/G	NN	A/A	A/A	A/A	G/G	A/A	G/G	A/A	G/G	A/A	A/A	A/A	G/G	A/A	G/G	A/A	A/A	A/A	G/G	A/A	G/G	A/A	G/G	G/G	G/G	G/G	G/G	G/G	G/G	G/G	G/G	G/G	A/A	G/G	G/G
AX-108877659	C/C	A/A	A/A	A/A	C/C	A/A	A/A	A/A	C/C	C/C	A/C	C/C	A/A	A/A	A/A	A/A	C/C	C/C	A/A	A/A	C/C	A/A	C/C	A/A	C/C	A/A	A/A	C/C	C/C	A/A	A/C	A/A	C/C	A/A	C/C	C/C	C/C	A/A	C/C	C/C	A/A	C/C	C/C	A/A	A/A	C/C	C/C	A/A	A/A
AX-108877911	C/C	C/C	G/G	G/G	C/C	C/G	G/G	C/C	C/C	G/G	C/C	G/G	G/G	C/C	G/G	C/C	G/G	C/C	G/G	G/G	G/G	C/C	C/C	C/C	G/G	G/G	C/C	G/G	C/C	G/G	G/G	G/G	C/C	G/G	G/G	G/G	G/G	C/C	C/C	C/C	C/C	C/C	G/G	G/G	C/G	C/C	G/G	G/G	C/C
AX-108877935	A/A	A/A	A/A	A/A	C/C	A/C	C/C	C/C	A/A	A/A	A/A	C/C	C/C	A/A	A/A	A/A	C/C	A/A	C/C	A/A	C/C	A/A	A/A	A/A	A/A	A/A	A/A	C/C	A/A	C/C	A/C	C/C	A/A	C/C	A/A	C/C	A/A	A/A	C/C	A/A	A/A	A/A	A/A	A/A	A/C	C/C	C/C	A/A	A/A
AX-108878093	G/G	A/A	A/A	A/A	A/A	G/G	G/G	G/G	G/G	A/A	A/A	A/G	G/G	G/G	A/A	A/A	A/A	G/G	G/G	G/G	A/A	A/A	A/G	G/G	G/G	A/A	G/G	A/A	A/A	A/A	G/G	G/G	G/G	G/G	A/A	G/G	A/A	A/A	G/G	G/G	G/G	G/G	A/A	A/A	A/A	A/A	G/G	A/A	A/A
AX-108878108	G/G	G/G	G/G	G/G	G/G	NN	C/C	G/G	G/G	G/G	G/G	C/C	G/G	C/C	C/C	C/C	C/C	C/C	G/G	C/C	C/C	C/C	C/C	C/C	C/C	C/C	G/G	C/C	G/G	C/C	C/C	C/C	C/C	C/C	C/C	G/G	C/C	G/G	C/C	C/C	C/C	C/C	G/G	G/G	C/C	C/C	G/G	G/G	C/C
AX-108878380	A/A	G/G	G/G	G/G	G/G	A/A	A/A	G/G	A/A	A/A	G/G	G/G	G/G	A/A	G/G	G/G	A/A	G/G	G/G	G/G	A/A	A/A	A/A	G/G	G/G	G/G	G/G	A/A	A/A	A/A	A/G	G/G	G/G	G/G	A/A	G/G	A/A	A/A	G/G	G/G	A/A	A/A	A/A	G/G	A/G	A/A	G/G	G/G	G/G
AX-108878666	G/G	NN	G/G	NN	G/G	NN	A/G	G/G	G/G	G/G	G/G	NN	A/G	G/G	A/A	A/A	G/G	A/A	A/A	G/G	G/G	G/G	G/G	G/G	G/G	G/G	G/G	G/G	G/G	G/G	G/G	G/G	A/A	G/G	G/G	G/G	G/G	A/A	G/G	G/G	G/G	G/G	G/G	G/G	G/G	G/G	NN	G/G	G/G
AX-108878684	C/C	T/T	T/T	C/C	NN	C/C	T/T	C/C	C/C	T/T	T/T	C/C	T/T	C/C	T/T	C/C	T/T	T/T	C/C	C/C	C/C	T/T	T/T	T/T	C/C	T/T	C/C	C/C	C/C	C/C	T/T	T/T	T/T	C/C	C/C	T/T	C/C	T/T	C/C	T/T	T/T	T/T	T/T	T/C	T/T	T/T	T/T	T/T	C/C
AX-108879028	G/G	A/A	G/G	A/A	G/G	G/G	G/G	A/A	A/A	A/A	A/A	G/G	A/A	A/A	G/G	G/G	A/A	G/G	A/A	A/A	A/A	G/G	A/A	G/G	G/G	G/G	A/A	A/A	A/A	A/A	A/A	A/A	G/G	G/G	A/A	G/G	A/A	NN	A/A	A/A	A/A	G/G	NN	A/A	G/G	G/G	G/G	A/A	A/A
AX-108879272	C/C	C/C	C/C	C/C	T/T	T/C	T/T	C/C	C/C	C/C	C/C	T/T	T/T	C/C	T/T	T/T	C/C	T/T	T/T	C/C	T/T	T/T	NN	T/T	C/C	T/T	C/C	T/T	T/T	T/T	T/C	C/C	C/C	T/T	T/T	T/T	T/T	C/C	C/C	T/T	T/T	T/T	C/C	C/C	T/T	T/T	T/T	C/C	C/C
AX-108879283	C/C	C/C	T/T	C/C	C/C	C/C	C/C	C/C	C/C	C/C	C/C	C/C	T/T	C/C	C/C	C/C	C/C	C/C	T/T	C/C	C/C	T/T	T/T	C/C	T/T	T/T	T/T	T/T	T/T	C/C	T/C	C/C	T/T	T/T	T/T	T/T	T/T	C/C	C/C	T/T	T/T	C/C	C/C	C/C	C/C	C/C	T/T	C/C	T/T
AX-108879366	T/T	T/T	T/T	T/T	C/C	NN	C/C	C/C	T/T	T/T	T/T	C/C	C/C	T/T	T/T	T/T	C/C	T/C	C/C	NN	C/C	T/T	T/T	T/T	T/T	T/T	T/T	C/C	T/T	C/C	T/C	C/C	T/T	C/C	T/T	C/C	T/T	T/T	C/C	T/T	T/T	T/T	T/T	T/T	T/C	C/C	C/C	T/T	T/T
AX-108879496	A/A	G/G	G/G	G/G	A/A	G/G	G/G	G/G	A/A	G/G	A/A	A/A	A/A	G/G	A/A	A/A	A/A	G/G	G/G	G/G	A/A	G/G	A/A	A/A	A/A	G/G	G/G	G/G	G/G	G/G	G/G	G/G	A/A	G/G	A/A	A/A	A/A	G/G	G/G	A/A	G/G	A/A	G/G	A/A	A/G	G/G	A/A	G/G	G/G
AX-108879563	G/G	G/G	G/G	G/G	T/T	T/G	T/T	T/T	G/G	G/G	G/G	T/T	T/T	G/G	G/G	G/G	T/T	G/G	T/T	G/G	T/T	G/G	G/G	G/G	G/G	G/G	G/G	T/T	G/G	T/T	T/G	T/T	G/G	T/T	G/G	T/T	G/G	G/G	T/T	G/G	G/G	G/G	G/G	G/G	T/G	T/T	T/T	G/G	G/G
AX-108879703	C/C	C/C	C/C	C/C	C/C	C/C	T/T	C/C	T/T	C/C	C/C	C/C	T/T	T/T	C/C	C/C	T/T	C/C	T/T	T/T	C/C	T/T	C/C	C/C	C/C	C/C	C/C	C/C	C/C	C/C	C/C	NN	C/C	C/C	T/T	C/C	T/T	T/T	C/C	C/C	C/C	T/T	C/C	C/C	C/C	C/C	C/C	C/C	T/T
AX-108879870	T/T	T/T	T/T	T/T	C/C	T/C	C/C	C/C	T/T	T/T	T/T	C/C	C/C	T/T	T/T	T/T	C/C	T/C	C/C	T/T	C/C	T/T	T/T	T/T	T/T	T/C	T/T	C/C	T/T	C/C	T/C	C/C	T/T	C/C	T/T	C/C	T/T	NN	C/C	T/T	T/T	NN	T/T	T/T	T/C	C/C	C/C	T/T	T/T
AX-108880285	C/C	C/C	C/C	C/C	C/C	C/C	C/C	C/C	C/C	T/T	T/T	C/C	C/C	C/C	C/C	C/C	C/C	C/C	C/C	C/C	T/T	C/C	C/C	C/C	C/C	C/C	C/C	C/C	C/C	C/C	C/C	C/C	C/C	C/C	C/C	C/C	C/C	C/C	C/C	C/C	C/C	C/C	C/C	C/C	C/C	C/C	C/C	C/C	C/C
AX-108880731	T/T	G/G	T/T	T/T	T/T	NN	T/T	T/T	G/G	T/T	G/G	G/G	G/G	G/G	G/G	T/T	G/G	T/T	G/G	T/T	T/T	G/G	T/T	G/G	G/G	T/T	G/G	G/G	G/G	T/T	T/G	G/G	G/G	G/G	T/T	G/G	T/T	T/T	T/T	T/T	T/T	T/T	G/G	G/G	G/G	G/G	G/G	G/G	T/T
AX-108881044	G/G	G/G	G/G	G/G	G/G	G/G	C/C	G/G	G/G	G/G	G/G	C/C	G/G	G/G	G/G	G/G	C/C	C/C	G/G	C/C	C/C	C/C	C/C	C/C	C/C	C/C	C/C	C/C	G/G	C/C	C/C	C/C	C/C	C/C	C/G	G/G	C/C	G/G	C/C	C/C	C/C	C/C	G/G	G/G	G/G	C/C	G/G	G/G	C/C
AX-108881072	G/G	G/G	A/A	G/G	A/A	A/A	A/A	G/G	G/G	A/A	A/A	G/G	G/G	A/A	G/G	G/G	A/A	A/A	G/G	G/G	G/G	A/A	G/G	A/A	A/A	G/G	A/A	A/A	A/A	G/G	A/A	A/A	A/A	A/A	G/G	G/G	NN	G/G	A/A	G/G	G/G	A/A	A/A	A/A	A/A	A/A	A/A	G/G	A/A
AX-108881314	A/A	C/C	C/C	C/C	A/A	C/C	C/C	C/C	A/A	A/A	A/C	A/A	C/C	C/C	C/C	C/C	A/A	A/A	C/C	C/C	A/A	C/C	A/A	C/C	A/A	C/C	C/C	A/A	A/A	C/C	A/C	C/C	A/A	C/C	A/A	A/A	A/A	C/C	A/A	A/A	C/C	A/A	A/A	C/C	C/C	A/A	A/A	C/C	C/C
AX-108881390	A/A	A/A	A/A	A/A	A/A	A/A	A/A	A/A	A/A	A/A	A/A	A/A	A/A	A/A	A/A	A/A	A/A	A/A	A/A	A/A	A/A	A/A	A/A	A/A	A/A	A/A	A/A	A/A	A/A	A/A	A/A	A/A	A/A	A/A	A/A	T/T	A/A	A/A	A/A	A/A	A/A	A/A	A/A	A/A	A/A	A/A	T/T	T/T	A/A
AX-108881590	A/A	A/A	T/T	A/A	T/T	T/T	T/T	A/A	T/T	T/T	T/T	T/T	T/T	A/A	A/A	T/T	T/T	A/A	T/T	A/A	T/T	T/T	NN	A/A	T/T	A/A	T/T	NN	A/A	T/T	A/T	A/A	A/A	A/A	A/A	A/A	A/A	A/A	T/T	T/T	T/T	T/T	NN	A/A	A/A	A/A	A/A	A/A	NN
AX-108882010	G/G	T/T	G/G	T/T	G/G	G/G	T/T	T/T	T/T	G/G	G/G	G/G	T/T	G/G	G/G	G/G	T/T	G/G	G/G	G/G	T/T	G/G	G/G	G/G	T/T	G/G	T/T	T/T	T/T	T/T	T/G	T/G	T/T	G/G	G/G	T/T	G/G	T/T	G/G	G/G	G/G	G/G	G/G	T/G	T/T	T/T	T/T	T/T	G/G
AX-108882147	G/G	G/G	G/G	G/G	A/A	A/A	A/A	A/A	A/A	A/A	A/G	G/G	A/A	G/G	A/A	G/G	A/G	A/A	G/G	A/A	G/G	A/A	A/A	A/A	G/G	G/G	G/G	A/A	A/A	G/G	A/A	A/A	A/A	G/G	G/G	G/G	G/G	G/G	A/A	G/G	G/G	A/A	A/A	A/A	G/G	G/G	G/G	A/A	A/A
AX-108882481	G/G	A/A	G/G	G/G	G/G	A/A	G/G	G/G	A/A	G/G	A/A	A/A	A/A	A/A	A/A	G/G	A/A	G/G	A/A	G/G	A/A	A/A	G/G	A/A	A/A	G/G	A/A	A/A	G/G	A/A	A/G	A/A	A/A	A/A	G/G	A/A	G/G	G/G	A/A	G/G	G/G	A/A	A/A	G/G	A/A	G/G	A/A	A/A	G/G
AX-108882824	A/A	G/G	A/A	G/G	A/A	A/G	A/A	G/G	G/G	G/G	G/G	A/A	A/A	G/G	A/A	A/A	G/G	A/A	G/G	G/G	G/G	A/A	A/G	A/A	A/A	A/A	G/G	G/G	G/G	G/G	G/G	G/G	A/A	A/A	G/G	A/A	G/G	G/G	G/G	G/G	G/G	G/G	A/A	G/G	G/G	G/G	A/A	G/G	G/G
AX-108882839	G/G	A/A	G/G	A/A	A/A	G/G	G/G	A/A	G/G	A/A	A/A	G/G	A/A	A/A	G/G	G/G	A/A	A/A	A/A	G/G	A/A	G/G	A/G	A/A	G/G	G/G	G/G	G/G	A/A	G/G	A/A	A/A	A/A	G/G	A/A	A/A	A/A	G/G	G/G	A/A	G/G	A/A	A/A	G/G	A/A	G/G	A/A	A/A	G/G
AX-108883166	G/G	A/A	G/G	G/G	G/G	NN	A/A	G/G	G/G	G/G	G/G	G/G	A/G	G/G	A/A	A/A	G/G	A/A	A/A	G/G	G/G	G/G	G/G	G/G	G/G	G/G	G/G	G/G	G/G	G/G	G/G	G/G	A/A	G/G	G/G	G/G	G/G	A/A	G/G	G/G	G/G	G/G	G/G	G/G	G/G	G/G	G/G	G/G	G/G
AX-108883535	T/T	T/T	T/T	T/T	T/T	NN	C/C	T/T	T/T	T/T	T/T	C/C	T/T	C/C	C/C	C/C	C/C	C/C	T/T	C/C	C/C	C/C	C/C	C/C	C/C	C/C	T/T	C/C	T/T	C/C	C/C	C/C	C/C	C/C	C/C	T/T	C/C	T/T	C/C	T/T	C/C	C/C	T/T	T/T	C/C	C/C	T/T	T/T	C/C
AX-108883577	C/C	C/C	C/C	C/C	C/C	C/C	T/T	C/C	C/C	C/C	C/C	T/T	C/C	T/T	T/T	T/T	T/T	T/T	C/C	T/T	T/T	T/T	T/T	T/T	T/T	T/T	C/C	T/T	C/C	T/T	T/T	T/T	T/T	T/T	T/T	C/C	T/T	C/C	T/T	T/T	T/T	T/T	C/C	C/C	T/T	T/T	C/C	C/C	T/T
AX-108883956	G/G	G/G	G/G	G/G	G/G	G/G	A/A	A/A	G/G	G/G	G/G	G/G	G/G	A/A	G/G	G/G	G/G	A/A	A/A	G/G	A/A	A/A	A/A	A/A	G/G	A/A	G/G	G/G	A/A	G/G	A/A	A/A	G/G	A/A	A/A	A/A	A/A	A/A	G/G	G/G	G/G	A/A	G/G	A/A	G/G	G/G	A/A	G/G	G/G
AX-108883982	G/G	G/G	A/A	G/G	G/G	G/G	G/G	G/G	G/G	G/G	G/G	A/A	A/A	G/G	G/G	G/G	A/A	A/A	A/A	G/G	A/A	A/A	G/G	A/A	G/G	G/G	G/G	G/G	A/A	G/G	G/G	G/G	A/A	G/G	G/G	G/G	G/G	G/G	G/G	G/G	G/G	G/G	G/G	G/G	G/G	G/G	G/G	G/G	G/G
AX-108884138	G/G	G/G	A/A	A/A	A/A	A/A	A/A	G/G	G/G	A/A	A/A	G/G	A/A	A/A	G/G	G/G	G/G	A/A	A/A	G/G	A/A	A/A	A/A	G/G	G/G	G/G	G/G	A/A	A/A	A/A	A/G	A/A	A/A	A/A	A/A	A/A	A/A	G/G	G/G	A/A	A/A	A/A	A/A	G/G	A/G	A/G	G/G	G/G	A/A
AX-108884156	A/A	A/A	G/G	A/A	A/A	A/A	A/A	A/A	A/A	A/A	A/G	G/G	A/A	G/G	NN	A/A	G/G	A/A	G/G	G/G	A/A	A/A	A/A	A/A	G/G	A/A	A/A	A/A	A/A	A/A	A/G	A/A	A/A	A/A	G/G	G/G	G/G	G/G	G/G	G/G	G/G	A/A	A/A	G/G	G/G	G/G	G/G	A/A	G/G
AX-108885002	T/T	T/T	G/G	T/T	T/T	T/T	T/T	T/T	T/T	T/T	T/T	G/G	G/G	T/T	T/T	T/T	G/G	G/G	G/G	T/T	T/G	G/G	T/T	G/G	T/T	T/T	T/T	T/T	G/G	T/T	T/T	T/T	G/G	T/T	T/T	T/T	T/T	T/T	T/T	T/T	T/T	T/T	T/T	T/T	T/T	T/T	T/T	T/T	T/T
AX-108885026	C/C	G/G	C/C	G/G	C/C	G/G	G/G	G/G	G/G	C/C	C/C	C/C	C/C	G/G	G/G	G/G	G/G	G/G	G/G	G/G	G/G	C/C	C/C	G/G	G/G	G/G	G/G	C/C	G/G	G/G	C/G	G/G	G/G	G/G	G/G	G/G	G/G	G/G	G/G	G/G	C/C	G/G	G/G	G/G	G/G	G/G	G/G	G/G	G/G
AX-108885791	A/A	T/T	T/T	T/T	A/A	T/T	T/T	T/T	A/A	T/T	A/T	A/A	A/A	T/T	A/A	A/A	NN	T/T	T/T	T/T	A/A	T/T	A/A	A/A	A/A	T/T	T/T	T/T	T/T	T/T	T/T	T/T	A/A	T/T	A/A	A/A	A/A	T/T	T/T	A/A	T/T	A/A	T/T	A/A	A/T	T/T	A/A	T/T	T/T
AX-108885813	A/A	G/G	A/A	G/G	G/G	G/G	G/G	G/G	A/A	G/G	G/G	A/A	A/A	G/G	G/G	G/G	G/G	A/A	G/G	G/G	G/G	A/A	G/G	A/A	A/A	A/A	G/G	G/G	G/G	G/G	G/G	G/G	A/A	A/A	G/G	A/A	G/G	G/G	G/G	G/G	G/G	G/G	A/A	G/G	G/G	G/G	A/A	G/G	G/G
AX-108885880	C/C	T/T	C/C	C/C	C/C	NN	C/C	C/C	T/T	C/C	T/T	T/T	T/T	T/T	T/T	C/C	T/T	C/C	T/T	C/C	T/T	T/T	C/C	T/T	T/T	C/C	T/T	T/T	C/C	C/C	T/C	T/T	T/T	T/T	C/C	T/T	C/C	C/C	C/C	C/C	C/C	C/C	T/T	T/T	T/T	C/C	T/T	T/T	C/C
AX-108886281	C/C	A/A	A/A	A/A	C/C	A/A	A/A	A/A	C/C	C/C	A/C	C/C	A/A	A/A	A/A	A/A	C/C	C/C	A/A	A/A	C/C	A/A	C/C	A/A	C/C	A/A	A/A	C/C	C/C	A/A	A/C	A/A	C/C	A/A	C/C	C/C	C/C	A/A	C/C	C/C	A/A	C/C	C/C	A/A	A/A	C/C	C/C	A/A	A/A
AX-108886467	C/C	C/C	G/G	C/C	C/C	C/C	C/C	C/C	C/C	C/C	C/G	G/G	C/C	G/G	C/G	C/C	G/G	C/C	G/G	G/G	C/C	C/C	C/C	C/C	G/G	C/C	C/C	C/C	C/C	C/C	C/G	C/C	C/C	C/C	G/G	G/G	G/G	C/C	C/C	G/G	G/G	C/C	C/C	C/C	G/G	G/G	G/G	G/G	G/G
AX-108886572	T/T	T/T	C/C	T/T	C/C	T/T	T/T	T/T	C/C	C/C	T/T	C/C	T/C	C/C	T/C	T/T	T/T	T/T	C/C	T/T	C/C	T/T	C/C	T/T	T/T	T/T	C/C	T/T	C/C	T/T	T/T	T/T	C/C	T/T	C/C	T/T	C/C	C/C	C/C	C/C	C/C	C/C	C/C	C/C	C/C	C/C	T/T	C/C	C/C
AX-108886660	C/C	A/A	C/C	C/C	C/C	NN	A/A	C/C	C/C	C/C	C/C	C/C	A/C	C/C	A/A	A/A	C/C	A/A	A/A	C/C	C/C	C/C	C/C	C/C	C/C	C/C	C/C	C/C	C/C	C/C	C/C	C/C	A/A	C/C	C/C	C/C	C/C	A/A	C/C	C/C	C/C	C/C	C/C	C/C	C/C	C/C	C/C	C/C	C/C
AX-108886830	A/A	A/A	A/A	A/A	G/G	A/G	G/G	G/G	A/A	A/A	A/A	G/G	G/G	A/A	A/A	A/A	G/G	A/A	G/G	A/A	G/G	A/A	A/A	A/A	A/A	A/A	A/A	G/G	A/A	G/G	A/G	G/G	A/A	G/G	A/A	G/G	A/A	A/A	G/G	A/A	A/A	A/A	A/A	A/A	A/G	G/G	G/G	A/A	A/A
AX-108886909	G/G	G/G	G/G	G/G	G/G	G/G	G/G	G/G	G/G	A/A	G/G	G/G	G/G	G/G	G/G	G/G	G/G	G/G	G/G	A/A	A/A	G/G	A/G	G/G	G/G	G/G	A/A	G/G	G/G	NN	A/G	G/G	G/G	A/A	G/G	A/A	G/G	G/G	A/A	A/A	G/G	G/G	A/A	G/G	G/G	G/G	G/G	G/G	G/G
AX-108886971	G/G	A/A	A/A	A/A	G/G	NN	A/A	G/G	G/G	G/G	G/G	G/G	G/G	G/G	NN	A/A	A/A	G/G	A/A	G/G	A/A	G/G	A/A	G/G	G/G	G/G	A/A	G/G	A/A	A/A	G/G	G/G	G/G	G/G	A/A	A/A	A/A	A/A	G/G	A/A	A/A	A/A	G/G	G/G	A/A	A/A	A/A	G/G	G/G
AX-108887339	C/C	T/T	C/C	T/T	T/T	T/T	T/T	T/T	T/T	T/T	C/C	C/C	T/T	C/C	T/T	T/T	C/C	T/T	C/C	C/C	C/C	T/T	NN	C/C	T/T	C/C	T/T	C/C	T/T	T/T	T/T	T/T	C/C	T/T	T/T	C/C	T/T	C/C	C/C	C/C	C/C	T/T	T/T	C/C	C/C	C/C	T/T	T/T	C/C
AX-108887555	A/A	G/G	A/A	G/G	G/G	G/G	G/G	G/G	G/G	A/A	A/A	G/G	G/G	A/A	A/A	A/A	A/A	G/G	A/A	G/G	G/G	A/A	NN	G/G	A/A	G/G	G/G	G/G	G/G	A/A	G/G	G/G	G/G	A/A	A/A	A/A	A/A	G/G	G/G	A/A	A/A	G/G	G/G	G/G	A/A	A/A	A/A	A/A	A/A
AX-108887782	T/T	C/C	T/T	C/C	C/C	C/C	C/C	NN	T/T	C/C	C/C	T/T	T/T	C/C	C/C	C/C	C/C	T/T	NN	C/C	C/C	T/T	T/C	T/T	T/T	T/T	C/C	C/C	C/C	C/C	C/C	C/C	T/T	T/T	C/C	T/T	C/C	C/C	C/C	C/C	C/C	C/C	T/T	C/C	C/C	C/C	T/T	C/C	C/C
AX-108887809	T/T	C/C	C/C	C/C	T/T	NN	T/T	C/C	C/C	C/C	T/T	T/T	T/T	C/C	T/T	T/T	T/T	C/C	C/C	C/C	T/T	C/C	NN	T/T	T/T	T/T	C/C	C/C	C/C	C/C	C/C	C/C	T/T	C/C	T/T	T/T	T/T	T/T	T/T	T/T	T/T	T/C	C/C	T/T	T/C	C/C	T/T	C/C	C/C
AX-108887852	A/A	G/G	G/G	G/G	A/A	NN	G/G	A/A	G/G	A/A	G/G	G/G	A/A	A/A	A/A	A/A	A/A	G/G	A/A	G/G	A/A	A/A	A/A	A/A	A/A	G/G	G/G	A/A	A/A	A/A	A/A	A/A	A/A	G/G	A/A	G/G	A/A	A/A	A/A	A/A	G/G	G/G	G/G	G/G	G/G	G/G	G/G	A/A	G/G
AX-108888015	T/T	C/C	T/T	T/T	T/T	T/C	T/T	T/T	C/C	T/T	C/C	C/C	C/C	C/C	C/C	T/T	C/C	T/T	C/C	T/T	T/T	C/C	T/T	C/C	C/C	T/T	C/C	C/C	T/T	C/C	T/C	C/C	C/C	C/C	T/T	C/C	T/T	T/T	C/C	T/T	T/T	C/C	C/C	T/T	C/C	T/T	C/C	C/C	T/T
AX-108888107	G/G	A/A	G/G	A/A	A/A	A/A	A/A	A/A	G/G	A/A	A/A	G/G	A/G	G/G	G/G	G/G	G/G	NN	G/G	A/A	G/G	G/G	G/G	A/A	A/A	A/A	A/A	A/A	A/A	A/A	G/G	G/G	G/G	G/G	A/A	G/G	A/A	G/G	A/A	G/G	G/G	G/G	G/G	G/G	A/G	A/A	G/G	G/G	A/A
AX-108888442	T/T	C/C	T/T	T/T	C/C	NN	C/C	T/T	C/C	C/C	C/C	C/C	T/T	T/T	C/C	T/T	C/C	T/T	C/C	T/T	T/T	T/T	C/C	C/C	T/T	C/C	C/C	T/T	T/T	T/T	T/T	T/T	C/C	T/T	C/C	C/C	C/C	T/T	T/T	C/C	C/C	C/C	T/T	C/C	T/T	T/T	C/C	T/T	C/C
AX-108888649	G/G	A/A	A/A	A/A	G/G	A/A	A/A	A/A	G/G	G/G	A/A	G/G	A/A	A/A	A/A	A/A	G/G	G/G	A/A	A/A	A/A	A/A	G/G	A/A	G/G	A/A	A/A	A/A	G/G	A/A	G/G	A/A	G/G	A/A	G/G	G/G	G/G	A/A	G/G	G/G	A/A	G/G	G/G	A/A	A/A	G/G	G/G	A/A	A/A
AX-108888780	G/G	G/G	G/G	A/A	G/G	G/G	G/G	A/A	A/A	G/G	G/G	G/G	A/G	G/G	A/A	A/A	G/G	A/A	G/G	A/A	G/G	G/G	NN	A/A	A/A	G/G	G/G	G/G	A/G	A/A	A/A	A/A	G/G	G/G	A/A	A/A	A/A	G/G	G/G	A/A	A/A	A/A	G/G	G/G	G/G	A/A	A/A	G/G	A/A
AX-108888900	G/G	G/G	G/G	G/G	C/C	C/C	C/C	G/G	NN	C/C	C/C	G/G	G/G	C/C	G/G	G/G	G/G	C/C	C/C	G/G	G/G	G/G	C/C	G/G	C/C	C/C	G/G	G/G	G/G	C/C	C/G	NN	G/G	G/G	C/C	C/C	C/C	C/C	C/C	NN	C/C	C/C	NN	C/C	C/G	C/C	C/C	C/C	G/G
AX-108888906	G/G	A/A	A/A	G/G	A/A	G/G	G/G	G/G	A/A	A/A	A/A	A/A	G/G	A/A	G/G	G/G	A/A	G/G	A/A	G/G	NN	A/A	G/G	G/G	G/G	A/A	A/A	G/G	A/A	A/A	NN	G/G	G/G	G/G	G/G	G/G	G/G	G/G	A/A	A/A	A/A	G/G	G/G	A/A	G/G	G/G	G/G	A/A	A/A
AX-108889104	G/G	C/C	C/C	C/C	G/G	C/G	C/C	G/G	C/C	G/G	G/G	G/G	C/C	G/G	G/G	G/G	G/G	G/G	G/G	C/C	C/C	G/G	G/G	G/G	G/G	G/G	C/C	G/G	G/G	G/G	C/G	G/G	G/G	C/C	G/G	C/C	G/G	G/G	G/G	G/G	C/C	G/G	C/C	C/C	C/C	C/C	C/C	G/G	C/C
AX-108889133	T/T	T/T	C/C	T/T	C/C	C/C	C/C	T/T	T/T	C/C	C/C	T/T	T/T	C/C	T/T	T/T	C/C	C/C	T/T	T/T	T/T	C/C	T/T	C/C	C/C	T/T	C/C	C/C	C/C	T/T	C/C	C/C	C/C	T/T	T/T	T/T	NN	T/T	T/T	T/T	C/C	C/C	C/C	C/C	C/C	C/C	C/C	T/T	C/C
AX-108889472	NN	C/C	C/C	C/C	NN	NN	C/C	NN	C/C	NN	NN	NN	C/C	NN	NN	NN	NN	NN	NN	C/C	C/C	NN	NN	NN	NN	NN	C/C	NN	A/A	NN	C/C	NN	NN	C/C	NN	C/C	NN	NN	NN	NN	C/C	NN	C/C	A/A	C/C	C/C	C/C	NN	C/C
AX-108889612	G/G	G/G	G/G	G/G	G/G	NN	G/G	G/G	A/A	G/G	G/G	G/G	G/G	G/G	G/G	G/G	G/G	G/G	G/G	A/A	G/G	G/G	G/G	G/G	G/G	A/A	A/A	G/G	A/A	A/A	G/G	G/G	G/G	A/A	A/A	A/A	A/A	G/G	A/A	A/A	G/G	A/A	A/A	A/A	G/G	G/G	A/A	A/A	A/A
AX-108889622	C/C	G/G	C/C	C/C	G/G	G/G	G/G	G/G	G/G	G/G	G/G	G/G	C/C	C/C	C/C	C/C	G/G	G/G	G/G	G/G	C/C	G/G	G/G	G/G	C/C	G/G	C/C	G/G	G/G	G/G	G/G	G/G	G/G	C/C	C/C	C/C	C/C	C/G	G/G	C/C	C/C	G/G	G/G	NN	C/C	C/C	C/C	G/G	G/G
AX-108889803	C/C	C/C	C/C	C/C	C/C	T/C	T/T	C/C	C/C	T/T	C/C	C/C	C/C	C/C	T/C	C/C	T/T	T/T	C/C	T/T	C/C	T/T	T/T	T/T	T/T	T/T	T/T	T/T	C/C	T/T	T/T	T/T	T/T	T/T	T/T	C/C	T/T	C/C	T/T	T/T	T/T	T/T	C/C	C/C	T/T	T/T	C/C	C/C	T/T
AX-108889888	T/T	T/T	C/C	T/T	C/C	T/T	T/T	T/T	C/C	C/C	T/T	C/C	T/C	C/C	T/C	T/T	T/T	T/T	C/C	T/T	C/C	T/T	C/C	T/T	T/T	T/T	C/C	T/T	C/C	T/T	T/T	T/T	C/C	T/T	C/C	T/T	C/C	C/C	C/C	C/C	C/C	C/C	C/C	NN	C/C	C/C	T/T	C/C	C/C
AX-108890143	G/G	A/A	A/A	A/A	G/G	A/A	A/A	G/G	G/G	A/A	A/A	G/G	A/A	A/A	A/A	A/A	G/G	A/A	G/G	G/G	A/A	A/A	G/G	A/A	G/G	A/A	G/G	A/A	G/G	G/G	G/G	G/G	G/G	A/A	A/A	G/G	A/A	A/A	G/G	A/A	G/G	A/A	A/A	A/A	G/G	G/G	G/G	G/G	A/A
AX-108890151	G/G	A/A	A/A	A/A	A/A	A/G	G/G	G/G	A/A	A/A	A/A	A/A	G/G	G/G	G/G	G/G	A/A	A/A	G/G	G/G	G/G	A/A	G/G	G/G	G/G	A/A	G/G	A/A	A/A	A/A	A/A	A/A	G/G	G/G	G/G	A/A	G/G	G/G	A/A	A/A	G/G	G/G	A/A	G/G	G/G	G/G	G/G	A/A	G/G
AX-108890279	C/C	T/T	C/C	T/T	T/T	T/T	T/T	T/T	C/C	T/T	T/T	C/C	C/C	T/T	T/T	T/T	T/T	C/C	T/T	T/T	T/T	C/C	T/T	C/C	C/C	C/C	T/T	C/C	T/T	T/T	T/T	T/T	C/C	C/C	T/T	C/C	T/T	T/T	T/T	T/T	T/T	T/T	C/C	T/T	T/T	T/T	C/C	T/T	T/T
AX-108890366	C/C	C/C	C/C	A/A	C/C	A/A	A/A	C/C	C/C	A/A	C/C	A/A	A/A	C/C	A/A	A/A	A/A	NN	A/A	A/A	A/C	C/C	C/C	C/C	A/A	A/A	C/C	A/A	C/C	A/A	A/A	A/A	C/C	A/A	A/A	A/A	A/A	C/C	C/C	C/C	C/C	C/C	A/A	C/C	NN	C/C	A/A	A/A	C/C
AX-108890616	G/G	G/G	T/T	G/G	T/T	T/T	T/T	G/G	G/G	T/T	T/T	G/G	G/G	T/T	G/G	G/G	T/T	T/T	G/G	G/G	G/G	T/T	T/G	T/T	T/T	G/G	T/T	T/T	T/T	G/G	T/T	T/T	T/T	G/G	G/G	G/G	G/G	G/G	G/G	G/G	G/G	T/T	NN	T/T	T/T	T/T	T/T	G/G	T/T
AX-108890673	T/T	T/G	T/T	T/T	T/T	T/T	G/G	G/G	T/T	T/T	T/T	G/G	G/G	T/T	G/G	G/G	T/T	T/T	G/G	T/T	G/G	T/T	T/T	T/T	G/G	T/T	T/T	T/T	T/T	T/T	T/T	T/T	T/T	T/T	T/T	T/T	T/T	T/T	T/T	T/T	T/T	T/T	T/T	T/G	G/G	G/G	T/T	T/T	T/T
AX-108891084	A/A	A/C	A/A	A/A	C/C	A/A	A/A	A/A	A/A	C/C	C/C	A/A	A/A	A/A	A/A	C/C	A/A	C/C	C/C	C/C	A/A	A/A	A/C	C/C	C/C	A/A	A/A	A/A	A/A	C/C	C/C	C/C	C/C	A/A	A/A	A/A	A/A	C/C	C/C	C/C	A/A	C/C	A/A	C/C	C/C	A/A	C/C	A/A	A/A
AX-108891233	A/A	C/C	C/C	C/C	A/A	A/C	C/C	A/A	C/C	A/A	A/A	A/A	C/C	A/A	A/A	A/A	A/A	A/A	A/A	C/C	C/C	A/A	A/A	A/A	A/A	A/A	C/C	A/A	A/A	A/A	A/C	A/A	A/A	C/C	NN	C/C	A/A	A/A	A/A	A/A	C/C	A/A	C/C	C/C	C/C	C/C	C/C	A/A	C/C
AX-108891329	A/A	A/A	A/A	C/C	C/C	A/A	A/A	C/C	C/C	A/A	A/A	C/C	C/C	A/A	A/C	A/A	C/C	A/A	C/C	A/A	A/A	C/C	A/C	A/A	A/A	C/C	A/A	C/C	A/A	C/C	A/C	A/A	A/A	C/C	A/A	C/C	A/A	C/C	C/C	C/C	A/A	A/A	A/A	A/A	A/A	A/A	C/C	C/C	A/A
AX-108891334	G/G	G/G	G/G	G/G	G/G	G/G	G/G	G/G	G/G	G/G	G/G	G/G	G/G	A/A	G/G	G/G	G/G	G/G	A/A	G/G	G/G	G/G	A/G	G/G	G/G	G/G	G/G	A/A	G/G	G/G	A/G	A/A	A/A	G/G	G/G	G/G	G/G	G/G	G/G	G/G	G/G	G/G	G/G	G/G	G/G	A/A	G/G	G/G	G/G
AX-108891411	A/A	A/A	G/G	G/G	A/A	A/G	A/A	A/A	A/A	G/G	A/A	A/A	G/G	A/A	A/G	A/A	G/G	A/A	G/G	A/A	G/G	A/A	A/A	A/A	G/G	G/G	A/A	A/A	A/A	G/G	A/G	G/G	G/G	A/A	A/A	G/G	A/A	G/G	A/A	A/A	A/A	A/A	G/G	A/A	G/G	G/G	G/G	G/G	A/A
AX-108891710	T/T	C/C	T/T	C/C	C/C	T/C	C/C	C/C	C/C	C/C	C/C	T/T	T/T	C/C	C/C	C/C	T/T	T/T	T/T	T/T	C/C	T/T	C/C	C/C	T/T	T/T	T/T	T/T	T/T	C/C	T/C	T/T	T/T	C/C	C/C	C/C	C/C	C/C	T/T	C/C	T/T	C/C	C/C	T/T	C/C	C/C	C/C	C/C	T/T
AX-108891843	T/T	T/T	T/T	T/T	T/T	NN	T/T	T/T	C/C	C/C	C/C	C/C	C/C	T/T	C/C	C/C	T/T	C/C	C/C	T/T	T/T	C/C	T/T	T/T	T/T	C/C	T/T	T/T	C/C	C/C	T/C	C/C	C/C	T/T	C/C	T/T	C/C	C/C	C/C	C/C	T/T	C/C	C/C	T/T	T/T	T/T	T/T	T/T	T/T
AX-108891850	T/T	T/T	T/T	T/T	NN	T/T	NN	T/T	T/T	T/T	T/T	G/G	G/G	T/T	NN	G/G	T/T	G/G	G/G	T/T	G/G	T/T	NN	G/G	T/T	G/G	T/T	G/G	G/G	G/G	T/G	T/T	G/G	T/T	G/G	G/G	G/G	T/T	T/T	T/T	G/G	G/G	T/T	T/T	G/G	G/G	G/G	T/T	T/T
AX-108892033	G/G	G/G	G/G	G/G	A/A	G/G	G/G	A/A	A/A	A/A	G/G	G/G	G/G	G/G	G/G	G/G	G/G	G/G	A/A	A/A	A/A	A/A	A/A	A/A	G/G	A/A	G/G	G/G	G/G	G/G	A/A	A/A	A/A	A/A	G/G	A/A	G/G	G/G	G/G	A/A	G/G	A/A	A/A	A/A	G/G	A/A	A/A	A/A	G/G
AX-108892199	G/G	A/A	G/G	G/G	A/A	G/G	G/G	G/G	G/G	A/A	A/A	G/G	G/G	G/G	A/A	A/A	G/G	A/A	A/A	G/G	A/A	G/G	NN	A/A	A/A	G/G	G/G	A/A	G/G	A/A	G/G	G/G	G/G	G/G	G/G	G/G	G/G	A/A	G/G	G/G	A/A	A/A	G/G	A/A	A/A	A/A	G/G	G/G	G/G
AX-108892208	T/T	T/T	T/T	T/T	C/C	T/T	C/C	C/C	T/T	T/T	T/T	C/C	C/C	T/T	T/T	T/T	C/C	T/T	C/C	T/T	C/C	T/T	T/T	T/T	T/T	T/T	T/T	C/C	T/T	C/C	T/C	C/C	T/T	C/C	T/T	C/C	T/T	T/T	C/C	T/T	T/T	T/T	T/T	T/T	T/C	C/C	C/C	T/T	T/T
AX-108892259	T/T	T/T	T/T	T/T	G/G	T/T	T/T	T/T	T/T	G/G	G/G	T/T	T/T	T/T	T/T	G/G	T/T	G/G	G/G	G/G	T/T	T/T	G/G	G/G	G/G	T/T	T/T	G/G	G/G	G/G	G/G	G/G	G/G	T/T	T/T	T/T	T/T	G/G	G/G	G/G	T/T	G/G	T/T	G/G	G/G	T/T	G/G	T/T	T/T
AX-108892293	C/C	T/T	T/T	T/T	T/T	T/T	C/C	C/C	T/T	T/T	T/T	T/T	C/C	C/C	NN	C/C	T/T	T/T	C/C	C/C	C/C	T/T	NN	C/C	C/C	T/T	C/C	T/T	T/T	T/T	T/T	T/T	C/C	C/C	C/C	T/T	C/C	C/C	T/T	T/T	C/C	C/C	T/T	C/C	C/C	C/C	T/T	T/T	C/C
AX-108892381	A/A	A/A	A/A	A/A	A/A	A/A	A/A	A/A	A/A	A/A	A/A	A/A	G/G	A/A	A/A	A/A	A/A	G/G	A/A	A/A	A/A	A/A	A/A	G/G	A/A	A/A	A/A	G/G	A/A	A/A	A/A	A/A	A/A	A/A	A/A	A/A	A/A	A/A	A/A	A/A	A/A	A/A	A/A	A/A	A/A	A/A	A/A	A/A	A/A
AX-108892387	G/G	A/A	A/A	G/G	G/G	G/G	G/G	A/A	A/A	A/A	NN	G/G	G/G	G/G	G/G	G/G	G/G	G/G	A/A	G/G	A/A	A/A	A/A	A/A	G/G	A/A	G/G	A/G	G/G	G/G	A/A	A/A	A/A	A/A	G/G	A/A	G/G	G/G	A/A	A/A	G/G	A/A	G/G	A/A	G/G	A/A	A/A	A/A	G/G
AX-108892427	T/T	C/C	T/T	T/T	C/C	T/T	T/T	T/T	C/C	C/C	T/C	T/T	C/C	C/C	C/C	C/C	T/T	T/T	C/C	T/T	C/C	T/T	T/T	C/C	C/C	T/T	T/T	T/T	T/T	T/T	T/T	T/T	T/T	T/T	C/C	T/T	C/C	T/T	T/T	C/C	C/C	C/C	T/T	T/T	C/C	C/C	T/T	T/T	C/C
AX-108892456	T/T	T/T	T/T	G/G	G/G	G/G	G/G	T/T	G/G	T/T	T/T	T/T	T/T	G/G	T/T	T/T	T/T	G/G	G/G	T/T	T/T	T/T	G/G	T/T	G/G	T/T	T/T	T/T	G/G	G/G	T/G	G/G	T/T	T/T	T/T	G/G	T/T	G/G	G/G	T/T	G/G	T/T	G/G	G/G	T/G	G/G	T/T	T/T	T/T
AX-108892526	G/G	A/A	A/A	A/A	G/G	G/G	A/A	G/G	A/A	G/G	G/G	G/G	A/A	G/G	G/G	G/G	G/G	G/G	G/G	A/A	A/A	G/G	G/G	G/G	G/G	G/G	A/A	G/G	G/G	G/G	A/G	G/G	G/G	A/A	G/G	A/A	G/G	G/G	G/G	G/G	A/A	G/G	A/A	A/A	A/A	A/A	A/A	G/G	A/A
AX-108892681	T/T	T/T	T/T	T/T	T/T	T/T	C/C	T/T	T/T	T/T	T/T	C/C	T/T	T/T	T/T	T/T	C/C	C/C	T/T	C/C	C/C	C/C	C/C	C/C	C/C	C/C	C/C	C/C	T/T	C/C	C/C	C/C	C/C	C/C	T/T	T/T	C/C	T/T	C/C	C/C	C/C	C/C	T/T	T/T	T/T	C/C	T/T	T/T	C/C
AX-108892767	C/C	T/T	C/C	C/C	C/C	C/C	T/T	T/T	T/T	C/C	C/C	T/T	T/C	T/T	T/T	C/C	T/T	C/C	C/C	C/C	C/C	C/C	C/C	C/C	T/T	T/T	T/T	T/T	C/C	C/C	C/C	C/C	C/C	T/T	C/C	T/T	C/C	T/T	T/T	C/C	C/C	C/C	C/C	T/T	T/T	T/T	T/T	T/T	T/T
AX-108892806	C/C	C/C	T/T	C/C	T/T	C/C	T/T	C/C	C/C	T/T	T/T	T/T	T/T	T/T	T/C	C/C	C/C	C/C	T/T	C/C	T/T	C/C	T/T	C/C	C/C	T/T	T/T	T/T	T/T	T/T	C/C	C/C	C/C	T/T	T/T	C/C	T/T	T/T	C/C	C/C	T/T	C/C	T/T	T/T	T/T	T/T	C/C	C/C	C/C
AX-108893124	C/C	T/T	T/T	T/T	T/T	C/C	C/C	T/T	C/C	C/C	T/T	T/T	C/C	C/C	C/C	C/C	C/C	T/T	T/T	T/T	C/C	C/C	C/C	T/T	T/T	T/T	T/T	T/T	C/C	C/C	T/C	C/C	T/T	T/T	C/C	T/T	C/C	C/C	T/T	T/T	T/T	C/C	C/C	C/C	T/T	T/T	T/T	T/T	T/T
AX-108893309	G/G	C/C	C/C	C/C	G/G	G/G	C/C	G/G	G/G	G/G	G/G	C/C	C/C	G/G	C/C	C/C	G/G	G/G	G/G	G/G	G/G	G/G	C/C	C/C	C/C	C/C	C/C	G/G	G/G	G/G	C/G	G/G	G/G	C/C	G/G	C/C	G/G	G/G	G/G	G/G	C/C	C/C	G/G	G/G	G/G	C/C	C/C	G/G	G/G
AX-108893516	G/G	G/G	A/A	G/G	A/A	A/A	A/A	G/G	G/G	A/A	A/A	G/G	G/G	A/A	G/G	G/G	A/A	A/A	G/G	G/G	G/G	A/A	A/G	A/A	A/A	G/G	A/A	A/A	A/A	G/G	A/A	A/A	A/A	G/G	G/G	G/G	G/G	G/G	G/G	G/G	A/A	A/A	A/A	A/A	A/A	A/A	A/A	G/G	A/A
AX-108893545	G/G	A/A	G/G	G/G	G/G	NN	A/A	G/G	G/G	G/G	G/G	G/G	A/G	G/G	A/A	A/A	G/G	A/A	A/A	G/G	A/A	G/G	G/G	G/G	G/G	G/G	G/G	G/G	G/G	G/G	G/G	G/G	A/A	G/G	G/G	G/G	G/G	A/A	G/G	G/G	G/G	G/G	G/G	G/G	G/G	G/G	G/G	G/G	G/G
AX-108894315	A/A	G/G	G/G	G/G	A/A	G/G	G/G	G/G	A/A	A/A	A/G	A/A	G/G	G/G	G/G	G/G	A/A	A/A	G/G	G/G	A/A	G/G	A/A	G/G	A/A	G/G	G/G	A/A	A/A	G/G	A/G	G/G	A/A	G/G	A/A	A/A	A/A	G/G	A/A	A/A	G/G	A/A	A/A	G/G	G/G	A/A	A/A	G/G	G/G
AX-108894371	C/C	C/C	T/T	T/T	T/T	T/T	T/T	C/C	C/C	T/T	T/T	C/C	T/T	T/T	C/C	C/C	C/C	T/T	T/T	C/C	T/T	T/T	T/T	C/C	C/C	C/C	C/C	T/T	T/T	T/T	T/T	T/T	T/T	T/T	T/T	T/T	T/T	C/C	T/T	T/T	T/T	T/T	T/T	C/C	C/C	T/T	C/C	C/C	T/T
AX-108894373	T/T	C/C	T/T	T/T	T/T	NN	C/C	T/T	T/T	T/T	T/T	T/T	T/C	T/T	C/C	C/C	T/T	C/C	C/C	T/T	T/T	T/T	T/T	T/T	T/T	T/T	T/T	T/T	T/T	T/T	T/T	T/T	C/C	T/T	T/T	T/T	T/T	C/C	T/T	T/T	T/T	T/T	T/T	T/T	T/T	T/T	T/T	T/T	T/T
AX-108894383	T/T	C/C	T/T	T/T	T/T	T/T	C/C	T/T	T/T	T/T	T/T	T/T	T/C	T/T	C/C	C/C	T/T	C/C	C/C	T/T	C/C	T/T	T/T	T/T	T/T	T/T	T/T	T/T	T/T	T/T	T/T	T/T	C/C	T/T	T/T	T/T	T/T	C/C	T/T	T/T	T/T	T/T	T/T	T/T	T/T	T/T	T/T	T/T	T/T
AX-108894614	G/G	G/G	A/A	G/G	A/A	A/A	A/A	G/G	G/G	A/A	A/A	G/G	G/G	A/A	G/G	G/G	A/A	A/A	G/G	G/G	G/G	A/A	NN	A/A	A/A	G/G	A/A	A/A	A/A	G/G	A/A	A/A	A/A	A/A	G/G	G/G	G/G	G/G	A/A	G/G	G/G	A/A	A/A	A/A	A/A	A/A	A/A	G/G	A/A
AX-108894827	T/T	T/T	T/T	T/T	C/C	C/C	C/C	C/C	C/C	C/C	T/C	T/T	C/C	T/T	C/C	T/T	T/C	C/C	T/T	C/C	T/T	C/C	C/C	C/C	T/T	T/T	T/T	C/C	C/C	T/T	C/C	C/C	C/C	T/T	T/T	T/T	T/T	T/T	C/C	T/T	T/T	C/C	C/C	C/C	T/T	T/T	T/T	C/C	C/C
AX-108894851	C/C	G/G	C/C	G/G	G/G	G/G	G/G	G/G	G/G	G/G	C/C	C/C	C/C	C/C	G/G	G/G	C/C	G/G	C/C	C/C	C/C	G/G	G/G	C/C	C/C	G/G	G/G	G/G	G/G	G/G	C/G	G/G	C/C	G/G	G/G	C/C	G/G	C/C	C/C	C/C	C/C	G/G	G/G	C/C	C/C	C/C	G/G	G/G	C/C
AX-108895315	C/C	C/C	T/T	C/C	T/T	T/T	T/T	C/C	C/C	T/T	T/T	C/C	C/C	T/T	C/C	C/C	T/T	T/T	C/C	C/C	C/C	T/T	C/C	T/T	T/T	C/C	T/T	T/T	T/T	C/C	T/T	T/T	T/T	C/C	C/C	C/C	C/C	C/C	C/C	C/C	T/T	T/T	T/T	T/T	T/T	T/T	T/T	C/C	T/T
AX-108895352	G/G	A/A	G/G	A/A	A/A	A/A	A/A	A/A	A/A	A/A	G/G	G/G	A/A	G/G	A/A	A/A	G/G	A/A	G/G	G/G	G/G	A/A	NN	G/G	A/A	G/G	A/A	G/G	A/A	A/A	A/A	A/A	G/G	A/A	A/A	G/G	A/A	G/G	G/G	G/G	G/G	A/A	A/A	G/G	G/G	G/G	A/A	A/A	G/G
AX-108895386	G/G	T/T	T/T	T/T	G/G	T/T	T/T	T/T	G/G	G/G	T/G	G/G	T/T	T/T	T/T	T/T	G/G	G/G	T/T	T/T	G/G	T/T	G/G	T/T	G/G	T/T	T/T	T/T	G/G	T/T	T/G	T/T	G/G	T/T	G/G	G/G	G/G	T/T	G/G	G/G	T/T	G/G	G/G	T/T	T/T	G/G	G/G	T/T	T/T
AX-108895558	C/C	C/C	C/C	C/C	C/C	C/C	G/G	NN	C/C	C/C	C/C	G/G	C/C	G/G	G/G	G/G	G/G	G/G	C/C	G/G	G/G	G/G	G/G	G/G	G/G	G/G	C/C	G/G	C/C	G/G	G/G	G/G	G/G	G/G	G/G	C/C	G/G	C/C	G/G	G/G	G/G	G/G	C/C	C/C	G/G	G/G	C/C	C/C	G/G
AX-108895560	G/G	T/T	T/T	T/T	G/G	T/G	T/T	G/G	T/T	G/G	G/G	G/G	T/T	G/G	G/G	G/G	G/G	G/G	G/G	T/T	T/T	G/G	G/G	G/G	G/G	G/G	T/T	G/G	G/G	G/G	T/G	G/G	G/G	T/T	G/G	T/T	G/G	G/G	G/G	G/G	T/T	G/G	T/T	G/G	T/T	T/T	T/T	G/G	T/T
AX-108895691	T/T	C/C	T/T	C/C	C/C	C/C	C/C	C/C	T/T	C/C	C/C	T/T	T/T	C/C	C/C	C/C	C/C	T/T	C/C	C/C	C/C	T/T	C/C	T/T	T/T	T/T	C/C	C/C	C/C	C/C	C/C	C/C	T/T	T/T	C/C	NN	C/C	C/C	C/C	C/C	C/C	C/C	T/T	C/C	C/C	C/C	T/T	C/C	C/C
AX-108895787	C/C	T/T	T/T	T/T	C/C	T/T	T/T	T/T	C/C	T/T	NN	C/C	C/C	T/T	C/C	C/C	C/C	T/T	T/T	T/T	C/C	T/T	NN	C/C	C/C	T/T	T/T	T/T	T/T	T/T	T/T	T/T	C/C	T/T	C/C	C/C	C/C	T/T	T/T	C/C	T/T	C/C	T/T	C/C	T/C	T/T	C/C	T/T	T/T
AX-108895837	A/A	G/G	A/A	G/G	G/G	G/G	G/G	G/G	A/A	G/G	G/G	A/A	A/G	A/A	A/A	A/A	A/A	G/G	A/A	G/G	A/A	A/A	A/A	G/G	G/G	G/G	G/G	G/G	G/G	G/G	A/A	A/A	A/A	A/A	G/G	A/A	G/G	A/A	G/G	A/A	A/A	A/A	A/A	A/A	A/G	G/G	A/A	A/A	G/G
AX-108896531	T/T	T/T	C/C	T/T	T/T	NN	T/T	T/T	C/C	T/T	T/T	T/T	T/T	C/C	T/T	C/C	C/C	C/C	C/C	C/C	C/C	T/T	T/T	C/C	C/C	T/T	C/C	C/C	C/C	C/C	T/C	T/T	T/T	C/C	C/C	T/T	C/C	T/T	C/C	T/T	T/T	T/T	T/T	T/T	C/C	T/T	T/T	T/T	C/C
AX-108896534	A/A	G/G	G/G	G/G	G/G	A/A	A/A	A/A	A/A	G/G	G/G	A/G	A/A	A/A	G/G	G/G	G/G	A/A	A/A	A/A	G/G	G/G	A/A	A/A	A/A	G/G	A/A	G/G	G/G	G/G	A/A	A/A	A/A	A/A	G/G	A/A	G/G	G/G	A/A	A/A	A/A	A/A	G/G	G/G	G/G	G/G	A/A	G/G	G/G
AX-108897031	G/G	G/G	G/G	G/G	G/G	G/G	C/C	G/G	G/G	G/G	G/G	C/C	G/G	C/C	C/C	C/C	C/C	C/C	G/G	C/C	C/C	C/C	C/G	C/C	C/C	C/C	G/G	C/C	G/G	C/C	C/C	C/C	C/C	C/C	C/C	G/G	C/C	G/G	C/C	C/C	C/C	C/C	G/G	G/G	C/C	C/C	G/G	G/G	C/C
AX-108897148	C/C	C/C	C/C	C/C	G/G	G/G	G/G	G/G	G/G	G/G	C/G	C/C	G/G	C/C	G/G	C/C	C/G	G/G	C/C	G/G	G/G	G/G	G/G	G/G	C/C	C/C	C/C	C/C	C/C	C/C	G/G	G/G	G/G	C/C	C/C	C/C	C/C	C/C	G/G	C/C	C/C	G/G	G/G	G/G	C/C	C/C	C/C	G/G	G/G
AX-108897230	C/C	T/T	T/T	T/T	C/C	NN	T/T	C/C	T/T	C/C	C/C	C/C	T/T	C/C	C/C	C/C	C/C	C/C	C/C	T/T	T/T	C/C	C/C	C/C	C/C	C/C	T/T	C/C	C/C	C/C	NN	C/C	C/C	T/T	C/C	T/T	C/C	C/C	C/C	C/C	T/T	C/C	T/T	T/T	T/T	T/T	T/T	C/C	T/T
AX-108897329	A/A	G/G	A/A	G/G	G/G	G/G	G/G	G/G	G/G	A/A	A/A	G/G	G/G	A/A	A/A	A/A	A/A	G/G	A/A	G/G	G/G	A/A	NN	G/G	A/A	G/G	G/G	G/G	G/G	A/A	G/G	G/G	G/G	A/A	A/A	A/A	A/A	G/G	G/G	A/A	A/A	G/G	G/G	G/G	A/A	A/A	A/A	A/A	A/A
AX-108897350	G/G	A/A	G/G	A/A	A/A	A/A	A/A	G/G	G/G	G/G	G/G	A/A	A/A	G/G	G/G	G/G	A/A	G/G	A/A	G/G	A/A	G/G	A/A	A/A	A/A	G/G	A/A	A/A	G/G	A/A	G/G	G/G	A/A	G/G	G/G	A/A	G/G	A/A	A/A	A/A	G/G	A/A	A/A	A/A	G/G	G/G	A/A	G/G	A/A
AX-108897527	T/T	T/T	C/C	C/C	T/T	C/C	C/C	C/C	T/T	T/T	T/T	T/T	C/C	T/T	T/T	C/C	T/T	T/C	T/T	C/C	C/C	C/C	T/T	T/T	C/C	C/C	T/T	T/T	C/C	C/C	C/C	C/C	C/C	T/T	T/T	T/T	T/T	C/C	C/C	T/T	C/C	T/T	C/C	T/T	T/T	T/T	T/T	T/T	C/C
AX-108898125	T/T	C/C	C/C	C/C	T/T	T/C	C/C	C/C	T/T	T/T	C/C	C/C	C/C	C/C	C/C	C/C	T/T	T/T	T/T	C/C	C/C	C/C	T/T	C/C	T/T	C/C	C/C	C/C	C/C	T/T	T/C	C/C	T/T	C/C	T/T	T/T	T/T	C/C	T/T	T/T	C/C	T/T	T/T	T/T	C/C	T/T	T/T	C/C	C/C
AX-108898549	T/T	C/C	T/T	C/C	C/C	C/C	C/C	C/C	C/C	C/C	T/T	T/T	C/C	T/T	C/C	C/C	T/T	C/C	T/T	T/T	T/T	C/C	NN	T/T	C/C	T/T	C/C	T/T	C/C	C/C	C/C	C/C	T/T	C/C	C/C	T/T	C/C	T/T	T/T	T/T	T/T	C/C	C/C	T/T	T/T	T/T	C/C	C/C	T/T
AX-108898785	T/T	T/T	C/C	T/T	C/C	T/T	T/T	T/T	C/C	C/C	T/T	C/C	T/C	C/C	NN	T/T	T/T	T/T	C/C	T/T	C/C	T/T	C/C	T/T	T/T	T/T	C/C	T/T	C/C	T/T	T/T	T/T	C/C	T/T	C/C	T/T	C/C	C/C	C/C	C/C	C/C	C/C	C/C	C/C	C/C	C/C	T/T	C/C	C/C
AX-108898914	C/C	C/C	C/C	C/C	C/C	NN	A/A	C/C	C/C	C/C	C/C	A/A	C/C	A/A	A/A	A/A	A/A	A/A	C/C	A/A	A/A	A/A	A/C	A/A	A/A	A/A	C/C	A/A	C/C	A/A	A/A	A/A	A/A	A/A	A/A	C/C	A/A	C/C	A/A	C/C	A/A	A/A	C/C	C/C	A/A	A/A	C/C	C/C	A/A
AX-108898926	T/T	C/C	T/T	T/T	T/T	T/T	C/C	T/T	T/T	T/T	T/T	T/T	T/C	T/T	C/C	C/C	T/T	C/C	C/C	T/T	T/T	T/T	T/T	T/T	T/T	T/T	T/T	T/T	T/T	T/T	T/T	T/T	C/C	T/T	T/T	T/T	T/T	C/C	T/T	T/T	T/T	T/T	T/T	T/T	T/T	T/T	T/T	T/T	T/T
AX-108899105	T/T	T/T	C/C	T/T	C/C	T/T	T/T	T/T	C/C	C/C	T/T	C/C	T/C	C/C	T/C	T/T	T/T	T/T	C/C	T/T	C/C	T/T	C/C	T/T	T/T	T/T	C/C	T/T	C/C	T/T	T/T	T/T	C/C	T/T	C/C	T/T	C/C	C/C	C/C	C/C	C/C	C/C	C/C	C/C	C/C	C/C	T/T	C/C	C/C
AX-108899296	G/G	G/G	G/G	G/G	C/C	C/G	C/C	C/C	G/G	G/G	G/G	C/C	C/C	G/G	G/G	G/G	C/C	G/G	C/C	G/G	C/C	G/G	G/G	G/G	G/G	G/G	G/G	C/C	G/G	C/C	C/G	C/C	G/G	C/C	G/G	C/C	G/G	G/G	C/C	G/G	G/G	G/G	G/G	G/G	C/G	C/C	C/C	G/G	G/G
AX-108899312	G/G	G/G	G/G	G/G	G/G	G/G	G/G	G/G	G/G	A/A	G/G	G/G	G/G	G/G	G/G	G/G	G/G	G/G	G/G	A/A	A/A	G/G	NN	G/G	G/G	G/G	A/A	G/G	G/G	A/A	A/G	G/G	G/G	A/A	G/G	A/A	G/G	G/G	A/A	A/A	G/G	G/G	A/A	G/G	G/G	G/G	G/G	G/G	G/G
AX-108899325	G/G	G/G	A/A	G/G	A/A	G/G	G/G	A/A	G/G	G/G	G/G	G/G	A/A	A/A	A/A	A/A	G/G	G/G	A/A	G/G	G/G	G/G	G/G	A/A	A/A	A/A	A/A	A/A	G/G	G/G	G/G	G/G	A/A	G/G	G/G	G/G	G/G	A/A	A/A	G/G	G/G	G/G	G/G	G/G	G/G	G/G	G/G	G/G	A/A
AX-108899710	T/C	T/T	T/T	C/C	T/T	T/C	T/T	T/C	T/C	T/T	T/T	T/T	T/T	T/C	T/T	T/C	T/T	T/T	C/C	C/C	C/C	T/T	T/T	T/T	T/C	T/T	T/C	C/C	C/C	NN	T/T	T/T	T/T	C/C	C/C	T/T	C/C	T/T	T/C	T/T	T/T	T/T	T/T	T/C	T/T	T/T	T/T	T/T	T/C
AX-108899974	A/A	A/A	G/G	A/A	G/G	A/A	NN	NN	G/G	G/G	A/A	G/G	NN	G/G	G/G	A/A	A/A	A/A	G/G	A/A	G/G	A/A	G/G	A/A	A/A	A/A	G/G	A/A	G/G	A/A	A/A	A/A	G/G	A/A	G/G	A/A	G/G	G/G	G/G	G/G	G/G	G/G	G/G	G/G	G/G	G/G	A/A	G/G	G/G
AX-108900009	C/C	T/T	C/C	T/C	T/T	T/C	C/C	T/T	T/T	T/T	T/T	T/T	C/C	T/T	C/C	C/C	C/C	C/C	C/C	C/C	T/T	C/C	C/C	T/T	C/C	C/C	C/C	C/C	C/C	C/C	T/C	C/C	C/C	T/T	T/T	C/C	T/T	C/C	C/C	C/C	T/T	T/T	T/T	C/C	T/T	T/T	C/C	T/T	T/T
AX-108900012	T/T	C/C	T/T	C/C	C/C	T/T	C/C	C/C	T/T	T/T	T/T	C/C	T/T	C/C	C/C	C/C	T/T	C/C	C/C	T/T	C/C	C/C	T/T	T/T	C/C	C/C	C/C	C/C	C/C	C/C	T/C	T/T	T/T	C/C	C/C	C/C	C/C	T/T	C/C	C/C	T/T	C/C	T/T	C/C	C/C	C/C	C/C	C/C	T/T
AX-108900053	T/T	C/C	T/T	C/C	C/C	C/C	C/C	C/C	C/C	C/C	T/T	T/T	C/C	T/T	C/C	C/C	T/T	C/C	T/T	T/T	T/T	C/C	C/C	T/T	C/C	T/T	C/C	T/T	C/C	C/C	C/C	C/C	T/T	C/C	C/C	T/T	C/C	T/T	T/T	T/T	T/T	C/C	C/C	T/T	T/T	T/T	C/C	C/C	T/T
AX-108900260	T/T	C/C	C/C	C/C	T/T	T/T	C/C	T/T	C/C	T/T	C/C	C/C	T/T	T/T	T/T	T/T	T/T	C/C	T/T	C/C	T/T	T/T	T/T	T/T	T/T	C/C	C/C	T/T	T/T	T/T	T/T	T/T	T/T	C/C	T/T	C/C	T/T	T/T	T/T	T/T	C/C	C/C	C/C	C/C	C/C	C/C	C/C	T/T	C/C
AX-108900736	G/G	G/G	A/A	A/A	A/A	G/G	G/G	G/G	A/A	A/A	A/A	G/G	A/A	A/A	A/G	G/G	G/G	G/G	A/A	G/G	A/A	G/G	A/A	G/G	G/G	G/G	A/A	A/A	A/A	G/G	G/G	G/G	A/A	G/G	A/A	G/G	A/A	A/A	A/A	A/A	A/A	A/A	A/A	A/A	A/A	G/G	G/G	G/G	G/G
AX-108900832	T/T	T/T	C/C	C/C	T/T	C/C	C/C	C/C	T/T	T/T	T/T	T/T	C/C	T/T	T/T	C/C	T/T	C/C	T/T	C/C	C/C	C/C	T/T	T/T	C/C	C/C	T/T	T/T	C/C	C/C	C/C	C/C	C/C	T/T	T/T	T/T	T/T	C/C	C/C	T/T	C/C	T/T	C/C	T/T	T/T	T/T	T/T	T/T	C/C
AX-108901093	G/G	A/A	A/A	A/A	G/G	G/G	G/G	A/A	A/A	A/A	A/A	G/G	A/A	G/G	G/G	G/G	A/A	A/A	G/G	G/G	A/A	A/A	A/A	G/G	A/A	G/G	A/A	A/A	A/A	G/G	A/A	A/A	A/A	G/G	G/G	G/G	G/G	A/A	A/A	A/A	A/A	G/G	G/G	A/G	G/G	G/G	G/G	G/G	G/G
AX-108901344	C/C	G/G	C/C	C/C	C/C	NN	G/G	C/C	C/C	C/C	C/C	C/C	C/G	C/C	G/G	G/G	C/C	G/G	G/G	C/C	C/C	C/C	C/C	C/C	C/C	C/C	C/C	C/C	C/C	C/C	C/C	C/C	G/G	C/C	C/C	C/C	C/C	G/G	C/C	C/C	C/C	C/C	C/C	C/C	C/C	C/C	C/C	C/C	C/C
AX-108901772	T/T	T/T	C/C	T/T	C/C	T/T	T/T	T/T	C/C	C/C	T/T	C/C	T/C	C/C	NN	T/T	T/T	T/T	C/C	T/T	C/C	T/T	C/C	T/T	T/T	T/T	C/C	T/T	C/C	T/T	T/T	T/T	C/C	T/T	C/C	T/T	C/C	C/C	C/C	C/C	C/C	C/C	C/C	C/C	C/C	C/C	T/T	C/C	C/C
AX-108901849	G/G	G/G	G/G	G/G	G/G	A/G	A/A	G/G	G/G	G/G	G/G	A/A	G/G	A/A	A/A	A/A	A/A	A/A	G/G	A/A	A/A	A/A	A/A	A/A	A/A	A/A	G/G	A/A	G/G	A/A	A/A	A/A	A/A	A/A	A/A	G/G	A/A	G/G	A/A	G/G	A/A	A/A	G/G	A/G	A/A	A/A	G/G	G/G	A/A
AX-108901992	G/G	G/G	A/A	A/A	G/G	A/A	A/A	A/A	G/G	G/G	G/G	G/G	A/A	G/G	G/G	A/A	G/G	A/A	G/G	A/A	A/A	A/A	G/G	G/G	A/A	A/A	G/G	G/G	A/A	A/A	A/A	A/A	A/A	G/G	G/G	G/G	G/G	A/A	A/A	G/G	A/A	G/G	A/A	G/G	G/G	G/G	G/G	G/G	A/A
AX-108902057	T/T	T/T	T/T	T/T	T/T	T/T	C/C	T/T	C/C	T/T	T/T	T/T	C/C	C/C	T/T	T/T	C/C	T/T	C/C	C/C	T/T	C/C	T/T	T/T	T/T	T/T	T/T	T/T	T/T	T/T	T/T	T/T	T/T	T/T	C/C	T/T	C/C	C/C	T/T	T/T	T/T	C/C	T/T	T/T	T/T	C/C	T/T	T/T	C/C
AX-108902289	G/G	G/G	G/G	G/G	A/A	NN	A/A	A/A	G/G	G/G	G/G	A/A	A/G	G/G	G/G	G/G	A/A	G/G	A/A	G/G	G/G	G/G	G/G	A/A	G/G	G/G	G/G	A/A	G/G	A/A	A/G	A/A	G/G	A/A	G/G	A/A	G/G	A/A	A/A	G/G	G/G	G/G	G/G	G/G	A/A	A/A	A/A	A/A	G/G
AX-108902451	G/G	G/G	G/G	G/G	G/G	G/G	A/A	G/G	G/G	G/G	G/G	A/A	G/G	A/A	A/A	A/A	A/A	A/A	G/G	A/A	A/A	A/A	A/A	A/A	A/A	A/A	G/G	A/A	G/G	A/A	A/A	A/A	A/A	A/A	A/A	G/G	A/A	G/G	A/A	G/G	A/A	A/A	G/G	A/G	A/A	A/A	G/G	G/G	A/A
AX-108902474	T/T	G/G	T/T	T/T	G/G	T/T	T/T	T/T	T/T	G/G	T/G	T/T	T/T	NN	G/G	G/G	T/T	G/G	G/G	T/T	G/G	T/T	NN	G/G	G/G	T/T	T/T	G/G	T/T	G/G	T/T	T/T	T/T	T/T	T/T	T/T	T/T	G/G	T/T	T/T	G/G	G/G	T/T	G/G	G/G	G/G	T/T	T/T	T/T
AX-108902566	A/A	G/G	G/G	A/A	A/G	G/G	A/A	G/G	G/G	A/A	G/G	G/G	G/G	A/A	G/G	G/G	A/A	A/A	A/A	G/G	A/A	G/G	NN	A/G	A/A	G/G	A/A	A/A	A/A	A/A	A/A	A/A	A/A	G/G	A/A	A/A	A/A	G/G	G/G	A/A	G/G	G/G	G/G	A/A	G/G	G/G	A/A	G/G	A/A
AX-108902945	T/T	T/T	T/T	T/T	C/C	T/C	C/C	T/T	T/T	T/T	T/T	C/C	T/C	T/T	C/C	C/C	T/T	C/C	C/C	T/T	C/C	T/T	T/T	C/C	T/T	C/C	T/T	T/T	C/C	C/C	T/C	T/T	C/C	C/C	C/C	C/C	C/C	T/T	T/T	C/C	C/C	C/C	T/T	T/T	C/C	C/C	C/C	T/T	T/T
AX-108903141	T/T	T/T	G/G	T/T	T/T	T/T	T/T	T/T	T/T	T/T	NN	G/G	T/T	G/G	T/G	T/T	G/G	T/T	G/G	G/G	T/T	T/T	T/T	T/T	G/G	T/T	T/T	T/T	T/T	T/T	T/G	T/T	T/T	T/T	G/G	G/G	G/G	G/G	G/G	G/G	G/G	T/T	T/T	G/G	G/G	G/G	G/G	T/T	G/G
AX-108903220	C/C	C/C	C/C	G/G	G/G	NN	G/G	C/C	NN	G/G	C/C	G/G	G/G	C/C	C/C	C/C	G/G	NN	G/G	G/G	G/G	G/G	C/C	NN	C/C	G/G	C/C	G/G	G/G	C/C	C/C	G/G	C/C	G/G	G/G	G/G	G/G	C/G	C/C	G/G	C/C	C/C	C/C	G/G	C/G	G/G	G/G	C/C	C/C
AX-108903649	T/T	T/T	T/T	T/T	T/T	NN	G/G	NN	T/T	T/T	T/T	G/G	T/T	T/T	T/T	T/T	G/G	G/G	T/T	G/G	G/G	G/G	G/G	G/G	G/G	G/G	G/G	G/G	T/T	G/G	G/G	G/G	G/G	G/G	T/T	T/T	G/G	T/T	G/G	G/G	G/G	G/G	T/T	T/T	T/T	G/G	T/T	T/T	G/G
AX-108903663	G/G	G/G	G/G	G/G	A/A	A/A	A/A	NN	A/A	A/A	A/A	G/G	G/G	A/A	G/G	G/G	G/G	A/A	A/A	G/G	G/G	G/G	A/A	G/G	A/A	A/A	G/G	G/G	G/G	A/A	A/G	A/A	G/G	G/G	A/A	A/A	A/A	A/A	A/A	A/A	A/A	A/A	A/A	A/A	A/G	A/A	A/A	A/A	G/G
AX-108903686	A/A	G/G	G/G	G/G	A/A	G/G	G/G	G/G	A/A	A/A	A/A	G/G	G/G	G/G	G/G	G/G	A/A	A/A	A/A	G/G	A/A	G/G	A/A	G/G	A/A	G/G	G/G	A/A	A/A	A/A	A/G	G/G	A/A	G/G	A/A	A/A	A/A	G/G	A/A	A/A	G/G	A/A	A/A	G/G	G/G	A/A	A/A	G/G	G/G
AX-108903792	A/A	G/G	A/A	A/A	A/A	A/A	G/G	A/A	A/A	A/A	A/A	A/A	A/G	A/A	G/G	G/G	A/A	G/G	G/G	A/A	A/A	A/A	A/A	A/A	A/A	A/A	A/A	A/A	A/A	A/A	A/A	A/A	G/G	A/A	A/A	A/A	A/A	G/G	A/A	A/A	A/A	A/A	A/A	A/A	A/A	A/A	A/A	A/A	A/A
AX-108903825	A/A	G/G	A/A	A/A	A/A	A/G	G/G	A/A	A/A	A/A	A/A	A/A	A/G	A/A	G/G	G/G	A/A	G/G	G/G	A/A	A/A	A/A	A/A	A/A	A/A	A/A	A/A	A/A	A/A	A/A	A/A	A/A	G/G	A/A	A/A	A/A	A/A	G/G	A/A	A/A	A/A	A/A	A/A	A/A	A/A	A/A	A/A	A/A	A/A
AX-108904200	A/A	G/G	G/G	G/G	A/A	G/G	G/G	G/G	A/A	A/A	A/G	A/A	G/G	G/G	G/G	G/G	A/A	A/A	G/G	G/G	A/A	G/G	A/G	G/G	A/A	G/G	G/G	A/A	A/A	A/A	A/G	G/G	A/A	G/G	A/A	A/A	A/A	G/G	A/A	A/A	G/G	A/A	A/A	G/G	G/G	A/A	A/A	G/G	G/G
AX-108904278	C/C	T/T	C/C	T/T	T/T	NN	T/T	NN	C/C	C/C	C/C	T/T	T/C	T/T	C/C	NN	T/T	T/T	T/T	C/C	T/T	T/T	C/C	C/C	T/T	T/T	T/T	T/T	C/C	T/T	C/C	C/C	C/C	T/T	T/T	T/T	T/T	C/C	T/T	T/T	C/C	T/T	C/C	T/T	T/T	T/T	T/T	T/T	T/T
AX-108904330	T/T	T/T	T/T	T/T	T/T	T/T	T/T	T/T	T/T	T/T	T/T	T/T	T/T	T/T	T/T	T/T	T/T	T/T	T/T	T/T	T/T	T/T	T/T	T/T	T/T	T/T	T/T	T/T	T/T	T/T	T/T	T/T	T/T	T/T	T/T	T/T	T/T	T/T	T/T	T/T	T/T	T/T	T/T	T/T	T/T	T/T	T/T	T/T	T/T
AX-108904410	C/C	T/T	C/C	T/T	C/C	NN	T/T	T/T	C/C	C/C	C/C	C/C	T/T	T/T	T/T	T/T	C/C	C/C	T/T	C/C	C/C	C/C	C/C	C/C	T/T	C/C	C/C	C/C	C/C	C/C	C/C	C/C	T/T	C/C	C/C	C/C	C/C	T/T	C/C	C/C	C/C	C/C	C/C	T/C	C/C	C/C	C/C	C/C	C/C
AX-108904487	G/G	T/T	G/G	G/G	G/G	G/G	T/T	G/G	T/T	G/G	G/G	G/G	T/G	G/G	T/T	T/T	G/G	T/T	T/T	T/T	T/T	G/G	T/T	G/G	G/G	T/T	T/T	T/T	G/G	T/T	G/G	G/G	T/T	T/T	T/T	T/T	T/T	T/T	T/T	T/T	T/T	T/T	T/T	G/G	G/G	G/G	T/T	G/G	G/G
AX-108904508	G/G	G/G	T/T	G/G	T/T	G/G	G/G	G/G	T/T	T/T	G/G	T/T	T/G	T/T	T/T	G/G	G/G	G/G	T/T	G/G	T/T	G/G	T/T	G/G	G/G	G/G	T/T	G/G	T/T	G/G	G/G	G/G	T/T	G/G	T/T	G/G	T/T	T/T	T/T	T/T	T/T	T/T	T/T	T/T	T/T	T/T	G/G	T/T	T/T
AX-108904616	G/G	G/G	G/G	G/G	G/G	C/G	C/C	G/G	G/G	G/G	G/G	C/C	G/G	G/G	G/G	G/G	C/C	C/C	G/G	C/C	C/C	C/C	NN	C/C	C/C	C/C	C/C	C/C	G/G	C/C	C/C	C/C	C/C	C/C	C/G	G/G	C/C	G/G	C/C	C/C	C/C	C/C	G/G	G/G	G/G	C/C	G/G	G/G	C/C
AX-108904720	C/C	C/C	C/C	C/C	A/A	A/A	A/A	C/C	A/A	A/A	A/A	C/C	C/C	A/A	C/C	C/C	C/C	A/A	A/A	C/C	C/C	C/C	A/A	C/C	A/A	A/A	C/C	C/C	C/C	A/A	A/C	A/A	C/C	C/C	A/A	A/A	A/A	A/A	A/A	A/A	A/A	A/A	A/A	A/A	A/C	A/A	A/A	A/A	C/C
AX-108904817	A/A	G/G	G/G	G/G	A/A	A/A	G/G	A/A	A/A	A/A	A/A	A/A	A/A	A/A	A/G	G/G	G/G	A/A	G/G	A/A	A/A	A/A	A/G	A/A	A/A	A/A	G/G	A/A	G/G	G/G	A/A	A/A	A/A	A/A	G/G	G/G	G/G	G/G	A/A	G/G	G/G	G/G	A/A	A/A	G/G	G/G	G/G	A/A	A/A
AX-108905238	G/G	G/G	G/G	A/A	A/A	G/G	A/A	G/G	G/G	A/A	G/G	A/A	A/A	G/G	G/G	G/G	A/A	G/G	A/A	A/A	G/G	A/A	G/G	A/A	G/G	A/A	G/G	A/A	G/G	G/G	NN	A/A	G/G	A/A	A/A	A/A	A/A	A/A	G/G	A/A	G/G	G/G	G/G	A/A	NN	A/A	A/A	G/G	G/G
AX-108905289	A/A	A/A	A/A	A/A	G/G	A/A	A/A	A/A	G/G	G/G	A/A	A/A	A/A	G/G	A/A	A/A	A/A	A/A	G/G	G/G	G/G	A/A	G/G	A/A	A/A	G/G	A/A	G/G	A/A	A/A	G/G	G/G	G/G	A/A	A/A	G/G	A/A	A/A	G/G	G/G	A/A	G/G	G/G	G/G	A/A	G/G	G/G	G/G	A/A
AX-108905550	G/G	G/G	A/A	A/A	A/A	A/G	A/A	A/A	A/A	G/G	G/G	G/G	A/A	G/G	A/A	A/A	G/G	G/G	A/A	A/A	NN	G/G	NN	A/A	A/A	A/A	G/G	A/A	G/G	G/G	A/G	A/A	A/A	A/A	A/A	G/G	A/A	A/G	G/G	A/A	A/A	A/A	A/G	G/G	G/G	G/G	G/G	G/G	A/A
AX-108905559	A/A	G/G	A/A	G/G	G/G	G/G	G/G	A/A	G/G	G/G	A/A	A/A	G/G	A/A	A/A	G/G	A/A	A/A	A/A	G/G	G/G	G/G	A/G	G/G	A/A	G/G	G/G	G/G	G/G	A/A	G/G	G/G	G/G	G/G	A/A	A/A	A/A	G/G	G/G	G/G	G/G	G/G	G/G	G/G	A/A	A/A	A/A	G/G	A/A
AX-108905615	G/G	G/G	G/G	G/G	G/G	NN	C/C	G/G	G/G	G/G	G/G	C/C	G/G	G/G	G/G	G/G	C/C	C/C	G/G	C/C	C/C	C/C	C/C	C/C	C/C	C/C	C/C	C/C	G/G	C/C	C/C	C/C	C/C	C/C	C/G	G/G	C/C	G/G	C/C	C/C	C/C	C/C	G/G	G/G	G/G	C/C	G/G	G/G	C/C
AX-108905761	G/G	C/C	C/C	G/G	C/C	G/G	G/G	C/C	C/C	C/C	G/G	C/C	G/G	C/C	G/G	G/G	C/C	C/C	C/C	C/C	G/G	C/C	C/C	C/C	C/C	G/G	C/C	G/G	G/G	C/C	G/G	G/G	G/G	G/G	C/C	C/C	C/C	C/C	C/C	G/G	C/C	C/C	G/G	C/C	C/C	C/C	C/C	C/C	C/C
AX-108905801	G/G	G/G	A/A	G/G	A/A	A/A	A/A	G/G	G/G	A/A	A/A	G/G	G/G	A/A	G/G	G/G	A/A	A/A	G/G	G/G	G/G	A/A	G/G	A/A	A/A	G/G	A/A	A/A	A/A	G/G	A/A	A/A	A/A	G/G	G/G	G/G	G/G	G/G	A/A	G/G	G/G	A/A	A/A	A/A	A/A	A/A	A/A	G/G	A/A
AX-108906202	C/C	C/C	T/T	C/C	C/C	C/C	C/C	C/C	C/C	C/C	T/C	T/T	C/C	T/T	C/C	C/C	T/T	T/C	T/T	T/C	T/T	C/C	C/C	C/C	T/T	C/C	C/C	C/C	C/C	C/C	T/C	C/C	C/C	C/C	C/C	T/T	C/C	T/T	T/T	T/T	T/T	C/C	C/C	T/T	T/T	T/T	C/C	C/C	T/C
AX-108906917	T/T	T/T	C/C	C/C	C/C	C/C	C/C	T/T	T/T	C/C	C/C	T/T	T/T	C/C	T/T	T/T	T/T	C/C	C/C	T/T	T/T	T/T	C/C	T/T	T/T	T/T	T/T	C/C	C/C	C/C	C/C	C/C	C/C	C/C	C/C	C/C	C/C	T/T	C/C	C/C	C/C	C/C	C/C	T/T	T/T	T/T	T/T	T/T	C/C
AX-108907039	A/A	C/C	A/A	C/C	C/C	C/C	C/C	C/C	NN	C/C	C/C	A/A	A/C	A/A	A/A	A/A	A/A	C/C	A/A	C/C	A/A	A/A	A/A	C/C	C/C	C/C	C/C	C/C	C/C	C/C	A/A	A/A	A/A	A/A	C/C	A/A	C/C	A/A	C/C	A/A	A/A	A/A	A/A	A/A	A/C	C/C	A/A	A/A	C/C
AX-108907186	G/G	A/A	G/G	A/A	A/A	G/G	A/A	G/G	A/A	G/G	G/G	A/A	A/A	G/G	G/G	G/G	A/A	G/G	A/A	G/G	G/G	G/G	NN	A/A	A/A	G/G	A/A	A/A	G/G	A/A	G/G	G/G	G/G	G/G	G/G	A/A	G/G	A/A	A/A	A/A	G/G	A/A	A/A	A/A	G/G	G/G	A/A	G/G	A/A
AX-108907490	G/G	G/G	G/G	G/G	NN	A/A	A/A	A/A	A/A	A/A	G/G	G/G	A/A	A/A	A/G	G/G	A/A	G/G	G/G	G/G	A/A	A/A	G/G	G/G	A/A	G/G	G/G	A/A	A/A	G/G	A/G	G/G	G/G	A/A	A/A	G/G	A/A	A/A	G/G	G/G	A/A	A/A	A/A	A/A	A/A	A/A	G/G	G/G	A/A
AX-108907864	G/G	A/A	G/G	G/G	G/G	A/G	A/A	A/A	A/A	G/G	G/G	A/A	A/A	A/A	A/A	G/G	A/A	G/G	G/G	G/G	G/G	G/G	A/G	G/G	A/A	A/A	A/A	A/A	G/G	G/G	G/G	G/G	G/G	A/A	G/G	A/A	G/G	A/A	A/A	G/G	G/G	G/G	G/G	A/A	A/A	A/A	A/A	A/A	A/A
AX-108908318	A/A	G/G	A/A	G/G	G/G	G/G	G/G	G/G	G/G	A/A	A/A	A/A	G/G	A/A	A/A	G/G	A/A	A/A	A/A	G/G	A/A	A/A	G/G	G/G	A/A	G/G	G/G	G/G	G/G	A/A	G/G	G/G	G/G	G/G	A/A	A/A	A/A	G/G	G/G	A/A	A/A	G/G	G/G	G/G	A/A	A/A	A/A	G/G	A/A
AX-108908353	A/A	G/G	G/G	A/A	G/G	A/A	G/G	A/A	A/A	G/G	G/G	G/G	A/A	G/G	G/G	A/A	G/G	G/G	A/A	A/A	A/A	G/G	G/G	G/G	A/A	G/G	A/A	A/A	A/A	A/A	G/G	G/G	G/G	A/A	A/A	G/G	A/A	G/G	A/A	G/G	G/G	G/G	G/G	A/A	A/A	G/G	G/G	G/G	A/A
AX-108908748	C/C	T/T	C/C	T/T	T/T	T/C	T/T	T/T	T/T	T/T	T/T	C/C	C/C	T/T	T/T	T/T	C/C	C/C	T/T	C/C	C/C	C/C	T/T	C/C	C/C	T/T	C/C	T/T	T/T	C/C	T/C	C/C	T/T	T/T	T/T	T/T	T/T	T/T	C/C	T/T	T/T	C/C	C/C	C/C	T/T	T/T	T/T	T/T	T/T
AX-108908753	T/T	C/C	C/C	T/T	T/T	T/T	T/T	T/T	T/T	T/T	T/C	T/T	C/C	T/T	T/T	T/T	T/T	T/T	C/C	T/T	T/T	C/C	C/C	T/T	C/C	C/C	C/C	C/C	C/C	T/T	T/C	T/T	C/C	C/C	C/C	C/C	C/C	T/T	T/T	C/C	C/C	T/T	T/T	T/T	T/T	T/T	C/C	T/T	C/C
AX-108908769	C/C	C/C	T/T	C/C	C/C	C/C	C/C	T/T	C/C	C/C	C/C	T/T	C/C	C/C	C/C	C/C	T/T	T/T	T/T	C/C	T/T	T/T	C/C	T/T	C/C	C/C	C/C	C/C	T/T	C/C	C/C	C/C	T/T	C/C	C/C	C/C	C/C	C/C	C/C	C/C	C/C	C/C	C/C	C/C	C/C	C/C	C/C	C/C	C/C
AX-108908866	T/T	C/C	C/C	C/C	T/T	C/C	C/C	C/C	T/T	T/T	T/C	T/T	C/C	C/C	C/C	C/C	T/T	T/T	C/C	C/C	T/T	C/C	T/T	C/C	T/T	C/C	C/C	T/T	T/T	C/C	T/C	C/C	T/T	C/C	T/T	T/T	T/T	C/C	T/T	T/T	C/C	T/T	T/T	C/C	C/C	T/T	T/T	C/C	C/C
AX-108909160	A/A	A/A	T/T	A/A	T/T	A/A	A/A	T/T	A/A	A/A	A/A	A/A	A/A	T/T	T/T	T/T	A/A	A/A	T/T	A/A	A/A	A/A	A/A	T/T	T/T	T/T	T/T	A/A	A/A	A/A	A/A	A/A	T/T	A/A	A/A	A/A	A/A	T/T	T/T	A/A	A/A	A/A	A/A	A/A	A/A	A/A	A/A	A/A	T/T
AX-108909613	A/A	G/G	G/G	G/G	A/A	G/G	G/G	G/G	A/A	A/A	A/G	A/A	G/G	G/G	G/G	G/G	A/A	A/A	G/G	G/G	A/A	G/G	A/A	G/G	A/A	G/G	G/G	A/A	A/A	G/G	A/G	G/G	A/A	G/G	A/A	A/A	A/A	G/G	A/A	A/A	G/G	A/A	A/A	G/G	G/G	A/A	A/A	G/G	G/G
AX-108909726	C/C	T/T	C/C	T/T	T/T	T/T	T/T	T/T	T/T	C/C	C/C	T/T	T/T	C/C	C/C	C/C	C/C	T/T	C/C	T/T	T/T	C/C	NN	T/T	C/C	T/T	T/T	C/C	T/T	C/C	T/T	T/T	T/T	C/C	C/C	C/C	C/C	T/T	T/T	C/C	C/C	T/T	T/T	T/T	C/C	C/C	C/C	C/C	C/C
AX-108909850	A/A	A/A	A/A	A/A	A/A	A/A	NN	A/A	G/G	A/A	A/A	A/A	G/G	G/G	A/A	A/A	G/G	A/A	G/G	G/G	A/A	G/G	A/A	A/A	A/A	A/A	A/A	A/A	A/A	A/A	A/A	A/A	A/A	A/A	G/G	A/A	G/G	G/G	A/A	A/A	A/A	G/G	A/A	A/A	A/A	A/A	A/A	A/A	G/G
AX-108909949	T/T	C/C	T/T	T/T	T/T	C/C	C/C	C/C	C/C	T/T	T/T	C/C	C/C	T/T	T/C	T/T	C/C	C/C	C/C	T/T	C/C	C/C	C/C	T/T	C/C	T/T	T/T	C/C	C/C	T/T	T/C	T/T	T/T	C/C	C/C	T/T	C/C	C/C	C/C	T/T	C/C	T/T	T/T	T/T	T/T	T/T	C/C	C/C	T/T
AX-108910272	G/G	T/T	G/G	T/T	T/T	T/T	T/T	T/T	T/T	G/G	G/G	G/G	G/G	G/G	G/G	G/G	G/G	T/T	G/G	T/T	T/T	G/G	T/G	T/T	G/G	T/T	T/T	G/G	T/T	G/G	T/T	T/T	T/T	G/G	G/G	G/G	G/G	T/T	T/T	G/G	G/G	T/T	T/T	T/T	G/G	G/G	G/G	T/T	G/G
AX-108910542	G/G	A/A	A/A	A/A	A/A	A/A	G/G	G/G	G/G	G/G	G/G	G/G	A/G	A/A	G/G	G/G	G/G	A/A	A/A	A/A	G/G	A/A	A/A	A/A	G/G	G/G	G/G	G/G	G/G	A/A	A/A	A/A	A/A	A/A	A/A	G/G	A/A	G/G	G/G	G/G	A/A	A/A	G/G	G/G	G/G	G/G	G/G	G/G	G/G
AX-108910630	A/A	G/G	G/G	G/G	A/A	A/G	G/G	A/A	A/A	A/A	A/A	A/A	A/A	A/A	A/G	G/G	G/G	A/A	G/G	A/A	G/G	A/A	A/G	A/A	A/A	A/A	G/G	G/G	G/G	G/G	A/A	A/A	A/A	A/A	G/G	G/G	G/G	G/G	A/A	G/G	G/G	G/G	A/A	A/A	G/G	G/G	G/G	A/A	A/A
AX-108911167	G/G	C/C	G/G	NN	G/G	C/G	C/C	G/G	G/G	G/G	G/G	G/G	C/G	G/G	C/C	C/C	NN	C/C	C/C	G/G	C/C	G/G	G/G	G/G	G/G	G/G	G/G	G/G	G/G	G/G	G/G	G/G	C/C	G/G	G/G	G/G	G/G	C/C	G/G	G/G	G/G	G/G	G/G	G/G	G/G	G/G	G/G	G/G	G/G
AX-108911538	C/C	C/C	C/C	C/C	C/C	T/C	C/C	C/C	T/T	C/C	C/C	T/T	T/C	T/T	T/T	T/T	T/T	C/C	T/T	C/C	T/T	T/T	C/C	T/T	T/T	C/C	T/T	T/T	T/T	T/T	T/C	T/T	C/C	T/T	C/C	T/T	C/C	C/C	T/T	C/C	C/C	T/T	T/T	T/T	T/C	C/C	T/T	C/C	C/C
AX-108912087	G/G	G/G	G/G	G/G	G/G	A/G	A/A	NN	G/G	G/G	G/G	A/A	G/G	G/G	G/G	G/G	A/A	A/A	G/G	A/A	A/A	A/A	A/A	A/A	A/A	A/A	A/A	A/A	G/G	A/A	A/A	A/A	A/A	A/A	G/G	G/G	A/A	G/G	A/A	A/A	A/A	A/A	G/G	G/G	G/G	A/A	G/G	G/G	A/A
AX-108912236	T/T	T/T	T/T	C/C	T/T	T/T	C/C	T/T	T/T	C/C	T/T	C/C	C/C	T/T	T/T	T/T	C/C	T/T	C/C	C/C	T/T	C/C	T/T	C/C	T/T	C/C	T/T	C/C	NN	T/T	T/T	C/C	T/T	C/C	C/C	C/C	C/C	T/T	T/T	C/C	T/T	T/T	T/T	C/C	T/T	C/C	C/C	T/T	T/T
AX-108912426	C/C	T/T	T/T	T/T	C/C	T/T	T/T	T/T	C/C	T/T	C/C	C/C	C/C	T/T	C/C	C/C	C/C	T/T	T/T	T/T	C/C	T/T	C/C	C/C	T/T	T/T	T/T	T/T	T/T	T/T	T/T	T/T	C/C	T/T	C/C	C/C	C/C	T/T	T/T	C/C	T/T	C/C	T/T	C/C	T/C	T/T	C/C	T/T	T/T
AX-108912528	G/G	G/G	G/G	G/G	G/G	G/G	A/A	G/G	G/G	G/G	G/G	A/A	G/G	G/G	G/G	G/G	A/A	A/A	G/G	A/A	A/A	A/A	NN	A/A	A/A	A/A	A/A	A/A	G/G	A/A	A/A	A/A	A/A	A/A	A/G	G/G	A/A	G/G	A/A	A/A	A/A	A/A	G/G	G/G	G/G	A/A	G/G	G/G	A/A
AX-108913036	C/C	C/C	C/C	C/C	T/T	T/T	T/T	C/C	T/T	T/T	T/T	C/C	C/C	T/T	C/C	C/C	C/C	T/T	T/T	C/C	C/C	C/C	T/T	C/C	T/T	T/T	C/C	C/C	C/C	T/T	T/C	T/T	C/C	C/C	T/T	T/T	T/T	T/T	T/T	T/T	T/T	T/T	T/T	T/T	T/C	T/T	T/T	T/T	C/C
AX-108913297	C/C	T/T	C/C	T/T	T/T	C/C	C/C	C/C	C/C	T/T	T/T	T/C	C/C	C/C	T/T	T/T	T/T	C/C	C/C	C/C	T/T	T/T	C/C	C/C	C/C	C/C	C/C	T/T	T/T	T/T	T/C	C/C	C/C	C/C	T/T	C/C	T/T	T/T	C/C	C/C	C/C	C/C	T/T	T/T	T/T	T/T	C/C	T/T	T/T
AX-108913336	T/T	T/T	T/T	T/T	T/T	T/C	T/T	T/T	C/C	C/C	T/C	T/T	C/C	T/T	C/C	C/C	C/C	C/C	C/C	T/T	C/C	C/C	T/T	C/C	T/T	C/C	T/T	T/T	C/C	C/C	T/C	C/C	C/C	T/T	C/C	T/T	C/C	C/C	C/C	C/C	T/T	T/T	C/C	T/T	T/C	T/T	T/T	T/T	T/T
AX-108913373	C/C	C/C	T/T	T/T	C/C	T/T	T/T	T/T	C/C	C/C	C/C	C/C	T/T	C/C	C/C	T/T	C/C	T/T	C/C	T/T	T/T	T/T	C/C	C/C	T/T	T/T	C/C	C/C	T/T	T/T	T/T	T/T	T/T	C/C	C/C	C/C	C/C	T/T	T/T	C/C	T/T	C/C	T/T	C/C	C/C	C/C	C/C	C/C	T/T
AX-108913601	C/C	A/A	C/C	A/A	C/C	A/A	A/A	A/A	A/A	C/C	C/C	C/C	C/C	A/A	A/A	A/A	A/A	A/A	A/A	A/A	A/A	C/C	C/C	A/A	A/A	A/A	A/A	A/A	A/A	A/A	NN	A/A	A/A	A/A	A/A	A/A	A/A	A/A	A/A	A/A	C/C	A/A	A/A	A/A	A/A	A/A	A/A	A/A	A/A
AX-108913615	T/T	T/T	T/T	G/G	T/T	T/G	G/G	T/T	T/T	G/G	T/T	G/G	G/G	T/T	G/G	G/G	G/G	T/T	G/G	G/G	G/G	T/T	T/T	T/T	G/G	G/G	T/T	G/G	T/T	G/G	G/G	G/G	T/T	G/G	G/G	G/G	G/G	T/T	T/T	T/T	T/T	T/T	G/G	T/T	T/G	T/T	G/G	G/G	T/T
AX-108914152	C/C	C/C	T/T	T/T	C/C	T/T	C/C	C/C	C/C	T/T	C/C	C/C	T/T	C/C	T/T	C/C	T/T	C/C	T/T	T/T	T/T	C/C	C/C	C/C	T/T	T/T	C/C	T/T	C/C	T/T	T/C	T/T	T/T	C/C	C/C	T/T	C/C	C/C	C/C	C/C	C/C	C/C	T/T	C/C	T/T	T/T	T/T	T/T	C/C
AX-108914216	T/T	T/T	C/C	C/C	T/T	NN	C/C	T/T	T/T	C/C	T/T	C/C	C/C	T/T	C/C	T/T	C/C	T/T	C/C	C/C	C/C	T/T	T/T	T/T	C/C	C/C	T/T	C/C	T/T	C/C	C/C	C/C	T/T	C/C	C/C	C/C	C/C	T/T	T/T	T/T	T/T	T/T	C/C	C/C	T/C	T/T	C/C	C/C	T/T
AX-108914241	C/C	T/T	NN	T/T	T/T	T/T	T/T	NN	T/T	T/T	T/T	C/C	T/C	C/C	C/C	T/T	C/C	T/C	C/C	T/T	C/C	C/C	T/T	C/C	C/C	T/T	T/T	C/C	C/C	C/C	T/T	T/T	T/T	T/T	C/C	C/C	C/C	C/C	C/C	T/T	T/T	T/T	T/T	T/T	C/C	C/C	C/C	T/T	C/C
AX-108914461	G/G	G/G	G/G	A/A	NN	G/G	G/G	G/G	A/A	A/A	A/A	G/G	A/A	A/A	A/A	A/A	G/G	A/A	A/A	G/G	A/A	A/A	G/G	A/A	G/G	G/G	G/G	G/G	G/G	A/A	A/G	G/G	G/G	G/G	A/A	A/A	G/G	G/G	NN	G/G	A/A	G/G	A/A	G/G	G/G	G/G	A/A	G/G	G/G
AX-108914590	G/G	A/A	G/G	A/A	G/G	G/G	A/A	A/A	G/G	G/G	G/G	G/G	A/A	A/A	A/A	A/A	G/G	G/G	A/A	G/G	G/G	G/G	G/G	G/G	NN	G/G	G/G	G/G	G/G	G/G	G/G	G/G	A/A	G/G	G/G	G/G	G/G	A/A	G/G	G/G	G/G	G/G	G/G	A/G	G/G	G/G	G/G	G/G	G/G
AX-108914753	C/C	C/C	C/C	T/T	T/T	C/C	T/C	C/C	NN	T/T	C/C	T/T	T/T	C/C	C/C	C/C	T/T	C/C	T/T	T/T	T/T	T/T	C/C	NN	C/C	T/T	C/C	T/T	T/T	C/C	C/C	T/T	C/C	T/T	T/T	T/T	T/T	NN	C/C	T/T	C/C	C/C	C/C	T/T	T/C	T/T	T/T	C/C	C/C
AX-108914879	A/A	A/A	A/A	G/G	G/G	G/G	G/G	A/A	G/G	A/A	NN	G/G	A/A	G/G	A/A	A/A	A/A	G/G	A/A	A/A	G/G	G/G	A/A	G/G	A/A	A/A	A/A	A/A	A/A	G/G	A/G	G/G	G/G	A/A	A/A	A/A	A/A	G/G	G/G	A/A	A/A	A/A	G/G	A/A	A/G	A/A	A/A	G/G	G/G
AX-108915048	C/C	C/C	T/T	C/C	T/T	C/C	C/C	C/C	C/C	T/T	T/T	C/C	T/T	T/T	T/T	T/T	C/C	T/T	T/T	C/C	T/T	C/C	C/C	T/T	T/T	T/T	T/T	T/T	C/C	C/C	NN	T/T	T/T	C/C	T/T	C/C	T/T	T/T	T/T	C/C	C/C	C/C	C/C	T/T	C/C	C/C	C/C	C/C	T/T
AX-108915218	G/G	G/G	G/G	G/G	G/G	G/G	C/C	G/G	G/G	G/G	G/G	C/C	G/G	C/C	C/C	C/C	C/C	C/C	G/G	C/C	C/C	C/C	C/C	C/C	C/C	C/C	G/G	C/C	G/G	C/C	C/C	C/C	C/C	C/C	C/C	G/G	C/C	G/G	C/C	G/G	C/C	C/C	G/G	G/G	C/C	C/C	G/G	G/G	C/C
AX-108915482	C/C	T/T	T/T	T/T	C/C	C/C	T/T	C/C	C/C	C/C	C/C	C/C	C/C	C/C	NN	T/T	T/T	C/C	T/T	C/C	C/C	C/C	T/T	C/C	C/C	C/C	T/T	C/C	T/T	T/T	C/C	C/C	C/C	C/C	T/T	T/T	T/T	T/T	C/C	T/T	T/T	T/T	C/C	C/C	T/T	T/T	T/T	C/C	C/C
AX-108915914	G/G	G/G	G/G	G/G	T/T	T/T	T/T	G/G	T/T	T/T	T/T	G/G	G/G	T/T	G/G	G/G	G/G	T/T	T/T	G/G	G/G	G/G	T/T	G/G	T/T	T/T	G/G	G/G	G/G	T/T	T/G	T/T	G/G	G/G	T/T	T/T	T/T	T/T	T/T	T/T	T/T	T/T	T/T	T/T	T/G	T/T	T/T	T/T	G/G
AX-108916042	A/A	G/G	A/A	G/G	G/G	G/G	G/G	G/G	A/A	G/G	G/G	A/A	A/A	G/G	G/G	G/G	G/G	A/G	G/G	G/G	G/G	A/A	G/G	A/A	A/A	A/A	G/G	G/G	G/G	G/G	G/G	G/G	A/A	A/A	G/G	A/A	G/G	G/G	G/G	G/G	G/G	G/G	A/A	G/G	G/G	G/G	A/A	G/G	G/G
AX-108916045	G/G	A/A	A/A	A/A	G/G	A/A	A/A	A/A	G/G	G/G	A/G	G/G	A/A	A/A	A/A	A/A	G/G	G/G	A/A	A/A	G/G	A/A	A/G	A/A	G/G	A/A	A/A	G/G	G/G	A/A	A/G	A/A	G/G	A/A	G/G	G/G	G/G	A/A	G/G	G/G	A/A	G/G	G/G	A/A	A/A	G/G	G/G	A/A	A/A
AX-108916271	A/A	A/A	G/G	A/A	G/G	G/G	G/G	A/A	A/A	G/G	G/G	A/A	A/A	G/G	A/A	A/A	G/G	G/G	A/A	A/A	A/A	G/G	A/A	G/G	G/G	A/A	G/G	G/G	G/G	A/A	G/G	G/G	G/G	A/A	A/A	A/A	A/A	A/A	A/A	A/A	G/G	G/G	G/G	G/G	G/G	G/G	G/G	A/A	G/G
AX-108916368	A/A	A/A	G/G	A/A	G/G	A/G	A/A	G/G	A/A	A/A	A/A	G/G	G/G	A/A	G/G	G/G	A/A	A/A	A/A	A/A	G/G	G/G	NN	G/G	A/A	A/A	G/G	A/A	A/A	A/A	G/G	G/G	G/G	A/A	G/G	A/A	G/G	A/A	A/A	G/G	G/G	G/G	G/G	G/G	G/G	G/G	A/A	A/A	G/G
AX-108916390	T/T	T/T	T/T	C/C	T/T	T/T	NN	C/C	C/C	T/T	T/T	C/C	C/C	T/T	T/C	T/T	C/C	T/T	C/C	T/T	T/T	C/C	NN	T/T	T/T	C/C	T/T	C/C	T/T	C/C	T/C	T/T	T/T	C/C	T/T	C/C	T/T	C/C	C/C	C/C	T/T	T/T	T/T	T/T	T/T	T/T	C/C	C/C	T/T
AX-108916493	G/G	A/A	G/G	A/A	A/A	A/A	A/A	G/G	A/A	A/A	A/G	G/G	A/A	G/G	A/G	A/A	G/G	A/A	G/G	A/A	G/G	G/G	A/A	A/A	G/G	A/A	A/A	G/G	G/G	G/G	A/A	A/A	A/A	A/A	G/G	G/G	G/G	G/G	G/G	A/A	A/A	A/A	A/A	A/A	G/G	G/G	G/G	A/A	G/G
AX-108916749	T/T	C/C	T/T	C/C	T/T	C/C	T/T	C/C	T/T	T/T	T/C	T/T	C/C	C/C	T/T	T/T	C/C	C/C	T/T	C/C	C/C	T/T	C/C	C/C	C/C	T/T	T/T	T/T	T/T	C/C	C/C	C/C	T/T	C/C	T/T	T/T	T/T	T/T	C/C	C/C	C/C	T/T	T/T	T/T	T/T	T/T	T/T	T/T	T/T
AX-108917428	A/A	G/G	A/A	A/A	A/A	A/G	G/G	G/G	G/G	G/G	G/G	A/A	A/A	A/A	A/G	G/G	A/A	A/A	G/G	G/G	G/G	G/G	G/G	G/G	G/G	A/A	G/G	A/A	A/A	G/G	A/G	A/A	G/G	G/G	A/A	G/G	A/A	G/G	G/G	A/A	G/G	G/G	G/G	A/A	G/G	G/G	A/A	A/A	A/A
AX-108917524	A/A	G/G	A/A	G/G	G/G	G/G	G/G	G/G	A/A	A/A	A/A	G/G	G/G	A/A	A/A	G/G	A/A	G/G	G/G	G/G	G/G	G/G	NN	A/A	G/G	G/G	G/G	G/G	G/G	G/G	A/G	A/A	A/A	G/G	G/G	G/G	G/G	A/A	G/G	G/G	G/G	A/A	A/A	G/G	G/G	G/G	G/G	G/G	G/G
AX-108917799	C/C	T/T	C/C	T/T	C/C	C/C	T/T	T/T	C/C	C/C	C/C	C/C	T/T	T/T	T/T	T/T	C/C	C/C	T/T	C/C	C/C	C/C	C/C	C/C	T/T	C/C	C/C	C/C	C/C	C/C	C/C	C/C	T/T	C/C	C/C	C/C	C/C	T/T	C/C	C/C	C/C	C/C	C/C	T/C	C/C	C/C	C/C	C/C	C/C
AX-108917972	C/C	C/C	T/T	C/C	C/C	C/C	C/C	C/C	C/C	C/C	T/T	T/T	T/T	T/T	C/C	C/C	T/T	C/C	T/T	C/C	T/T	C/C	C/C	C/C	T/T	C/C	C/C	C/C	C/C	T/T	C/C	C/C	C/C	C/C	T/T	T/T	T/T	C/C	C/C	T/T	T/T	C/C	T/T	C/C	T/T	T/T	C/C	T/T	T/T
AX-108918039	A/A	G/G	A/A	A/A	A/A	A/G	G/G	G/G	G/G	A/A	A/A	G/G	G/G	A/A	G/G	G/G	G/G	A/A	A/A	A/A	A/A	A/A	A/A	A/A	G/G	G/G	G/G	G/G	A/A	A/A	A/A	A/A	A/A	G/G	A/A	G/G	A/A	G/G	G/G	A/A	A/A	A/A	A/A	G/G	G/G	G/G	G/G	G/G	G/G
AX-108918071	G/G	G/G	G/G	G/G	A/A	A/G	A/A	A/G	G/G	G/G	G/G	A/A	A/A	G/G	G/G	G/G	A/A	G/G	A/A	G/G	A/A	G/G	G/G	G/G	G/G	G/G	G/G	A/A	G/G	A/A	A/G	A/A	G/G	A/A	G/G	A/A	G/G	G/G	A/A	G/G	G/G	G/G	G/G	G/G	A/G	A/A	A/A	G/G	G/G
AX-108918524	A/A	C/C	A/A	A/A	A/A	NN	C/C	A/A	A/A	A/A	A/A	A/A	A/C	A/A	C/C	C/C	A/A	C/C	C/C	A/A	C/C	A/A	A/A	A/A	A/A	A/A	A/A	A/A	A/A	A/A	A/A	A/A	C/C	A/A	A/A	A/A	A/A	C/C	A/A	A/A	A/A	A/A	A/A	A/A	A/A	A/A	A/A	A/A	A/A
AX-108918879	T/T	C/C	T/T	T/T	C/C	T/C	C/C	C/C	T/T	C/C	C/C	NN	T/T	C/C	T/C	C/C	T/T	T/T	T/T	C/C	C/C	T/T	T/T	C/C	T/T	C/C	C/C	T/T	T/T	T/T	T/C	T/T	C/C	T/T	C/C	T/T	C/C	C/C	T/T	C/C	C/C	C/C	T/T	C/C	T/T	T/T	T/T	C/C	T/T
AX-108918921	C/C	C/C	T/T	C/C	C/C	T/C	C/C	C/C	T/T	C/C	C/C	C/C	T/T	T/T	T/C	C/C	T/T	C/C	C/C	C/C	C/C	C/C	T/T	T/T	C/C	C/C	C/C	C/C	C/C	C/C	T/T	T/T	C/C	C/C	C/C	C/C	C/C	T/T	C/C	C/C	T/T	C/C	T/T	C/C	T/T	T/T	C/C	C/C	C/C
AX-108918945	C/C	C/C	C/C	C/C	T/T	T/T	C/C	C/C	T/T	C/C	T/T	T/T	NN	T/T	C/C	C/C	C/C	T/T	C/C	C/C	C/C	C/C	NN	T/T	C/C	C/C	T/T	C/C	C/C	C/C	T/T	T/T	T/T	T/T	T/T	T/T	T/T	C/C	C/C	T/T	T/T	C/C	T/T	T/T	NN	T/T	T/T	C/C	T/T
AX-108919015	G/G	G/G	A/A	A/A	A/A	A/G	A/A	A/A	A/A	G/G	G/G	G/G	A/A	G/G	A/A	A/A	G/G	G/G	A/A	A/A	A/A	G/G	A/G	A/A	A/A	A/A	G/G	A/A	G/G	G/G	G/G	G/G	A/A	A/A	A/A	G/G	A/A	A/A	G/G	A/A	A/A	A/A	A/G	G/G	G/G	G/G	G/G	G/G	A/A
AX-108919156	C/C	T/T	T/T	T/T	T/T	C/C	C/C	C/C	C/C	T/T	T/T	C/C	C/C	T/T	C/C	C/C	C/C	C/C	T/T	C/C	C/C	T/T	C/C	T/T	T/T	T/T	T/T	T/T	C/C	T/T	C/C	C/C	T/T	C/C	T/T	C/C	T/T	T/T	T/T	C/C	C/C	C/C	C/C	T/T	T/C	C/C	C/C	C/C	T/T
AX-108919224	C/C	C/C	C/C	C/C	C/C	C/C	C/C	C/C	C/C	C/C	C/C	C/C	C/C	C/C	C/C	C/C	C/C	C/C	C/C	C/C	C/C	C/C	C/C	C/C	C/C	C/C	C/C	C/C	C/C	C/C	C/C	C/C	C/C	C/C	C/C	C/C	C/C	C/C	C/C	C/C	C/C	C/C	C/C	NN	C/C	C/C	C/C	C/C	C/C
AX-108919244	A/A	A/A	G/G	A/A	A/A	A/A	A/A	A/A	A/A	A/A	NN	G/G	A/A	G/G	A/A	A/A	G/G	G/G	G/G	G/G	G/G	A/A	A/G	A/A	G/G	A/A	A/A	A/A	A/A	A/A	A/G	A/A	A/A	A/A	A/A	G/G	A/A	G/G	G/G	G/G	G/G	A/A	A/A	G/G	G/G	G/G	A/A	A/A	G/G
AX-108919524	T/T	T/T	T/T	T/T	T/T	G/G	T/T	T/T	G/G	G/G	T/G	T/G	G/G	T/T	G/G	G/G	G/G	G/G	G/G	T/T	G/G	G/G	T/T	G/G	T/T	G/G	T/T	T/T	G/G	G/G	T/G	G/G	G/G	T/T	G/G	T/T	G/G	G/G	G/G	G/G	T/T	T/T	G/G	T/T	T/G	T/T	T/T	T/T	T/T
AX-108920436	C/C	C/C	G/G	C/C	C/C	C/C	C/C	C/C	C/C	C/C	C/C	G/G	G/G	C/C	C/C	C/C	G/G	G/G	G/G	C/C	G/G	G/G	C/C	G/G	C/C	C/C	C/C	C/C	G/G	C/C	C/C	C/C	G/G	C/C	C/C	C/C	C/C	C/C	C/C	C/C	C/C	C/C	C/C	C/C	C/C	C/C	C/C	C/C	C/C
AX-108920483	A/A	A/A	G/G	G/G	A/A	NN	G/G	A/A	A/A	G/G	A/A	G/G	G/G	A/A	G/G	A/A	G/G	A/A	G/G	G/G	G/G	A/A	A/A	A/A	G/G	G/G	A/A	A/A	A/A	G/G	G/G	G/G	A/A	G/G	G/G	G/G	G/G	A/A	A/A	A/A	A/A	A/A	G/G	NN	A/G	A/A	G/G	G/G	A/A
AX-108920548	G/G	A/A	A/A	A/A	G/G	A/A	A/A	A/A	G/G	G/G	A/G	G/G	A/A	A/A	A/A	A/A	G/G	G/G	A/A	A/A	G/G	A/A	G/G	A/A	G/G	A/A	A/A	G/G	G/G	G/G	A/G	A/A	G/G	A/A	G/G	G/G	G/G	A/A	G/G	G/G	A/A	G/G	NN	A/A	A/A	G/G	G/G	A/A	A/A
AX-108920677	T/T	C/C	C/C	C/C	T/T	C/C	C/C	C/C	T/T	T/T	T/C	T/T	C/C	C/C	C/C	C/C	T/T	T/T	C/C	C/C	C/C	C/C	T/T	C/C	T/T	C/C	C/C	C/C	T/T	C/C	T/C	C/C	T/T	C/C	T/T	T/T	T/T	C/C	T/T	T/T	C/C	T/T	T/T	C/C	C/C	T/T	T/T	C/C	C/C
AX-108920835	C/C	T/T	C/C	T/T	T/T	T/C	T/T	T/T	T/T	C/C	C/C	T/T	T/C	C/C	C/C	C/C	T/T	C/C	T/T	C/C	C/C	C/C	T/C	T/T	C/C	T/T	C/C	T/T	C/C	C/C	T/C	T/T	C/C	C/C	T/T	T/T	T/T	T/T	T/T	C/C	C/C	C/C	C/C	C/C	C/C	C/C	T/T	T/T	C/C
AX-108920961	T/T	T/T	T/T	C/C	C/C	T/T	C/C	T/T	T/T	C/C	T/T	C/C	C/C	T/T	T/T	T/T	C/C	NN	C/C	C/C	C/C	C/C	T/T	T/T	T/T	C/C	T/T	C/C	C/C	T/T	T/T	C/C	T/T	C/C	C/C	C/C	C/C	NN	T/T	C/C	T/T	T/T	C/C	C/C	T/T	C/C	C/C	T/T	T/T
AX-108921068	G/G	G/G	G/G	G/G	G/G	G/G	G/G	G/G	G/G	G/G	G/G	A/A	G/G	G/G	G/G	G/G	G/G	G/G	G/G	G/G	G/G	G/G	G/G	G/G	A/A	G/G	A/A	G/G	G/G	G/G	G/G	G/G	G/G	G/G	G/G	G/G	G/G	G/G	G/G	G/G	G/G	G/G	A/A	A/A	G/G	G/G	G/G	G/G	G/G
AX-108921085	A/A	A/A	G/G	G/G	A/A	NN	G/G	A/A	A/A	G/G	A/A	G/G	G/G	A/A	G/G	G/G	G/G	A/A	G/G	G/G	A/A	A/A	A/A	A/A	G/G	G/G	A/A	G/G	A/A	G/G	G/G	G/G	A/A	G/G	G/G	G/G	G/G	A/A	A/A	A/A	A/A	A/A	G/G	G/G	A/G	A/A	G/G	G/G	A/A
AX-108921148	A/A	C/C	A/A	C/C	A/A	A/C	A/A	C/C	C/C	C/C	A/C	A/C	A/A	A/A	C/C	C/C	A/A	C/C	C/C	A/A	C/C	C/C	A/A	A/A	A/A	C/C	A/A	A/A	A/A	A/A	C/C	C/C	A/A	C/C	C/C	C/C	C/C	C/C	A/A	C/C	A/A	C/C	C/C	C/C	C/C	A/A	C/C	A/A	C/C
AX-108921443	A/A	G/G	A/A	A/A	G/G	G/G	G/G	G/G	G/G	G/G	A/A	A/A	A/A	G/G	NN	G/G	A/A	A/A	A/A	G/G	A/A	NN	A/A	G/G	A/A	G/G	G/G	A/A	A/A	A/A	A/A	NN	A/A	A/A	G/G	A/A	G/G	G/G	A/A	G/G	G/G	G/G	A/A	G/G	A/A	NN	A/A	G/G	A/A
AX-108921683	C/C	C/C	T/T	C/C	T/T	T/T	T/T	C/C	C/C	T/T	T/T	C/C	C/C	T/T	C/C	C/C	T/T	T/T	C/C	C/C	C/C	T/T	C/C	T/T	T/T	C/C	T/T	T/T	T/T	C/C	T/T	T/T	T/T	T/T	C/C	C/C	C/C	C/C	T/T	C/C	C/C	T/T	T/T	T/T	T/T	T/T	T/T	C/C	T/T
AX-108921728	C/C	C/C	C/C	T/T	C/C	NN	T/T	C/C	C/C	T/T	C/C	T/T	T/T	C/C	C/C	C/C	T/T	C/C	T/T	T/T	C/C	T/T	C/C	NN	C/C	T/T	C/C	T/T	T/T	C/C	T/C	T/T	C/C	T/T	T/T	T/T	T/T	C/C	C/C	T/T	C/C	C/C	C/C	T/T	T/C	T/T	T/T	C/C	C/C
AX-108921863	C/C	T/T	C/C	T/T	T/T	T/T	T/T	T/T	C/C	C/C	C/C	T/T	T/T	C/C	T/C	T/T	C/C	T/T	T/T	T/T	T/T	T/T	C/C	C/C	T/T	T/T	T/T	T/T	T/T	T/T	T/C	C/C	T/T	T/T	T/T	T/T	T/T	C/C	T/T	T/T	T/T	T/T	C/C	T/T	T/T	T/T	T/T	T/T	T/T
AX-108921864	G/G	A/A	A/A	A/A	G/G	A/G	A/A	G/G	A/A	G/G	G/G	G/G	A/A	G/G	G/G	G/G	G/G	G/G	G/G	A/A	A/A	G/G	G/G	G/G	G/G	G/G	A/A	G/G	G/G	G/G	A/G	G/G	G/G	A/A	G/G	A/A	G/G	G/G	G/G	G/G	A/A	G/G	A/A	G/G	A/A	A/A	A/A	G/G	A/A
AX-108921945	T/T	C/C	T/T	C/C	C/C	C/C	C/C	T/T	C/C	C/C	T/C	T/T	T/C	T/T	T/T	C/C	T/T	C/C	T/T	C/C	C/C	T/T	T/C	C/C	T/T	C/C	C/C	C/C	T/T	T/T	C/C	C/C	C/C	C/C	T/T	T/T	T/T	T/T	C/C	C/C	C/C	C/C	C/C	C/C	T/T	T/T	T/T	C/C	T/T
AX-108922026	G/G	A/A	G/G	A/A	A/A	A/A	A/A	A/A	G/G	G/G	G/G	A/A	G/G	G/G	G/G	A/A	G/G	A/A	A/A	A/A	G/G	A/A	G/G	G/G	A/A	A/A	A/A	A/A	A/A	A/A	A/G	G/G	G/G	A/A	A/A	A/A	A/A	G/G	A/A	A/A	A/A	G/G	G/G	A/A	A/A	A/A	A/A	A/A	A/A
AX-108922264	G/G	G/G	G/G	G/G	G/G	NN	A/A	G/G	G/G	G/G	G/G	A/A	G/G	G/G	G/G	G/G	A/A	A/A	G/G	A/A	A/A	A/A	NN	A/A	A/A	A/A	A/A	A/A	G/G	A/A	A/A	A/A	A/A	A/A	A/G	G/G	A/A	G/G	A/A	A/A	A/A	A/A	G/G	G/G	G/G	A/A	G/G	G/G	A/A
AX-108922547	T/T	T/T	C/C	T/T	C/C	C/C	T/T	T/T	T/T	T/T	T/T	T/T	T/T	T/T	T/T	T/T	C/C	C/C	T/C	T/T	C/C	T/T	T/T	T/T	C/C	C/C	C/C	T/T	C/C	C/C	T/C	T/T	T/T	T/T	C/C	C/C	C/C	C/C	C/C	T/T	C/C	T/T	T/T	T/T	T/T	T/T	C/C	T/T	C/C
AX-108923570	G/G	G/G	C/C	G/G	G/G	C/G	G/G	G/G	G/G	G/G	G/G	G/G	C/C	C/C	C/G	G/G	C/C	G/G	G/G	G/G	G/G	G/G	C/G	C/C	G/G	G/G	G/G	G/G	G/G	G/G	C/G	G/G	G/G	G/G	G/G	G/G	G/G	C/C	G/G	G/G	C/C	G/G	C/C	G/G	C/C	C/C	G/G	G/G	G/G
AX-108923652	G/G	C/C	G/G	G/G	C/C	G/G	G/G	G/G	C/C	C/C	C/G	G/G	C/C	NN	C/C	C/C	G/G	G/G	C/C	G/G	C/C	G/G	C/G	C/C	C/C	G/G	G/G	G/G	G/G	G/G	G/G	G/G	G/G	G/G	C/C	G/G	C/C	G/G	G/G	C/C	C/C	C/C	G/G	G/G	C/C	C/C	G/G	G/G	C/C
AX-108923706	A/A	G/G	A/A	G/G	G/G	G/G	G/G	G/G	G/G	A/A	A/A	A/A	G/G	A/A	A/A	A/A	A/A	G/G	A/A	G/G	G/G	A/A	G/G	G/G	A/A	G/G	G/G	A/A	G/G	A/A	G/G	G/G	G/G	A/A	A/A	A/A	A/A	G/G	G/G	A/A	A/A	G/G	G/G	G/G	A/A	A/A	A/A	G/G	A/A
AX-108924215	C/C	C/C	C/C	G/G	G/G	G/G	G/G	C/C	G/G	C/C	C/C	C/C	G/G	G/G	C/C	C/C	C/C	G/G	G/G	C/C	C/C	C/C	G/G	C/C	G/G	C/C	C/C	C/C	G/G	G/G	C/G	G/G	C/C	C/C	C/C	G/G	C/C	G/G	G/G	C/C	G/G	C/C	G/G	G/G	C/G	G/G	C/C	C/C	C/C
AX-108924888	G/G	G/G	C/C	G/G	G/G	C/C	C/C	C/C	G/G	C/C	G/G	C/C	C/C	G/G	C/G	G/G	C/C	G/G	C/C	G/G	G/G	G/G	G/G	G/G	C/C	C/C	G/G	G/G	G/G	C/C	C/C	C/C	C/C	G/G	G/G	C/C	G/G	C/C	G/G	G/G	C/C	C/C	C/C	C/C	C/G	G/G	C/C	C/C	G/G
AX-108925162	A/A	NN	G/G	G/G	A/A	A/A	G/G	A/A	G/G	A/A	A/A	A/A	G/G	A/A	A/A	A/A	A/A	A/A	A/A	G/G	G/G	A/A	A/A	A/A	A/A	A/A	G/G	A/A	A/A	A/A	A/G	A/A	A/A	G/G	A/A	G/G	A/A	A/A	A/A	A/A	G/G	A/A	G/G	A/A	G/G	G/G	G/G	A/A	G/G
AX-108925661	C/C	C/C	T/T	C/C	C/C	C/C	C/C	C/C	C/C	C/C	T/C	T/T	C/C	T/T	C/C	C/C	T/T	T/T	T/T	T/T	T/T	C/C	C/C	C/C	T/T	C/C	C/C	C/C	C/C	C/C	T/C	C/C	C/C	C/C	C/C	T/T	C/C	T/T	T/T	T/T	T/T	C/C	C/C	T/T	T/T	T/T	C/C	C/C	T/T
AX-108926043	A/A	C/C	A/A	C/C	C/C	C/C	C/C	C/C	A/A	A/A	A/A	C/C	A/A	A/A	A/A	C/C	A/A	C/C	C/C	A/A	C/C	C/C	A/C	A/A	A/C	C/C	C/C	C/C	C/C	C/C	A/C	A/A	A/A	C/C	C/C	C/C	C/C	A/A	C/C	C/C	C/C	A/A	A/A	A/C	C/C	C/C	C/C	C/C	C/C
AX-108926070	C/C	T/T	C/C	C/C	C/C	T/T	C/C	C/C	T/T	C/C	T/T	T/T	T/T	T/T	T/T	C/C	T/T	C/C	T/T	C/C	T/T	T/T	C/C	T/T	T/T	C/C	T/T	T/T	T/T	C/C	T/C	T/T	T/T	T/T	C/C	T/T	C/C	C/C	C/C	C/C	C/C	C/C	T/T	T/T	T/T	C/C	T/T	T/T	C/C
AX-108926251	A/A	A/A	A/A	A/A	C/C	C/C	C/C	C/C	C/C	C/C	A/C	A/A	C/C	A/A	C/C	A/A	A/C	C/C	A/A	C/C	A/A	C/C	C/C	C/C	A/A	A/A	A/A	C/C	C/C	A/A	C/C	C/C	C/C	A/A	A/A	A/A	A/A	A/A	C/C	A/A	A/A	C/C	C/C	C/C	A/A	A/A	A/A	C/C	C/C
AX-108926470	T/T	T/T	C/C	T/T	C/C	T/T	T/T	T/T	C/C	C/C	T/T	C/C	T/C	C/C	C/C	T/T	T/T	T/T	C/C	T/T	C/C	T/T	C/C	T/T	T/T	T/T	C/C	T/T	C/C	T/T	T/T	T/T	C/C	T/T	C/C	T/T	C/C	C/C	C/C	C/C	C/C	C/C	C/C	C/C	C/C	C/C	T/T	C/C	C/C
AX-108926487	C/C	C/C	C/C	C/C	A/A	A/A	A/A	A/A	A/A	A/A	A/C	C/C	A/A	C/C	A/A	C/C	A/C	A/A	C/C	A/A	C/C	A/A	A/A	A/A	C/C	C/C	C/C	A/A	A/A	C/C	A/A	A/A	A/A	C/C	C/C	C/C	C/C	C/C	A/A	C/C	C/C	A/A	A/A	A/A	C/C	C/C	C/C	A/A	A/A
AX-108926511	A/A	C/C	C/C	C/C	A/A	A/A	C/C	A/A	A/A	A/A	A/A	A/A	A/A	A/A	A/C	C/C	C/C	A/A	C/C	A/A	C/C	A/A	C/C	A/A	A/A	A/A	C/C	C/C	C/C	C/C	A/A	A/A	A/A	A/A	C/C	C/C	C/C	C/C	A/A	C/C	C/C	C/C	A/A	A/A	C/C	C/C	C/C	A/A	A/A
AX-108926580	T/T	A/A	A/A	A/T	T/T	T/T	T/T	A/A	T/T	T/T	T/T	A/T	T/T	A/A	T/T	T/T	T/T	T/T	T/T	T/T	A/A	T/T	A/A	A/A	A/A	A/A	A/A	A/A	A/A	A/A	A/A	A/A	A/A	A/A	T/T	T/T	T/T	A/A	A/A	T/T	T/T	A/A	T/T	T/T	A/A	A/A	A/A	A/A	T/T
AX-108926617	A/A	C/C	A/A	C/C	C/C	C/C	C/C	C/C	A/A	A/A	A/A	C/C	A/A	A/A	A/A	C/C	A/A	C/C	C/C	C/C	A/A	C/C	A/A	A/A	C/C	C/C	C/C	C/C	C/C	C/C	A/C	A/A	A/A	C/C	C/C	C/C	C/C	A/A	C/C	C/C	C/C	A/A	A/A	C/C	C/C	C/C	C/C	C/C	C/C
AX-108926622	A/A	G/G	G/G	G/G	A/A	G/G	G/G	G/G	A/A	A/A	A/G	A/A	G/G	G/G	G/G	G/G	A/A	A/A	G/G	G/G	A/A	G/G	A/A	G/G	A/A	G/G	G/G	A/A	A/A	G/G	A/G	G/G	A/A	G/G	A/A	A/A	A/A	G/G	A/A	A/A	G/G	A/A	A/A	G/G	G/G	A/A	A/A	G/G	G/G
AX-108926713	A/A	A/A	A/A	A/A	A/A	A/G	G/G	A/A	A/A	A/A	A/A	G/G	A/A	A/A	A/A	A/A	G/G	G/G	A/A	G/G	G/G	G/G	G/G	G/G	G/G	G/G	G/G	G/G	A/A	G/G	G/G	G/G	G/G	G/G	A/G	A/A	G/G	A/A	G/G	G/G	G/G	G/G	A/A	A/A	A/A	G/G	A/A	A/A	G/G
AX-108926745	C/C	C/C	G/G	G/G	G/G	G/G	G/G	C/C	C/C	G/G	G/G	C/C	C/G	G/G	C/C	C/C	C/C	G/G	G/G	C/C	G/G	G/G	G/G	C/C	C/C	C/C	C/C	C/C	C/C	G/G	C/G	G/G	G/G	G/G	G/G	G/G	G/G	C/C	C/C	G/G	G/G	G/G	G/G	C/C	C/G	G/G	C/C	C/C	G/G
AX-108927181	A/A	G/G	A/A	A/A	G/G	A/A	A/A	A/A	G/G	G/G	A/G	A/A	G/G	NN	G/G	G/G	A/A	A/A	G/G	A/A	A/A	A/A	A/A	G/G	G/G	A/A	A/A	G/G	G/G	A/A	A/A	A/A	A/A	A/A	A/A	A/A	A/A	G/G	A/A	G/G	G/G	G/G	A/A	G/G	A/G	G/G	A/A	A/A	A/A
AX-108927259	A/A	G/G	G/G	G/G	A/A	G/G	G/G	G/G	A/A	A/A	A/G	A/A	G/G	G/G	G/G	G/G	A/A	A/A	G/G	G/G	A/A	G/G	A/A	G/G	A/A	G/G	G/G	A/A	A/A	G/G	A/G	G/G	A/A	G/G	A/A	A/A	A/A	G/G	A/A	A/A	G/G	A/A	A/A	G/G	G/G	A/A	A/A	G/G	G/G
AX-108927364	C/C	C/C	C/C	C/C	C/C	T/C	T/T	C/C	T/T	C/C	C/C	C/C	T/T	T/T	C/C	C/C	T/T	C/C	T/T	T/T	C/C	T/T	T/C	C/C	C/C	C/C	C/C	C/C	C/C	C/C	C/C	C/C	C/C	C/C	T/T	C/C	T/T	T/T	C/C	C/C	C/C	T/T	C/C	C/C	C/C	C/C	C/C	C/C	T/T
AX-108927508	T/T	T/T	C/C	T/T	C/C	T/T	T/T	NN	T/T	T/T	T/T	T/T	T/T	C/C	C/C	C/C	T/T	T/T	C/C	T/T	T/T	T/T	T/T	C/C	C/C	C/C	C/C	T/T	T/T	T/T	T/T	T/T	C/C	T/T	T/T	T/T	T/T	C/C	C/C	T/T	T/T	T/T	T/T	T/T	T/T	T/T	T/T	T/T	C/C
AX-108927509	T/T	T/T	T/T	C/C	C/C	T/T	C/C	T/T	T/T	C/C	T/T	C/C	C/C	T/T	T/T	T/T	C/C	T/T	C/C	C/C	C/C	C/C	T/T	C/C	T/T	C/C	T/T	C/C	C/C	T/T	T/C	C/C	T/T	C/C	C/C	C/C	C/C	T/T	T/T	C/C	T/T	T/T	T/T	C/C	T/C	C/C	C/C	T/T	T/T
AX-108927556	T/T	T/T	C/C	T/T	T/T	T/T	T/T	T/T	T/T	T/T	T/C	C/C	T/T	C/C	NN	T/T	C/C	T/T	C/C	C/C	T/T	T/T	T/T	T/T	C/C	T/T	T/T	T/T	T/T	T/T	T/C	T/T	T/T	T/T	C/C	C/C	C/C	C/C	C/C	C/C	C/C	T/T	T/T	C/C	C/C	C/C	C/C	T/T	C/C
AX-108927963	G/G	G/G	C/C	C/C	G/G	C/C	C/C	C/C	G/G	G/G	G/G	G/G	C/C	G/G	G/G	C/C	G/G	C/C	G/G	C/C	C/C	C/C	G/G	G/G	C/C	C/C	G/G	G/G	C/C	C/C	C/C	C/C	C/C	G/G	G/G	G/G	G/G	C/C	C/C	G/G	C/C	G/G	C/C	G/G	G/G	G/G	G/G	G/G	C/C
AX-108928083	C/C	T/T	C/C	C/C	C/C	T/C	C/C	C/C	T/T	C/C	T/T	T/T	T/T	T/T	T/T	C/C	T/T	C/C	T/T	C/C	C/C	T/T	C/C	T/T	T/T	C/C	T/T	T/T	T/T	C/C	T/C	T/T	T/T	T/T	C/C	T/T	C/C	C/C	C/C	C/C	C/C	C/C	T/T	T/T	T/T	C/C	T/T	T/T	C/C
AX-108928151	G/G	G/G	G/G	G/G	G/G	T/G	T/T	G/G	T/T	G/G	G/G	G/G	T/T	T/T	G/G	G/G	T/T	G/G	T/T	T/T	G/G	T/T	G/G	G/G	G/G	G/G	G/G	G/G	G/G	G/G	G/G	G/G	G/G	G/G	T/T	G/G	T/T	T/T	G/G	G/G	G/G	T/T	G/G	G/G	G/G	G/G	G/G	G/G	T/T
AX-108928265	C/C	T/T	T/T	T/T	T/T	T/T	C/C	C/C	C/C	C/C	C/C	C/C	T/C	T/T	C/C	C/C	C/C	T/T	T/T	T/T	C/C	T/T	T/T	T/T	C/C	C/C	C/C	C/C	C/C	T/T	T/T	T/T	T/T	T/T	T/T	C/C	T/T	C/C	C/C	C/C	T/T	T/T	C/C	C/C	C/C	C/C	C/C	C/C	C/C
AX-108928298	G/G	A/A	A/A	A/A	A/A	G/G	G/G	A/A	G/G	G/G	A/A	A/A	G/G	G/G	G/G	G/G	G/G	A/A	A/A	A/A	G/G	G/G	G/G	A/A	A/A	A/A	A/A	A/A	G/G	G/G	A/G	G/G	A/A	A/A	G/G	A/A	G/G	G/G	A/A	A/A	A/A	G/G	G/G	G/G	A/A	A/A	A/A	A/A	A/A
AX-108928769	C/C	A/A	A/A	A/A	C/C	NN	A/A	C/C	A/A	C/C	C/C	C/C	A/A	C/C	C/C	C/C	C/C	C/C	C/C	A/A	A/A	C/C	C/C	C/C	C/C	C/C	A/A	C/C	C/C	C/C	A/C	C/C	C/C	A/A	C/C	A/A	C/C	C/C	C/C	C/C	A/A	C/C	A/A	NN	A/A	A/A	A/A	C/C	A/A
AX-108928983	A/A	A/A	G/G	G/G	A/A	G/G	G/G	G/G	A/A	A/A	A/A	A/A	G/G	A/A	A/A	G/G	A/A	G/G	A/A	G/G	G/G	G/G	A/A	A/A	G/G	G/G	A/A	A/A	G/G	G/G	G/G	G/G	G/G	A/A	A/A	A/A	A/A	G/G	G/G	A/A	G/G	A/A	G/G	A/A	A/A	A/A	A/A	A/A	G/G
AX-108929257	T/T	T/T	T/T	T/T	T/T	T/T	T/T	T/T	T/T	T/T	T/T	T/T	T/T	T/T	T/T	T/T	T/T	T/T	T/T	T/T	C/C	T/T	T/T	T/T	T/T	T/T	T/T	C/C	T/T	T/T	T/T	T/T	T/T	T/T	T/T	T/T	T/T	T/T	T/T	T/T	T/T	T/T	T/T	T/T	T/T	T/T	T/T	T/T	T/T
AX-108929552	A/A	T/T	T/T	T/T	T/T	T/T	A/A	A/A	T/T	T/T	T/T	T/T	A/A	A/A	A/T	A/A	T/T	T/T	A/A	A/A	A/A	T/T	A/T	A/A	A/A	T/T	A/A	T/T	T/T	T/T	T/T	T/T	A/A	T/T	A/A	T/T	A/A	A/A	T/T	T/T	A/A	A/A	T/T	A/A	A/A	A/A	A/A	T/T	A/A
AX-108929739	T/T	C/C	T/T	T/T	T/T	C/C	T/T	T/T	NN	T/T	C/C	C/C	C/C	C/C	C/C	T/T	C/C	T/T	C/C	T/T	T/T	C/C	T/T	C/C	C/C	T/T	C/C	C/C	T/T	C/C	NN	C/C	C/C	C/C	T/T	C/C	T/T	T/T	C/C	T/T	T/T	C/C	C/C	T/T	T/C	T/T	C/C	NN	T/T
AX-108929820	G/G	A/A	A/A	A/A	G/G	A/A	A/A	A/A	G/G	G/G	A/G	G/G	A/A	A/A	A/A	A/A	G/G	NN	A/A	A/A	G/G	A/A	G/G	A/A	G/G	A/A	A/A	G/G	G/G	G/G	A/G	A/A	G/G	A/A	G/G	G/G	G/G	A/A	G/G	G/G	A/A	G/G	G/G	A/A	A/A	G/G	G/G	A/A	A/A
AX-108929900	T/T	T/T	T/T	T/T	T/T	NN	C/C	T/T	C/C	T/T	T/T	T/T	C/C	C/C	T/T	T/T	C/C	T/T	C/C	C/C	T/T	C/C	T/T	T/T	T/T	T/T	T/T	T/T	T/T	T/T	T/T	T/T	T/T	T/T	C/C	T/T	C/C	C/C	T/T	T/T	T/T	C/C	T/T	NN	T/T	T/T	T/T	T/T	C/C
AX-108930395	C/C	C/C	T/T	C/C	T/T	NN	C/C	C/C	C/C	C/C	T/C	C/C	C/C	C/C	C/C	C/C	T/T	T/T	T/T	C/C	C/C	C/C	T/C	C/C	T/T	T/T	T/T	C/C	T/T	T/T	T/C	C/C	C/C	C/C	T/T	T/T	T/T	T/T	T/T	C/C	T/T	C/C	C/C	C/C	C/C	C/C	T/T	C/C	T/T
AX-108930553	G/G	G/G	C/C	C/C	C/C	C/C	C/C	G/G	G/G	C/C	C/C	G/G	C/C	C/C	G/G	G/G	G/G	C/C	C/C	G/G	C/C	G/G	C/C	G/G	G/G	G/G	G/G	C/C	C/C	C/C	C/C	C/C	C/C	G/G	C/C	C/C	C/C	G/G	C/C	C/C	C/C	C/C	C/C	G/G	G/G	G/G	C/C	C/C	C/C
AX-108930672	G/G	A/A	G/G	G/G	A/A	G/G	G/G	G/G	A/A	A/A	NN	G/G	G/G	G/G	A/A	A/A	G/G	G/G	A/A	G/G	G/G	G/G	G/G	A/A	A/A	G/G	G/G	G/G	G/G	G/G	G/G	G/G	G/G	G/G	G/G	G/G	G/G	A/A	G/G	A/A	A/A	A/A	G/G	A/A	A/A	A/A	G/G	G/G	G/G
AX-108930765	G/G	T/T	G/G	T/T	T/T	T/T	T/T	T/T	T/T	T/T	G/G	G/G	T/T	G/G	T/T	T/T	G/G	T/T	G/G	G/G	G/G	T/T	T/T	G/G	T/T	G/G	T/T	G/G	T/T	T/T	T/T	T/T	G/G	T/T	T/T	G/G	T/T	G/G	G/G	G/G	G/G	T/T	T/T	G/G	G/G	G/G	T/T	T/T	G/G
AX-108931089	G/G	A/A	G/G	A/A	A/A	A/A	A/G	G/G	A/A	A/A	A/G	G/G	A/A	G/G	NN	A/A	G/G	A/A	G/G	A/A	A/A	G/G	A/A	A/A	G/G	A/A	A/A	A/A	G/G	G/G	A/A	A/A	A/A	A/A	G/G	G/G	G/G	G/G	A/A	A/A	A/A	A/A	A/A	A/A	G/G	G/G	G/G	A/A	G/G
AX-108931619	G/G	G/G	G/G	G/G	G/G	G/G	G/G	G/G	G/G	G/G	G/G	G/G	G/G	G/G	G/G	G/G	G/G	G/G	G/G	G/G	G/G	G/G	G/G	G/G	G/G	G/G	G/G	G/G	G/G	G/G	G/G	G/G	G/G	G/G	G/G	G/G	G/G	G/G	G/G	G/G	G/G	G/G	G/G	G/G	G/G	G/G	G/G	G/G	G/G
AX-108931664	T/T	T/T	T/T	T/T	T/T	T/T	C/C	T/T	C/C	T/T	T/T	T/T	C/C	C/C	T/T	T/T	C/C	T/T	C/C	C/C	T/T	C/C	T/T	T/T	T/T	T/T	T/T	T/T	T/T	T/T	T/T	T/T	T/T	T/T	C/C	T/T	C/C	C/C	T/T	T/T	T/T	C/C	T/T	T/T	T/T	T/T	T/T	T/T	C/C
AX-108931665	T/T	T/T	T/T	C/C	C/C	T/C	C/C	T/T	NN	C/C	T/T	C/C	C/C	T/T	T/T	T/T	C/C	NN	C/C	C/C	C/C	C/C	T/T	T/T	T/T	C/C	T/T	C/C	C/C	T/T	T/T	C/C	T/T	C/C	C/C	C/C	C/C	T/C	T/T	C/C	T/T	NN	T/C	C/C	T/C	C/C	C/C	T/T	T/T
AX-108932221	G/G	G/G	G/G	T/T	T/T	T/T	T/T	G/G	T/T	G/G	G/G	T/T	G/G	T/T	G/G	G/G	G/G	T/T	G/G	G/G	T/T	T/T	G/G	T/T	G/G	G/G	G/G	G/G	G/G	T/T	T/G	T/T	T/T	G/G	G/G	G/G	G/G	T/T	T/T	G/G	G/G	G/G	T/T	G/G	T/G	G/G	G/G	T/T	T/T
AX-108932709	T/T	C/C	T/T	T/T	T/T	T/T	C/C	C/C	C/C	T/T	T/T	C/C	NN	C/C	C/C	T/T	C/C	T/T	T/T	T/T	T/T	T/T	T/T	T/T	C/C	C/C	C/C	C/C	T/T	T/T	T/T	T/T	T/T	C/C	T/T	C/C	T/T	C/C	C/C	T/T	T/T	T/T	T/T	C/C	C/C	C/C	C/C	C/C	C/C
AX-108933182	G/G	A/A	G/G	A/A	G/G	A/A	G/G	A/A	A/A	A/A	A/A	G/G	G/G	A/A	G/G	G/G	A/A	G/G	A/A	A/A	A/A	G/G	A/A	G/G	G/G	G/G	A/A	G/G	A/A	A/A	A/A	A/A	G/G	G/G	A/A	G/G	A/A	A/A	A/A	A/A	A/A	A/A	G/G	A/A	A/A	A/A	G/G	A/A	A/A
AX-108933187	T/T	C/C	T/T	T/T	T/T	T/C	C/C	T/T	T/T	T/T	T/T	T/T	T/C	T/T	C/C	C/C	T/T	C/C	C/C	T/T	C/C	T/T	T/T	T/T	T/T	T/T	T/T	T/T	T/T	T/T	T/T	T/T	C/C	T/T	T/T	T/T	T/T	C/C	T/T	T/T	T/T	T/T	T/T	T/T	T/T	T/T	T/T	T/T	T/T
AX-108933492	A/A	A/A	A/A	A/A	G/G	A/G	G/G	G/G	A/A	A/A	A/A	G/G	A/G	A/A	A/A	A/A	G/G	A/A	G/G	A/A	A/A	A/A	A/A	G/G	A/A	A/A	A/A	G/G	A/A	G/G	A/G	G/G	A/A	G/G	A/A	G/G	A/A	G/G	G/G	A/A	A/A	A/A	A/A	NN	G/G	G/G	G/G	G/G	A/A
AX-108933599	T/T	C/C	T/T	C/C	C/C	C/C	C/C	C/C	T/T	T/T	T/T	C/C	T/T	T/T	T/T	C/C	T/T	C/C	C/C	C/C	T/T	C/C	T/T	T/T	C/C	C/C	C/C	C/C	C/C	C/C	T/C	T/T	T/T	C/C	C/C	C/C	C/C	T/T	C/C	C/C	C/C	T/T	T/T	C/C	C/C	C/C	C/C	C/C	C/C
AX-108934007	A/A	A/A	A/A	A/A	G/G	A/A	G/G	G/G	A/A	A/A	A/A	G/G	A/G	A/A	A/A	A/A	G/G	A/A	G/G	A/A	A/A	A/A	A/A	G/G	A/A	A/A	A/A	G/G	A/A	G/G	A/G	G/G	A/A	G/G	A/A	G/G	A/A	A/A	G/G	A/A	A/A	A/A	A/A	A/A	A/G	G/G	G/G	A/A	A/A
AX-108934061	A/A	G/G	G/G	G/G	A/A	G/G	G/G	G/G	A/A	A/A	A/G	A/A	G/G	G/G	G/G	G/G	A/A	A/A	G/G	G/G	A/A	G/G	A/A	G/G	A/A	G/G	G/G	A/A	A/A	G/G	A/G	G/G	A/A	G/G	A/A	A/A	A/A	G/G	A/A	A/A	G/G	A/A	A/A	G/G	G/G	A/A	A/A	G/G	G/G
AX-108934237	C/C	C/C	T/T	C/C	T/T	NN	T/T	T/T	C/C	T/T	T/T	C/C	C/C	T/T	C/C	C/C	T/T	T/T	C/C	C/C	C/C	T/T	T/C	T/T	T/T	C/C	T/T	T/T	T/T	T/T	T/C	T/T	T/T	T/T	C/C	C/C	C/C	C/C	T/T	C/C	C/C	T/T	T/T	T/T	T/T	T/T	T/T	C/C	T/T
AX-108934265	T/T	T/T	C/C	T/T	T/T	T/T	T/T	T/T	T/T	T/T	T/C	C/C	T/T	C/C	T/C	T/T	C/C	T/T	C/C	C/C	T/T	T/T	T/T	T/T	C/C	T/T	T/T	T/T	T/T	T/T	T/C	T/T	T/T	T/T	C/C	C/C	C/C	C/C	C/C	C/C	C/C	T/T	T/T	C/C	C/C	C/C	C/C	T/T	C/C
AX-108934687	C/C	G/G	G/G	G/G	C/C	NN	G/G	C/C	G/G	C/C	C/C	C/C	G/G	C/C	C/C	C/C	C/C	C/C	C/C	G/G	G/G	C/C	C/C	C/C	C/C	C/C	G/G	C/C	C/C	C/C	C/G	C/C	C/C	G/G	C/C	G/G	C/C	C/C	C/C	C/C	G/G	C/C	G/G	C/C	G/G	G/G	G/G	C/C	G/G
AX-108934714	G/G	G/G	C/C	C/C	G/G	C/C	C/C	C/C	G/G	G/G	G/G	G/G	C/C	G/G	G/G	C/C	G/G	C/C	G/G	C/C	C/C	C/C	G/G	G/G	C/C	C/C	G/G	G/G	C/C	C/C	C/C	C/C	C/C	G/G	G/G	G/G	G/G	C/C	C/C	G/G	C/C	G/G	C/C	G/G	G/G	G/G	G/G	G/G	C/C
AX-108934838	A/A	A/A	A/A	A/A	C/C	A/C	C/C	C/C	A/A	A/A	A/A	C/C	A/C	A/A	A/A	A/A	C/C	A/A	C/C	A/A	A/A	A/A	A/A	C/C	A/A	A/A	A/A	C/C	A/A	C/C	A/C	C/C	A/A	C/C	A/A	C/C	A/A	C/C	C/C	A/A	A/A	A/A	A/A	A/A	A/C	C/C	C/C	C/C	A/A
AX-108934845	A/A	A/A	G/G	A/A	A/A	A/A	A/A	A/A	A/A	A/A	NN	G/G	G/G	G/G	A/A	A/A	A/A	G/G	G/G	G/G	G/G	A/A	A/A	G/G	A/A	G/G	A/A	A/A	G/G	A/A	A/A	A/A	G/G	G/G	A/A	G/G	A/A	A/A	G/G	G/G	G/G	G/G	A/A	G/G	G/G	G/G	G/G	A/A	A/A
AX-108934851	A/A	G/G	A/A	G/G	G/G	G/G	G/G	G/G	A/A	A/A	A/A	G/G	A/A	A/A	A/A	G/G	A/A	G/G	G/G	G/G	A/A	G/G	A/A	A/A	G/G	G/G	G/G	G/G	G/G	G/G	A/G	A/A	A/A	G/G	G/G	G/G	G/G	A/A	G/G	G/G	G/G	A/A	A/A	G/G	G/G	G/G	G/G	G/G	G/G
AX-108935005	C/C	T/T	C/C	C/C	T/T	T/T	T/T	T/T	T/T	T/T	T/T	T/T	C/C	C/C	C/C	C/C	C/C	T/T	T/T	T/T	T/T	T/T	T/T	T/T	C/C	T/T	C/C	T/T	T/T	T/T	T/T	T/T	T/T	C/C	C/C	C/C	C/C	C/C	T/T	C/C	C/C	C/C	T/T	T/T	T/T	T/T	C/C	T/T	T/T
AX-108935444	C/C	C/C	C/C	C/C	T/T	T/C	T/T	T/T	C/C	C/C	C/C	T/T	T/T	C/C	C/C	C/C	T/T	C/C	T/T	C/C	T/T	C/C	C/C	C/C	C/C	C/C	C/C	T/T	C/C	T/T	T/C	T/T	C/C	T/T	C/C	T/T	C/C	C/C	T/T	C/C	C/C	C/C	C/C	C/C	T/C	T/T	T/T	C/C	C/C
AX-108936390	C/C	C/C	T/T	C/C	T/T	T/T	T/T	C/C	C/C	T/T	T/T	C/C	C/C	T/T	C/C	C/C	T/T	T/T	C/C	C/C	C/C	T/T	C/C	T/T	T/T	C/C	T/T	T/T	T/T	C/C	T/T	T/T	T/T	C/C	C/C	C/C	C/C	C/C	C/C	C/C	C/C	T/T	T/T	T/T	T/T	T/T	T/T	C/C	T/T
AX-108936396	G/G	G/G	A/A	A/A	A/A	G/G	G/G	G/G	G/G	A/A	A/A	A/A	A/A	A/A	NN	G/G	G/G	NN	A/A	G/G	A/A	A/A	G/G	A/A	A/A	NN	A/A	A/A	G/G	A/A	G/G	G/G	A/A	G/G	A/A	G/G	A/A	G/G	G/G	G/G	G/G	G/G	A/A	A/A	A/G	G/G	G/G	G/G	A/A
AX-108936755	C/C	C/C	C/C	C/C	A/A	NN	A/A	C/C	A/A	A/A	A/A	A/C	C/C	A/A	A/C	C/C	C/C	A/A	A/A	C/C	A/A	C/C	A/A	A/A	C/C	C/C	C/C	C/C	C/C	C/C	NN	C/C	C/C	C/C	A/A	A/A	NN	C/C	C/C	C/C	A/A	A/A	C/C	A/A	A/A	A/A	A/A	C/C	A/A
AX-108936851	G/G	G/G	G/G	G/G	G/G	NN	C/C	C/C	G/G	G/G	G/G	G/G	G/G	C/C	G/G	G/G	G/G	C/C	C/C	G/G	C/C	C/C	NN	C/C	G/G	C/C	G/G	G/G	C/C	G/G	C/C	C/C	G/G	C/C	C/C	C/C	C/C	C/C	G/G	G/G	G/G	C/C	G/G	C/C	G/G	G/G	C/C	G/G	G/G
AX-108937098	G/G	A/A	A/A	A/A	A/A	G/G	G/G	A/A	G/G	G/G	A/A	G/G	A/A	A/A	A/A	A/A	G/G	G/G	G/G	A/A	G/G	A/A	G/G	A/A	G/G	A/A	A/A	A/A	G/G	G/G	A/A	A/A	G/G	G/G	G/G	G/G	A/A	A/A	G/G	G/G	A/A	G/G	G/G	NN	A/A	G/G	G/G	A/A	A/A
AX-108937869	T/T	T/T	T/T	T/T	T/T	T/T	A/A	T/T	T/T	T/T	T/T	A/A	T/T	T/T	T/T	T/T	A/A	A/A	T/T	A/A	A/A	A/A	A/A	A/A	A/A	A/A	A/A	A/A	T/T	A/A	A/A	A/A	A/A	A/A	A/T	T/T	A/A	T/T	A/A	A/A	A/A	A/A	T/T	T/T	T/T	A/A	T/T	T/T	A/A
AX-108937998	C/C	T/T	C/C	T/T	T/T	T/T	T/T	T/T	C/C	C/C	C/C	T/T	C/C	C/C	C/C	T/T	C/C	T/T	T/T	C/C	T/T	T/T	T/C	C/C	T/T	T/T	T/T	T/T	T/T	T/T	T/C	C/C	C/C	T/T	T/T	T/T	T/T	C/C	T/T	T/T	T/T	C/C	C/C	T/T	T/T	T/T	T/T	T/T	T/T
AX-108938054	C/C	T/T	C/C	T/T	C/C	T/T	C/C	C/C	T/T	C/C	C/C	T/T	T/T	C/C	NN	T/T	C/C	C/C	T/T	C/C	C/C	C/C	T/T	T/T	C/C	T/T	T/T	C/C	T/T	C/C	C/C	C/C	C/C	C/C	T/T	T/T	T/T	T/T	C/C	T/T	T/T	C/C	C/C	C/C	C/C	C/C	T/T	T/T	C/C
AX-108938258	C/C	C/C	T/T	C/C	C/C	C/C	C/C	C/C	T/T	C/C	C/C	C/C	T/T	T/T	C/C	C/C	T/T	C/C	C/C	C/C	T/T	C/C	T/T	T/T	C/C	T/T	T/T	T/T	T/T	C/C	NN	T/T	T/T	C/C	C/C	C/C	C/C	T/T	T/T	C/C	C/C	C/C	C/C	C/C	C/C	C/C	C/C	T/T	C/C
AX-108939036	T/T	C/C	T/T	C/C	T/T	T/C	C/C	C/C	T/T	T/T	T/T	T/T	C/C	C/C	C/C	C/C	T/T	T/T	C/C	T/T	T/T	T/T	T/T	T/T	NN	T/T	T/T	T/T	T/T	T/T	T/T	T/T	C/C	T/T	T/T	T/T	T/T	C/C	T/T	T/T	T/T	T/T	T/T	T/C	T/T	T/T	T/T	T/T	T/T
AX-108939856	G/G	T/T	G/G	T/T	G/G	NN	G/G	G/G	T/T	G/G	G/G	T/T	T/T	G/G	T/G	T/T	G/G	G/G	T/T	G/G	G/G	G/G	T/T	T/T	G/G	T/T	T/T	G/G	T/T	G/G	G/G	G/G	G/G	G/G	T/T	T/T	T/T	T/T	G/G	T/T	T/T	G/G	G/G	G/G	G/G	G/G	T/T	T/T	G/G
AX-108940369	G/G	G/G	T/T	T/T	G/G	T/T	T/T	G/G	G/G	T/T	T/G	T/T	T/T	T/T	G/G	T/T	T/T	G/G	T/T	T/T	T/T	G/G	G/G	T/T	G/G	G/G	T/T	T/T	T/T	T/T	T/T	T/T	G/G	G/G	G/G	T/T	G/G	T/T	T/T	T/T	G/G	T/T	T/T	G/G	T/T	G/G	T/T	T/T	T/T
AX-108940412	C/C	T/T	C/C	T/T	C/C	T/T	C/C	T/T	T/T	T/T	T/T	C/C	C/C	T/T	C/C	C/C	T/T	C/C	T/T	T/T	T/T	C/C	T/T	C/C	C/C	C/C	T/T	T/T	T/T	T/T	T/T	T/T	C/C	C/C	T/T	C/C	T/T	T/T	T/T	T/T	T/T	T/T	C/C	T/T	T/T	T/T	C/C	T/T	T/T
AX-108940524	T/T	T/T	G/G	T/T	G/G	NN	G/G	T/T	G/G	G/G	T/G	T/T	G/G	T/T	G/G	G/G	T/T	T/T	G/G	T/T	T/T	G/G	T/T	T/T	G/G	G/G	T/T	G/G	G/G	T/T	T/T	T/T	G/G	G/G	G/G	T/T	G/G	T/T	T/T	T/T	T/T	G/G	G/G	G/G	G/G	G/G	G/G	G/G	G/G
AX-108940618	C/C	T/T	T/T	T/T	C/C	T/T	T/T	T/T	C/C	C/C	T/C	C/C	T/T	T/T	T/T	T/T	C/C	C/C	T/T	T/T	C/C	T/T	NN	T/T	C/C	T/T	T/T	C/C	C/C	T/T	T/C	T/T	C/C	T/T	C/C	C/C	C/C	T/T	T/T	C/C	T/T	C/C	C/C	T/T	T/T	C/C	C/C	T/T	T/T
AX-108940660	A/A	A/A	A/A	A/A	A/A	NN	T/T	A/A	A/A	A/A	A/A	T/T	A/A	T/T	T/T	T/T	T/T	T/T	A/A	T/T	T/T	T/T	T/T	T/T	T/T	T/T	A/A	T/T	A/A	T/T	T/T	T/T	T/T	T/T	T/T	A/A	T/T	A/A	T/T	T/T	T/T	T/T	A/A	A/A	T/T	T/T	A/A	A/A	T/T
AX-108940832	C/C	C/C	A/C	C/C	C/C	A/C	C/C	C/C	C/C	C/C	C/C	C/C	C/C	NN	A/C	C/C	A/A	C/C	C/C	C/C	C/C	C/C	A/C	A/A	C/C	C/C	C/C	C/C	C/C	C/C	A/C	C/C	C/C	C/C	C/C	C/C	C/C	NN	C/C	C/C	NN	C/C	NN	C/C	A/A	A/A	C/C	C/C	C/C
AX-108940843	C/C	T/T	C/C	C/C	T/T	C/C	C/C	T/T	T/T	T/T	NN	C/C	C/C	C/C	T/T	C/C	T/T	C/C	T/T	C/C	C/C	T/T	T/C	C/C	C/C	T/T	T/T	C/C	T/T	C/C	C/C	C/C	C/C	T/T	T/T	C/C	T/T	C/C	T/T	T/T	T/T	C/C	T/T	C/C	T/T	T/T	C/C	C/C	C/C
AX-108941316	A/A	C/C	A/A	C/C	A/A	A/A	C/C	C/C	C/C	A/A	A/A	A/A	C/C	C/C	C/C	C/C	A/A	A/A	C/C	C/C	C/C	A/A	NN	A/A	A/A	C/C	C/C	A/A	A/A	C/C	A/A	A/A	C/C	C/C	C/C	C/C	C/C	C/C	C/C	A/A	A/A	C/C	C/C	A/A	A/A	A/A	C/C	A/A	A/A
AX-108941325	T/T	C/C	C/C	T/T	C/C	T/C	C/C	T/T	T/T	C/C	C/C	C/C	T/T	C/C	C/C	T/T	C/C	C/C	T/T	T/T	T/T	C/C	C/C	C/C	T/T	C/C	T/T	T/T	C/C	T/T	C/C	C/C	C/C	T/T	T/T	C/C	T/T	C/C	T/T	C/C	C/C	C/C	C/C	T/T	T/T	C/C	C/C	C/C	T/T
AX-108941365	C/C	C/C	C/C	C/C	C/C	NN	T/T	C/C	C/C	C/C	C/C	T/T	C/C	T/T	T/T	T/T	T/T	T/T	C/C	T/T	T/T	T/T	T/T	T/T	T/T	T/T	C/C	T/T	C/C	T/T	T/T	T/T	T/T	T/T	T/T	C/C	T/T	C/C	T/T	T/T	T/T	T/T	C/C	C/C	NN	T/T	C/C	C/C	T/T
AX-108941835	C/C	C/G	C/C	C/C	G/G	C/C	C/C	C/C	C/C	G/G	G/G	C/C	G/G	C/C	C/C	G/G	C/C	G/G	G/G	NN	C/C	C/C	C/G	G/G	G/G	C/C	C/C	G/G	G/G	G/G	G/G	G/G	G/G	C/C	C/C	C/C	C/C	C/G	G/G	G/G	C/C	G/G	C/C	G/G	G/G	C/C	G/G	C/C	C/C
AX-108941938	A/A	A/A	A/A	A/A	G/G	A/G	A/A	G/G	G/G	G/G	A/A	G/G	A/A	G/G	A/G	A/A	A/A	A/A	A/A	A/A	G/G	G/G	A/A	G/G	A/A	A/A	A/A	G/G	G/G	A/A	A/G	A/A	A/A	G/G	G/G	A/A	G/G	A/A	G/G	A/A	G/G	G/G	G/G	G/G	G/G	G/G	A/A	G/G	G/G
AX-108942273	C/C	C/C	C/C	T/T	T/T	C/C	C/C	C/C	C/C	T/T	T/C	C/C	C/C	T/T	T/T	C/C	T/T	C/C	T/T	C/C	T/T	C/C	C/C	T/T	C/C	T/T	T/T	T/T	C/C	T/T	C/C	C/C	C/C	T/T	T/T	C/C	T/T	T/T	T/T	T/T	T/T	C/C	NN	C/C	T/T	T/T	C/C	C/C	C/C
AX-108942419	G/G	A/A	G/G	A/A	G/G	A/A	A/A	A/A	G/G	A/A	G/G	G/G	A/A	A/A	A/G	G/G	G/G	A/A	A/A	G/G	G/G	A/A	A/G	A/A	G/G	G/G	G/G	G/G	A/A	G/G	A/G	G/G	G/G	G/G	A/A	G/G	A/A	G/G	G/G	G/G	A/A	G/G	A/A	G/G	A/G	A/A	G/G	G/G	G/G
AX-108942709	A/A	A/A	A/A	A/A	G/G	G/G	G/G	G/G	G/G	G/G	A/G	A/A	G/G	A/A	G/G	A/A	A/G	G/G	A/A	G/G	A/A	G/G	G/G	G/G	A/A	A/A	A/A	G/G	G/G	A/A	G/G	G/G	G/G	A/A	A/A	A/A	A/A	A/A	G/G	A/A	A/A	G/G	G/G	G/G	A/A	A/A	A/A	G/G	G/G
AX-108943018	C/C	C/C	T/T	C/C	T/T	C/C	C/C	C/C	C/C	T/T	T/T	C/C	T/T	T/T	T/T	T/T	C/C	T/T	T/T	C/C	T/T	C/C	C/C	T/T	T/T	T/T	T/T	T/T	C/C	C/C	T/C	T/T	T/T	C/C	T/T	C/C	T/T	T/T	T/T	C/C	C/C	C/C	C/C	T/T	C/C	C/C	C/C	C/C	T/T
AX-108943229	C/C	C/C	T/T	C/C	T/T	NN	C/C	C/C	C/C	C/C	NN	C/C	C/C	C/C	T/T	T/T	T/T	T/T	T/T	C/C	T/T	C/C	NN	C/C	T/T	T/T	T/T	C/C	C/C	T/T	T/C	C/C	C/C	C/C	T/T	T/T	T/T	T/T	C/C	C/C	T/T	C/C	C/C	T/C	C/C	C/C	T/T	C/C	T/T
AX-108943298	T/T	C/C	T/T	NN	T/T	NN	T/T	T/T	NN	T/T	T/T	C/C	NN	T/T	NN	C/C	T/T	T/T	C/C	T/T	T/T	T/T	T/C	C/C	T/T	C/C	C/C	T/T	C/C	T/T	T/T	T/T	T/T	T/T	C/C	C/C	C/C	C/C	T/T	C/C	C/C	T/T	T/T	T/T	T/T	T/T	C/C	C/C	T/T
AX-108943339	T/T	T/T	C/C	T/T	C/C	C/C	C/C	T/T	T/T	C/C	C/C	T/T	T/T	C/C	T/T	T/T	C/C	C/C	T/T	T/T	T/T	C/C	NN	C/C	C/C	T/T	C/C	C/C	C/C	T/T	C/C	C/C	C/C	T/T	T/T	T/T	T/T	T/T	C/C	T/T	T/T	C/C	C/C	C/C	C/C	C/C	C/C	T/T	C/C
AX-108943589	G/G	A/A	G/G	G/G	G/G	NN	A/A	G/G	G/G	G/G	G/G	G/G	A/G	G/G	A/A	A/A	G/G	A/A	A/A	G/G	A/A	G/G	G/G	G/G	G/G	G/G	G/G	G/G	G/G	G/G	G/G	G/G	A/A	G/G	G/G	G/G	G/G	A/A	G/G	NN	G/G	G/G	G/G	G/G	G/G	G/G	G/G	G/G	G/G
AX-108944018	G/G	A/A	A/A	A/A	G/G	A/A	A/A	A/A	G/G	G/G	A/G	G/G	A/A	A/A	A/A	A/A	G/G	G/G	A/A	A/A	G/G	A/A	NN	A/A	G/G	A/A	A/A	G/G	G/G	A/A	A/G	A/A	G/G	A/A	G/G	G/G	G/G	A/A	G/G	G/G	A/A	G/G	G/G	A/A	A/A	G/G	G/G	A/A	A/A
AX-108944637	A/A	G/G	A/A	A/A	A/A	A/A	G/G	A/A	A/A	A/A	A/A	A/A	A/A	A/A	G/G	G/G	A/A	G/G	G/G	A/A	G/G	A/A	A/A	A/A	A/A	A/A	A/A	A/A	A/A	A/A	A/A	A/A	G/G	A/A	A/A	A/A	A/A	G/G	A/A	A/A	A/A	A/A	A/A	A/A	A/A	A/A	A/A	A/A	A/A
AX-108944662	G/G	A/A	G/G	G/G	G/G	NN	A/A	A/A	A/A	A/A	A/A	G/G	A/A	A/A	A/A	A/A	G/G	G/G	A/A	A/A	G/G	A/A	A/G	G/G	A/A	A/A	A/A	G/G	G/G	A/A	A/G	G/G	A/A	A/A	G/G	A/A	G/G	A/A	A/A	G/G	G/G	A/A	A/A	A/A	G/G	G/G	A/A	G/G	G/G
AX-108944919	C/C	T/T	C/C	T/T	T/C	T/C	T/C	C/C	T/C	T/C	T/C	C/C	T/C	NN	C/C	NN	C/C	T/C	C/C	T/C	T/C	C/C	T/C	T/T	C/C	T/C	NN	T/T	C/C	C/C	T/C	T/T	NN	T/C	C/C	C/C	C/C	C/C	T/T	T/T	NN	T/T	T/C	T/T	C/C	C/C	C/C	NN	C/C
AX-108944988	C/C	T/T	C/C	T/T	T/T	C/C	C/C	T/T	C/C	T/T	T/C	T/C	T/T	T/T	C/C	C/C	T/T	T/T	T/T	T/T	T/T	C/C	T/T	T/T	C/C	C/C	C/C	C/C	C/C	C/C	T/T	T/T	T/T	C/C	T/T	T/T	T/T	C/C	C/C	T/T	C/C	T/T	T/T	C/C	T/T	C/C	T/T	T/T	C/C
AX-108945588	G/G	G/G	G/G	G/G	T/T	T/T	G/G	T/T	T/T	G/G	G/G	T/T	T/T	T/T	T/T	T/T	G/G	G/G	G/G	G/G	G/G	G/G	T/T	T/T	G/G	G/G	T/T	G/G	G/G	G/G	T/T	T/T	T/T	T/T	T/T	G/G	T/T	G/G	G/G	T/T	T/T	G/G	T/T	T/T	T/G	T/T	G/G	G/G	T/T
AX-108945964	A/A	A/A	C/C	A/A	A/A	A/C	C/C	C/C	A/A	C/C	C/C	C/C	C/C	A/A	A/A	A/A	C/C	C/C	C/C	C/C	C/C	C/C	C/C	A/A	C/C	C/C	A/A	C/C	A/A	A/A	A/A	A/A	A/A	A/A	A/A	C/C	A/A	C/C	A/A	A/A	C/C	C/C	A/A	C/C	C/C	C/C	C/C	A/A	A/A
AX-108946179	T/T	T/T	C/C	T/T	C/C	NN	T/T	T/T	T/T	T/T	NN	C/C	C/C	T/T	T/T	T/T	T/T	C/C	C/C	T/T	C/C	T/T	C/C	T/T	T/T	C/C	C/C	C/C	C/C	T/T	T/C	T/T	T/T	C/C	C/C	T/T	C/C	C/C	C/C	T/T	C/C	T/T	C/C	T/T	C/C	C/C	C/C	T/T	C/C
AX-108946619	A/A	C/C	C/C	C/C	A/A	C/C	C/C	C/C	A/A	A/A	A/C	A/A	C/C	C/C	C/C	C/C	A/A	A/A	C/C	C/C	C/C	C/C	A/A	C/C	A/A	C/C	C/C	C/C	A/A	C/C	A/C	C/C	A/A	C/C	A/A	A/A	A/A	C/C	A/A	A/A	C/C	A/A	A/A	C/C	C/C	A/A	A/A	C/C	C/C
AX-108946754	A/A	A/A	C/C	C/C	A/A	A/C	A/A	A/A	A/A	C/C	A/A	A/A	C/C	A/A	C/C	A/A	C/C	A/A	C/C	C/C	C/C	A/A	A/A	A/A	A/C	C/C	A/A	C/C	A/A	C/C	A/C	C/C	C/C	A/A	A/A	C/C	A/A	A/A	A/A	A/A	A/A	A/A	C/C	A/A	C/C	C/C	C/C	C/C	A/A
AX-108947154	A/A	A/A	A/A	A/A	A/A	A/A	G/G	A/A	A/A	A/A	A/A	G/G	A/A	G/G	G/G	G/G	G/G	G/G	A/A	G/G	G/G	G/G	A/G	G/G	G/G	G/G	A/A	G/G	A/A	G/G	G/G	G/G	G/G	G/G	G/G	A/A	G/G	A/A	G/G	A/A	G/G	G/G	A/A	A/G	G/G	G/G	A/A	A/A	G/G
AX-108947253	A/A	A/A	A/A	A/A	A/A	A/G	G/G	A/A	A/A	A/A	A/A	G/G	A/A	A/A	A/A	A/A	G/G	G/G	A/A	G/G	G/G	G/G	NN	G/G	G/G	G/G	G/G	G/G	A/A	G/G	G/G	G/G	G/G	G/G	A/A	A/A	G/G	A/A	G/G	G/G	G/G	G/G	A/A	A/A	A/A	G/G	A/A	A/A	G/G
AX-108947604	C/C	C/C	T/T	T/T	C/C	T/T	T/T	T/T	C/C	C/C	C/C	C/C	T/T	C/C	C/C	T/T	C/C	T/T	C/C	T/T	T/T	T/T	NN	C/C	T/T	T/T	C/C	C/C	T/T	T/T	T/T	T/T	T/T	C/C	C/C	C/C	C/C	T/T	T/T	C/C	T/T	C/C	T/T	C/C	C/C	C/C	C/C	C/C	T/T
AX-108948026	T/T	C/C	C/C	C/C	T/T	C/C	C/C	T/T	T/T	C/C	NN	T/T	C/C	C/C	C/C	C/C	T/T	C/C	T/T	T/T	C/C	C/C	T/T	C/C	T/T	C/C	T/T	C/C	T/T	T/T	T/T	T/T	T/T	C/C	C/C	C/C	NN	T/C	T/T	C/C	T/T	C/C	C/C	C/C	T/T	T/T	C/C	T/T	C/C
AX-108948045	G/G	G/G	G/G	A/A	G/G	G/G	G/G	G/G	A/A	G/G	G/G	G/G	G/G	A/A	G/G	G/G	G/G	G/G	A/A	A/A	G/G	G/G	G/G	G/G	A/A	A/A	A/A	A/A	A/A	A/A	A/G	G/G	G/G	G/G	G/G	G/G	G/G	G/G	A/A	NN	A/A	A/A	G/G	G/G	A/A	A/A	G/G	A/A	A/A
AX-108948975	C/C	C/C	T/T	C/C	T/T	T/T	T/T	C/C	C/C	T/T	T/T	C/C	C/C	T/T	C/C	C/C	T/T	T/T	C/C	C/C	C/C	T/T	NN	T/T	T/T	C/C	T/T	T/T	T/T	C/C	T/T	NN	T/T	C/C	C/C	C/C	C/C	C/C	C/C	C/C	C/C	T/T	T/T	T/T	T/T	T/T	T/T	C/C	T/T
AX-108949257	A/A	A/A	C/C	A/A	A/A	C/C	C/C	C/C	A/A	C/C	A/A	C/C	C/C	A/A	A/C	A/A	C/C	A/A	C/C	A/A	A/A	A/A	A/A	A/A	C/C	C/C	A/A	A/A	A/A	C/C	C/C	C/C	C/C	A/A	A/A	C/C	A/A	C/C	A/A	A/A	C/C	C/C	C/C	C/C	A/C	A/A	C/C	C/C	A/A
AX-108949379	T/T	C/C	T/T	C/C	NN	C/C	C/C	C/C	C/C	T/T	T/T	T/T	T/T	C/C	C/C	C/C	C/C	C/C	C/C	C/C	C/C	T/T	T/T	C/C	C/C	C/C	C/C	T/T	C/C	C/C	NN	C/C	C/C	C/C	C/C	C/C	C/C	C/C	NN	C/C	T/T	C/C	C/C	C/C	C/C	C/C	C/C	C/C	C/C
AX-108949577	T/T	C/C	T/T	T/T	T/T	NN	C/C	NN	T/T	T/T	T/T	T/T	T/C	T/T	C/C	C/C	T/T	C/C	C/C	T/T	T/T	T/T	T/T	T/T	T/T	T/T	T/T	T/T	T/T	T/T	T/T	T/T	C/C	T/T	T/T	T/T	T/T	C/C	T/T	T/T	T/T	T/T	T/T	T/T	T/T	T/T	T/T	T/T	T/T
AX-108949601	A/A	G/G	G/G	G/G	NN	G/G	NN	NN	G/G	A/A	A/A	G/G	NN	G/G	G/G	G/G	G/G	G/G	G/G	G/G	G/G	G/G	NN	G/G	G/G	G/G	G/G	A/A	G/G	G/G	G/G	G/G	G/G	G/G	G/G	A/A	G/G	NN	G/G	G/G	G/G	G/G	NN	G/G	A/G	A/A	G/G	A/A	G/G
AX-108949727	T/T	C/C	C/C	C/C	T/T	T/C	T/T	C/C	C/C	T/T	T/T	T/T	T/C	C/C	C/C	T/T	T/T	T/T	T/T	C/C	C/C	C/C	T/T	T/T	C/C	T/T	C/C	T/T	T/T	C/C	T/C	C/C	T/T	T/T	T/T	T/T	T/T	C/C	C/C	T/T	T/T	C/C	C/C	T/C	C/C	C/C	T/T	C/C	C/C
AX-108949845	A/A	G/G	A/A	A/A	A/A	A/A	G/G	A/A	G/G	A/A	NN	A/A	A/A	A/A	G/G	G/G	A/A	A/A	G/G	G/G	G/G	A/A	G/G	A/A	G/G	G/G	G/G	G/G	A/A	G/G	A/A	A/A	G/G	G/G	G/G	G/G	G/G	A/G	G/G	G/G	A/A	G/G	G/G	A/A	A/A	A/A	G/G	A/A	A/A
AX-108950375	T/T	T/T	T/T	T/T	T/T	T/C	C/C	T/T	T/T	T/T	T/T	C/C	T/T	C/C	C/C	C/C	C/C	C/C	T/T	C/C	C/C	C/C	C/C	C/C	C/C	C/C	T/T	C/C	T/T	C/C	C/C	C/C	C/C	C/C	C/C	T/T	C/C	T/T	C/C	C/C	C/C	C/C	T/T	T/T	C/C	C/C	T/T	T/T	C/C
AX-108950733	C/C	C/C	T/T	C/C	T/T	T/T	C/C	C/C	C/C	C/C	T/C	C/C	C/C	C/C	C/C	C/C	T/T	T/T	T/T	C/C	C/C	C/C	NN	C/C	T/T	T/T	T/T	C/C	C/C	T/T	T/C	C/C	C/C	C/C	T/T	T/T	T/T	T/T	T/T	C/C	T/T	C/C	C/C	C/C	C/C	C/C	T/T	C/C	T/T
AX-108950747	T/T	T/T	C/C	T/T	C/C	C/C	T/T	T/T	T/T	T/T	T/C	T/T	T/T	T/T	T/T	T/T	C/C	C/C	C/C	T/T	T/T	T/T	T/T	T/T	C/C	C/C	C/C	T/T	T/T	C/C	T/C	T/T	T/T	T/T	C/C	C/C	C/C	C/C	C/C	T/T	C/C	T/T	T/T	T/T	T/T	T/T	C/C	T/T	C/C
AX-108950964	T/T	T/T	T/T	T/T	C/C	T/C	C/C	C/C	T/T	T/T	T/T	C/C	C/C	T/T	T/T	T/T	C/C	T/T	C/C	T/T	C/C	T/T	T/T	T/T	T/T	T/T	T/T	C/C	T/T	C/C	T/C	C/C	T/T	C/C	T/T	C/C	T/T	T/T	C/C	T/T	T/T	T/T	T/T	T/T	T/C	C/C	C/C	T/T	T/T
AX-108951560	G/G	G/G	G/G	G/G	A/A	A/A	A/A	A/A	A/A	A/A	A/G	G/G	A/A	G/G	A/A	G/G	A/G	A/A	G/G	A/A	A/A	A/A	A/A	A/A	G/G	G/G	G/G	G/G	G/G	G/G	A/A	A/A	A/A	G/G	G/G	G/G	G/G	G/G	A/A	G/G	G/G	A/A	A/A	A/A	G/G	G/G	G/G	A/A	A/A
AX-108951591	C/C	C/C	C/C	C/C	C/C	C/C	C/C	C/C	C/C	C/C	C/C	G/G	C/C	C/C	C/C	C/C	C/C	C/C	C/C	C/C	G/G	C/C	C/C	C/C	G/G	C/C	C/C	C/C	C/C	C/C	C/C	C/C	C/C	C/C	C/C	C/C	C/C	C/C	C/C	C/C	C/C	C/C	C/C	C/C	C/C	C/C	C/C	C/C	C/C
AX-108952050	C/C	T/T	C/C	T/T	C/C	NN	T/T	T/T	T/T	C/C	C/C	C/C	T/T	T/T	T/T	T/T	C/C	C/C	T/T	T/T	T/T	C/C	T/C	C/C	T/C	T/T	T/T	C/C	C/C	T/T	C/C	C/C	T/T	T/T	T/T	T/T	T/T	T/T	T/T	C/C	C/C	T/T	T/T	C/C	C/C	C/C	T/T	C/C	C/C
AX-108952163	A/A	A/A	A/A	A/A	C/C	C/C	C/C	C/C	C/C	C/C	A/C	A/A	C/C	A/A	C/C	A/A	A/C	C/C	A/A	C/C	A/A	C/C	C/C	C/C	A/A	A/A	A/A	C/C	C/C	A/A	C/C	C/C	C/C	A/A	A/A	A/A	A/A	A/A	C/C	A/A	A/A	C/C	C/C	C/C	A/A	A/A	A/A	C/C	C/C
AX-108952278	C/C	T/T	C/C	T/T	T/T	T/T	T/T	T/T	C/C	T/T	T/T	C/C	T/C	C/C	C/C	C/C	C/C	NN	C/C	T/T	C/C	C/C	C/C	T/T	T/T	T/T	T/T	T/T	T/T	T/T	C/C	C/C	C/C	C/C	T/T	C/C	T/T	C/C	T/T	C/C	C/C	C/C	C/C	C/C	T/C	T/T	C/C	C/C	T/T
AX-108952320	A/A	A/A	A/A	A/A	A/A	A/G	G/G	A/A	A/A	A/A	A/A	G/G	A/A	G/G	G/G	G/G	G/G	G/G	A/A	G/G	G/G	G/G	G/G	G/G	G/G	G/G	A/A	G/G	A/A	G/G	G/G	G/G	G/G	G/G	G/G	A/A	G/G	A/A	G/G	A/A	G/G	G/G	A/A	A/A	G/G	G/G	A/A	A/A	G/G
AX-108952367	A/A	A/A	A/A	A/A	T/T	A/A	T/T	T/T	A/A	A/A	A/A	T/T	T/T	A/A	A/A	A/A	T/T	A/A	T/T	A/A	T/T	A/A	A/A	A/A	A/A	A/A	A/A	T/T	A/A	T/T	A/T	T/T	A/A	T/T	A/A	T/T	A/A	A/A	T/T	A/A	A/A	A/A	A/A	A/A	NN	T/T	T/T	A/A	A/A
AX-108952747	G/G	G/G	G/G	G/G	G/G	NN	A/A	G/G	G/G	G/G	G/G	A/A	G/G	A/A	A/A	A/A	A/A	NN	G/G	A/A	A/A	A/A	NN	A/A	A/A	A/A	G/G	A/A	G/G	A/A	A/A	A/A	A/A	A/A	A/A	G/G	A/A	G/G	A/A	A/A	A/A	A/A	G/G	G/G	A/A	A/A	G/G	G/G	A/A
AX-108953195	C/C	T/T	T/T	T/T	C/C	C/C	T/T	T/T	C/C	C/C	T/T	T/T	T/T	T/T	T/T	T/T	C/C	C/C	C/C	T/T	T/T	T/T	T/C	T/T	C/C	T/T	T/T	T/T	T/T	C/C	T/C	T/T	C/C	T/T	C/C	C/C	C/C	T/T	C/C	C/C	T/T	C/C	C/C	C/C	T/T	C/C	C/C	T/T	T/T
AX-108953258	C/C	C/C	T/T	T/T	C/C	T/T	T/T	C/C	C/C	C/C	C/C	T/T	T/T	T/T	C/C	T/T	T/T	C/C	T/T	T/T	C/C	C/C	NN	T/T	C/C	C/C	T/T	T/T	T/T	T/T	T/T	T/T	C/C	C/C	C/C	T/T	C/C	T/T	T/T	T/T	T/T	T/T	C/C	C/C	T/T	C/C	T/T	T/T	T/T
AX-108953386	G/G	A/A	A/A	A/A	G/G	A/A	A/A	A/A	G/G	G/G	G/G	A/A	A/A	A/A	A/A	A/A	G/G	G/G	G/G	A/A	G/G	A/A	G/G	A/A	G/G	A/A	A/A	A/A	A/A	G/G	A/G	A/A	G/G	A/A	G/G	G/G	G/G	A/A	G/G	G/G	A/A	G/G	G/G	A/A	A/A	G/G	G/G	A/A	A/A
AX-108953594	A/A	A/T	A/A	T/T	T/T	T/T	T/T	T/T	A/A	T/T	A/A	A/T	T/T	A/A	NN	T/T	A/A	T/T	A/A	T/T	T/T	A/A	A/A	A/A	T/T	T/T	A/A	A/A	A/A	T/T	A/T	A/A	A/A	A/A	T/T	A/A	T/T	T/T	A/A	A/A	T/T	T/T	A/A	A/A	A/T	A/A	A/A	T/T	T/T
AX-108953680	G/G	C/C	G/G	C/C	C/C	C/C	C/C	C/C	G/G	G/G	G/G	C/C	G/G	G/G	G/G	C/C	G/G	C/C	C/C	C/C	G/G	C/C	G/G	G/G	C/C	C/C	C/C	C/C	C/C	C/C	C/G	G/G	G/G	C/C	C/C	C/C	C/C	G/G	C/C	C/C	C/C	G/G	G/G	C/C	C/C	C/C	C/C	C/C	C/C
AX-108953700	T/T	T/T	T/T	T/T	T/T	T/T	C/C	T/T	C/C	T/T	T/T	T/T	C/C	C/C	T/T	T/T	C/C	T/T	C/C	C/C	T/T	C/C	T/T	T/T	T/T	T/T	T/T	T/T	T/T	T/T	T/T	T/T	T/T	T/T	C/C	T/T	C/C	C/C	T/T	T/T	T/T	C/C	T/T	T/T	T/T	T/T	T/T	T/T	C/C
AX-108953717	A/A	G/G	G/G	A/A	G/G	G/G	G/G	G/G	G/G	A/A	A/A	A/A	G/G	G/G	A/A	A/A	A/A	A/A	A/A	A/A	A/A	A/A	A/A	G/G	A/A	A/A	G/G	A/A	G/G	G/G	A/A	A/A	A/A	G/G	G/G	A/A	G/G	A/A	A/A	A/A	A/A	A/A	G/G	G/G	G/G	G/G	A/A	A/A	G/G
AX-108953769	NN	T/T	C/C	T/T	C/C	T/T	T/T	T/T	T/T	C/C	C/C	C/C	C/C	T/T	T/T	T/T	T/T	T/T	T/T	T/T	T/T	C/C	C/C	T/T	T/T	T/T	T/T	T/T	T/T	T/T	T/C	T/T	T/T	T/T	T/T	T/T	T/T	T/T	T/T	T/T	C/C	T/T	T/T	T/T	T/T	T/T	T/T	T/T	T/T
AX-108953808	A/A	G/G	G/G	G/G	A/A	G/G	G/G	A/A	A/A	A/A	A/G	G/G	NN	A/A	A/A	A/A	G/G	A/A	G/G	G/G	A/A	A/A	NN	G/G	A/A	G/G	G/G	G/G	A/A	A/A	A/G	G/G	G/G	G/G	G/G	G/G	G/G	A/A	A/A	A/A	G/G	A/A	G/G	A/A	G/G	G/G	G/G	A/A	G/G
AX-108953917	G/G	G/G	A/A	G/G	A/A	G/G	G/G	A/A	A/A	A/A	G/G	NN	G/G	A/A	G/G	G/G	A/A	A/A	A/A	A/A	G/G	A/A	A/G	A/A	A/A	G/G	A/G	G/G	G/G	A/A	G/G	G/G	G/G	G/G	A/A	A/A	A/A	A/A	A/A	G/G	A/A	A/A	G/G	A/A	A/A	A/A	A/A	A/A	A/A
AX-108953983	T/T	C/C	C/C	T/T	C/C	T/T	C/C	T/T	T/T	C/C	C/C	C/C	T/T	C/C	C/C	T/T	C/C	C/C	T/T	T/T	T/T	C/C	C/C	C/C	T/T	C/C	T/T	T/T	T/T	T/T	C/C	C/C	C/C	T/T	T/T	C/C	T/T	C/C	T/T	C/C	C/C	C/C	C/C	T/T	T/T	C/C	C/C	C/C	T/T
AX-108954855	T/T	T/T	C/C	T/T	C/C	T/T	T/T	T/T	C/C	C/C	T/T	C/C	T/C	C/C	T/C	T/T	T/T	T/T	C/C	T/T	C/C	T/T	C/C	T/T	T/T	T/T	C/C	T/T	C/C	T/T	T/T	T/T	C/C	T/T	C/C	T/T	C/C	C/C	C/C	C/C	C/C	C/C	C/C	C/C	C/C	C/C	T/T	C/C	C/C
AX-108955158	C/C	A/A	A/A	A/A	C/C	A/A	A/A	A/A	C/C	C/C	A/C	C/C	A/A	A/A	A/A	A/A	C/C	C/C	A/A	A/A	C/C	A/A	NN	A/A	C/C	A/A	A/A	C/C	C/C	A/A	A/C	A/A	C/C	A/A	C/C	C/C	C/C	A/A	C/C	C/C	A/A	C/C	C/C	A/A	A/A	C/C	C/C	A/A	A/A
AX-108955387	G/G	G/G	G/G	G/G	G/G	G/G	G/G	G/G	G/G	A/A	G/G	G/G	G/G	G/G	G/G	G/G	G/G	G/G	G/G	A/A	A/A	G/G	A/G	G/G	G/G	G/G	A/A	G/G	G/G	A/A	A/G	G/G	G/G	A/A	G/G	A/A	G/G	G/G	A/A	A/A	G/G	G/G	A/A	A/A	G/G	G/G	G/G	G/G	G/G
AX-108955435	C/C	C/C	G/G	G/G	C/G	G/G	G/G	G/G	C/C	C/C	C/C	C/C	G/G	C/C	C/G	G/G	C/C	G/G	C/C	G/G	G/G	G/G	NN	C/C	G/G	G/G	C/C	C/C	G/G	G/G	G/G	G/G	G/G	C/C	C/C	C/C	C/C	G/G	G/G	C/C	G/G	C/C	G/G	C/C	C/G	C/C	C/C	C/C	G/G
AX-108955539	C/C	C/C	T/T	T/T	T/T	T/T	NN	C/C	C/C	T/T	T/T	C/C	T/T	T/T	C/C	C/C	C/C	T/T	T/T	C/C	T/T	C/C	T/T	C/C	C/C	C/C	C/C	T/T	T/T	T/T	T/T	T/T	T/T	C/C	T/T	T/T	T/T	C/C	T/T	T/T	T/T	T/T	T/T	C/C	C/C	C/C	T/T	T/T	T/T
AX-108955765	G/G	G/G	G/G	G/G	G/G	G/G	G/G	G/G	G/G	A/A	G/G	G/G	G/G	G/G	G/G	G/G	G/G	G/G	G/G	A/A	A/A	G/G	NN	G/G	G/G	G/G	A/A	G/G	G/G	A/A	A/G	G/G	G/G	A/A	G/G	A/A	G/G	G/G	A/A	A/A	G/G	G/G	A/A	G/G	G/G	G/G	G/G	G/G	G/G
AX-108955865	T/T	T/T	C/C	T/T	T/T	T/T	T/T	T/T	T/T	T/T	NN	C/C	C/C	C/C	T/T	T/T	C/C	T/T	C/C	C/C	C/C	T/T	T/T	T/T	C/C	T/T	T/T	T/T	T/T	T/T	NN	T/T	T/T	T/T	C/C	C/C	C/C	C/C	T/T	C/C	C/C	T/T	T/T	C/C	C/C	C/C	C/C	T/T	C/C
AX-108956115	G/G	T/T	T/T	T/T	G/G	T/T	T/T	T/T	G/G	G/G	T/G	G/G	T/T	T/T	T/T	T/T	G/G	G/G	T/T	T/T	G/G	T/T	G/G	T/T	G/G	T/T	T/T	G/G	G/G	T/T	T/G	T/T	G/G	T/T	G/G	G/G	G/G	T/T	G/G	G/G	T/T	G/G	G/G	T/T	T/T	G/G	G/G	T/T	T/T
AX-108956325	G/G	C/C	C/C	C/C	G/G	NN	C/C	G/G	C/C	G/G	G/G	G/G	C/C	G/G	G/G	G/G	G/G	G/G	G/G	C/C	C/C	G/G	G/G	G/G	G/G	G/G	C/C	G/G	G/G	G/G	C/G	G/G	G/G	C/C	G/G	C/C	G/G	G/G	G/G	G/G	C/C	G/G	C/C	G/G	C/C	C/C	C/C	G/G	C/C
AX-108956360	A/A	A/G	G/G	A/A	A/A	A/A	A/A	A/A	G/G	A/A	A/A	A/A	G/G	A/A	A/A	A/A	G/G	A/A	G/G	A/A	G/G	A/A	G/G	G/G	A/A	G/G	G/G	G/G	G/G	A/A	A/G	G/G	G/G	A/A	A/A	A/A	A/A	G/G	G/G	A/A	A/A	A/A	A/A	G/G	NN	A/A	A/A	G/G	A/A
AX-108956378	A/A	T/T	A/A	A/A	A/A	A/T	T/T	T/T	T/T	T/T	T/T	A/A	A/A	A/A	T/T	T/T	A/A	A/A	T/T	T/T	T/T	T/T	T/T	A/A	T/T	A/A	T/T	A/A	A/A	T/T	A/T	A/A	T/T	T/T	A/A	T/T	A/A	T/T	T/T	A/A	A/A	T/T	A/A	A/A	T/T	T/T	A/A	A/A	A/A
AX-108956641	G/G	G/G	G/G	G/G	G/G	G/G	A/A	G/G	G/G	G/G	G/G	A/A	G/G	G/G	G/G	G/G	A/A	A/A	G/G	A/A	A/A	A/A	A/G	A/A	A/A	A/A	A/A	A/A	G/G	A/A	A/A	A/A	A/A	A/A	G/G	G/G	A/A	G/G	A/A	A/A	A/A	A/A	G/G	G/G	G/G	A/A	G/G	G/G	A/A
AX-108956666	G/G	A/A	G/G	G/G	G/G	A/G	A/A	A/A	G/G	A/A	A/A	A/A	G/G	G/G	G/G	G/G	G/G	G/G	A/A	A/A	G/G	A/A	NN	G/G	A/A	G/G	A/A	G/G	G/G	A/A	A/G	G/G	A/A	A/A	G/G	A/A	G/G	G/G	A/A	A/A	G/G	G/G	A/A	A/G	A/A	A/A	G/G	G/G	G/G
AX-108956953	T/T	T/T	C/C	C/C	C/C	C/C	C/C	T/T	T/T	C/C	C/C	T/T	T/C	C/C	T/T	T/T	T/T	C/C	C/C	T/T	C/C	C/C	C/C	T/T	T/T	T/T	T/T	T/T	T/T	C/C	T/C	C/C	C/C	C/C	C/C	C/C	C/C	T/T	T/T	C/C	C/C	C/C	C/C	T/T	T/C	C/C	T/T	T/T	C/C
AX-108957151	T/T	T/T	C/C	T/T	C/C	C/C	C/C	C/C	C/C	T/T	T/T	C/C	T/T	C/C	C/C	C/C	T/T	C/C	T/T	C/C	T/T	C/C	C/C	T/T	T/T	C/C	C/C	T/T	C/C	C/C	C/C	C/C	T/T	C/C	C/C	C/C	C/C	T/T	C/C	C/C	C/C	C/C	C/C	C/C	NN	T/T	C/C	T/T	C/C
AX-108959255	G/G	A/A	G/G	A/A	G/G	A/G	A/A	A/A	G/G	G/G	G/G	G/G	A/A	A/A	A/A	A/A	G/G	G/G	A/A	G/G	G/G	G/G	G/G	G/G	A/A	G/G	G/G	G/G	G/G	G/G	G/G	G/G	A/A	G/G	G/G	G/G	G/G	A/A	G/G	G/G	G/G	G/G	G/G	A/G	G/G	G/G	G/G	G/G	G/G
AX-108959486	A/A	A/A	G/G	A/A	A/A	A/G	A/A	G/G	A/A	A/A	A/G	G/G	A/A	G/G	A/A	A/A	G/G	G/G	A/A	G/G	G/G	A/A	NN	G/G	G/G	A/A	A/A	A/A	A/A	G/G	G/G	G/G	A/A	G/G	G/G	A/A	G/G	A/A	G/G	G/G	A/A	A/A	A/A	A/A	A/A	A/A	A/A	G/G	NN
AX-108959491	G/G	A/A	A/A	A/A	G/G	A/A	A/A	A/A	G/G	G/G	A/G	G/G	A/A	A/A	A/A	A/A	G/G	G/G	A/A	A/A	A/A	A/A	G/G	A/A	G/G	A/A	A/A	G/G	G/G	G/G	A/G	A/A	G/G	A/A	G/G	G/G	G/G	A/A	G/G	G/G	A/A	G/G	G/G	A/A	A/A	G/G	G/G	A/A	A/A
AX-108959618	T/T	T/T	T/T	T/T	C/C	T/T	C/C	C/C	T/T	T/T	T/T	C/C	C/C	T/T	T/T	T/T	C/C	T/T	C/C	T/T	C/C	T/T	T/T	T/T	T/T	T/T	T/T	C/C	T/T	C/C	T/C	C/C	T/T	C/C	T/T	C/C	T/T	T/T	C/C	T/T	T/T	T/T	T/T	T/T	T/C	C/C	C/C	T/T	T/T
AX-108959742	A/A	G/G	A/A	G/G	A/A	A/A	G/G	G/G	A/A	A/A	G/G	G/G	G/G	G/G	G/G	A/A	A/A	G/G	A/A	G/G	A/A	G/G	A/G	A/A	A/A	G/G	G/G	G/G	A/A	G/G	A/G	A/A	A/A	A/A	G/G	A/A	G/G	A/A	G/G	G/G	G/G	G/G	A/A	A/A	A/A	A/A	A/A	A/A	A/A
AX-108959904	C/C	T/T	C/C	T/T	T/T	T/T	T/T	T/T	T/T	T/T	C/C	C/C	T/T	C/C	T/T	T/T	C/C	T/T	C/C	C/C	C/C	T/T	NN	C/C	T/T	C/C	T/T	C/C	T/T	T/T	T/T	T/T	C/C	T/T	T/T	C/C	T/T	C/C	C/C	C/C	C/C	T/T	T/T	C/C	C/C	C/C	T/T	T/T	C/C
AX-108960315	C/C	C/C	C/C	T/T	C/C	C/C	T/T	C/C	C/C	T/T	C/C	T/T	T/T	C/C	T/T	T/T	T/T	C/C	T/T	T/T	C/C	C/C	C/C	C/C	T/T	T/T	C/C	T/T	C/C	T/T	T/T	T/T	C/C	T/T	T/T	T/T	T/T	C/C	C/C	C/C	C/C	C/C	T/T	C/C	C/C	C/C	T/T	T/T	C/C
AX-108960740	C/C	C/C	T/T	C/C	T/T	T/T	T/T	C/C	C/C	T/T	T/T	C/C	C/C	T/T	C/C	C/C	T/T	T/T	C/C	C/C	C/C	T/T	NN	T/T	T/T	C/C	T/T	T/T	T/T	C/C	T/T	T/T	T/T	C/C	C/C	C/C	C/C	C/C	C/C	C/C	T/T	T/T	T/T	T/T	T/T	T/T	T/T	C/C	T/T
AX-108960869	A/A	A/A	G/G	A/A	A/A	G/G	G/G	G/G	A/A	A/A	G/G	A/A	A/A	A/A	G/G	G/G	A/A	A/A	A/A	G/G	G/G	A/A	A/G	A/A	G/G	A/A	G/G	G/G	A/A	G/G	A/G	G/G	G/G	A/A	G/G	A/A	G/G	G/G	G/G	A/A	G/G	G/G	A/A	A/A	A/A	A/A	G/G	A/A	G/G
AX-108961042	T/T	C/C	T/T	C/C	C/C	T/T	T/T	T/T	T/T	C/C	C/C	T/C	T/T	T/T	C/C	C/C	C/C	T/T	T/T	T/T	C/C	C/C	T/T	T/T	T/T	C/C	T/T	C/C	C/C	C/C	T/C	T/T	T/T	T/T	C/C	T/T	C/C	C/C	T/T	T/T	T/T	T/T	C/C	C/C	C/C	C/C	T/T	C/C	C/C
AX-108961262	C/C	A/A	A/A	A/A	C/C	C/C	C/C	A/A	A/A	A/A	A/A	C/C	A/A	C/C	C/C	C/C	A/A	A/A	C/C	C/C	A/A	A/A	A/A	C/C	A/A	C/C	A/A	A/A	A/A	C/C	A/A	A/A	A/A	C/C	C/C	C/C	C/C	A/A	A/A	A/A	A/A	C/C	C/C	A/C	C/C	C/C	C/C	C/C	C/C
AX-108961745	C/C	T/T	C/C	C/C	C/C	NN	T/T	C/C	C/C	C/C	C/C	C/C	T/C	C/C	T/T	T/T	C/C	T/T	T/T	C/C	T/T	C/C	C/C	C/C	C/C	C/C	C/C	C/C	C/C	C/C	C/C	C/C	T/T	C/C	C/C	C/C	C/C	T/T	C/C	C/C	C/C	C/C	C/C	C/C	C/C	C/C	C/C	C/C	C/C
AX-108961964	G/G	A/A	A/A	A/A	A/A	A/G	G/G	G/G	A/A	A/A	A/A	A/A	G/G	G/G	G/G	G/G	A/A	A/A	G/G	G/G	G/G	A/A	G/G	G/G	G/G	A/A	G/G	A/A	A/A	A/A	A/A	A/A	G/G	G/G	G/G	A/A	G/G	G/G	A/A	A/A	G/G	G/G	A/A	G/G	G/G	G/G	A/A	A/A	G/G
AX-108962085	C/C	C/C	T/T	T/T	C/C	T/C	T/T	C/C	C/C	T/T	C/C	T/T	T/T	C/C	T/T	C/C	T/T	C/C	T/T	T/T	C/C	C/C	C/C	C/C	T/T	T/T	C/C	T/T	C/C	T/T	T/T	T/T	C/C	T/T	T/T	T/T	T/T	C/C	C/C	C/C	C/C	C/C	T/T	T/T	T/C	C/C	T/T	T/T	C/C
AX-108962246	C/C	C/C	C/C	T/T	T/T	C/C	C/C	C/C	C/C	T/T	T/C	C/C	C/C	T/T	T/T	C/C	T/T	C/C	T/T	C/C	T/T	C/C	C/C	T/T	C/C	T/T	T/T	T/T	C/C	T/T	C/C	C/C	C/C	T/T	T/T	C/C	T/T	T/T	T/T	T/T	T/T	C/C	NN	C/C	T/T	T/T	C/C	C/C	C/C
AX-108962261	T/T	T/T	C/C	C/C	C/C	C/C	C/C	T/T	T/T	C/C	C/C	T/T	T/C	C/C	T/T	T/T	T/T	C/C	C/C	T/T	C/C	C/C	C/C	T/T	T/T	T/T	T/T	T/T	T/T	C/C	T/C	C/C	C/C	C/C	C/C	C/C	C/C	T/T	T/T	C/C	C/C	C/C	C/C	T/T	T/C	C/C	T/T	T/T	C/C
AX-108962306	A/A	G/G	G/G	A/A	G/G	A/G	G/G	A/A	A/A	G/G	G/G	G/G	A/A	G/G	G/G	A/A	G/G	G/G	A/A	A/A	A/A	G/G	G/G	G/G	A/A	G/G	A/A	A/A	A/A	A/A	G/G	G/G	G/G	A/A	A/A	G/G	A/A	G/G	A/A	G/G	G/G	G/G	G/G	A/A	A/A	G/G	G/G	G/G	A/A
AX-108962841	C/C	C/C	C/C	C/C	C/C	C/C	C/C	C/C	C/C	C/C	C/C	C/C	C/C	C/C	C/C	C/C	C/C	C/C	C/C	C/C	T/T	C/C	C/C	C/C	C/C	C/C	C/C	C/C	T/T	C/C	C/C	C/C	C/C	C/C	C/C	C/C	C/C	C/C	C/C	C/C	C/C	C/C	C/C	T/C	C/C	C/C	C/C	C/C	C/C
AX-108963205	G/G	C/C	G/G	G/G	G/G	G/G	C/C	G/G	G/G	G/G	G/G	G/G	C/G	G/G	C/C	C/C	G/G	C/C	C/C	G/G	G/G	G/G	G/G	G/G	G/G	G/G	G/G	C/C	G/G	G/G	G/G	G/G	C/C	G/G	G/G	G/G	G/G	C/C	G/G	G/G	G/G	G/G	G/G	G/G	G/G	G/G	G/G	G/G	G/G
AX-108963560	T/T	C/C	C/C	C/C	T/T	T/C	C/C	T/T	T/T	T/T	T/T	T/T	T/T	T/T	T/C	C/C	C/C	NN	C/C	T/T	C/C	T/T	T/C	T/T	T/T	T/T	C/C	C/C	C/C	C/C	T/T	T/T	T/T	T/T	C/C	C/C	C/C	C/C	T/T	C/C	C/C	C/C	T/T	T/T	C/C	C/C	C/C	T/T	T/T
AX-108963744	G/G	G/G	A/A	A/A	A/A	G/G	G/G	A/A	A/A	A/A	A/A	G/G	A/A	A/A	G/G	G/G	A/A	G/G	G/G	G/G	G/G	A/A	A/A	G/G	A/A	G/G	A/A	G/G	A/A	A/A	A/G	G/G	A/A	G/G	G/G	G/G	G/G	A/A	G/G	A/A	A/A	G/G	G/G	A/A	G/G	G/G	G/G	G/G	G/G
AX-108963844	A/A	A/A	A/A	G/G	G/G	A/A	G/G	A/A	A/A	A/G	A/A	G/G	G/G	A/A	A/A	A/A	G/G	A/A	G/G	G/G	G/G	G/G	A/A	G/G	A/G	G/G	A/A	G/G	G/G	A/A	A/G	G/G	A/A	G/G	G/G	G/G	G/G	A/G	A/A	G/G	A/A	A/A	A/A	G/G	A/G	G/G	G/G	A/A	A/A
AX-108964119	G/G	C/C	C/C	C/C	G/G	G/G	C/C	C/C	G/G	G/G	C/C	C/C	C/C	C/C	C/C	C/C	G/G	G/G	G/G	C/C	C/C	C/C	G/G	C/C	G/G	C/C	C/C	C/C	C/C	G/G	C/G	C/C	G/G	C/C	G/G	G/G	G/G	C/C	G/G	G/G	C/C	G/G	G/G	G/G	C/C	G/G	G/G	C/C	C/C
AX-108964457	C/C	T/T	T/T	T/T	C/C	T/T	T/T	C/C	C/C	C/C	T/C	C/C	T/T	T/T	T/T	T/T	C/C	C/C	T/T	T/T	C/C	T/T	C/C	T/T	C/C	T/T	T/T	C/C	C/C	C/C	T/C	T/T	C/C	T/T	C/C	C/C	C/C	T/T	C/C	C/C	T/T	C/C	C/C	T/T	T/T	C/C	C/C	T/T	T/T
AX-108964976	A/A	G/G	A/A	G/G	A/A	A/A	A/A	G/G	G/G	A/A	A/A	A/A	G/G	G/G	G/G	G/G	G/G	G/G	NN	G/G	A/A	G/G	G/G	G/G	A/A	G/G	G/G	G/G	G/G	A/A	G/G	G/G	G/G	G/G	A/A	G/G	A/A	A/A	A/A	A/A	G/G	G/G	G/G	A/G	G/G	G/G	A/A	G/G	NN
AX-108965126	C/C	T/T	C/C	C/C	C/C	NN	T/T	C/C	T/T	C/C	C/C	C/C	T/C	C/C	T/T	T/T	C/C	T/T	T/T	T/T	T/T	C/C	NN	C/C	C/C	T/T	T/T	T/T	C/C	T/T	C/C	C/C	T/T	T/T	T/T	T/T	T/T	T/T	T/T	T/T	T/T	T/T	T/T	C/C	C/C	C/C	T/T	C/C	C/C
AX-108965135	C/C	C/C	C/C	C/C	A/A	C/C	NN	A/C	C/C	C/C	C/C	A/A	A/A	C/C	C/C	C/C	A/A	C/C	A/A	C/C	NN	C/C	C/C	C/C	C/C	C/C	C/C	A/A	C/C	A/A	A/C	A/A	C/C	A/A	C/C	A/A	C/C	C/C	A/A	C/C	C/C	C/C	C/C	C/C	A/C	A/A	A/A	C/C	C/C
AX-108965137	T/C	T/T	T/T	C/C	T/T	T/C	T/T	T/C	T/C	T/T	T/T	T/T	T/T	T/C	T/T	T/C	T/T	T/T	C/C	C/C	C/C	T/T	T/T	T/T	T/C	T/T	T/C	C/C	C/C	T/C	T/T	T/C	T/T	C/C	C/C	T/T	C/C	T/T	T/C	T/T	T/T	T/T	T/T	T/C	T/T	T/T	T/T	T/T	T/C
AX-108965440	T/T	T/T	C/C	C/C	T/T	T/T	C/C	T/T	T/T	C/C	T/T	C/C	C/C	T/T	C/C	T/T	C/C	T/T	C/C	C/C	C/C	T/T	T/T	T/T	C/C	C/C	T/T	C/C	T/T	C/C	C/C	C/C	T/T	C/C	C/C	C/C	C/C	T/T	T/T	T/T	T/T	T/T	C/C	C/C	T/C	T/T	C/C	C/C	T/T
AX-108965538	A/A	T/T	A/A	T/T	T/T	A/T	T/T	T/T	T/T	T/T	A/A	A/A	A/A	T/T	A/A	A/A	T/T	A/A	T/T	A/A	T/T	A/A	T/T	NN	T/T	A/A	T/T	A/A	A/A	T/T	T/T	T/T	A/A	A/A	A/A	T/T	A/A	T/T	A/A	T/T	A/A	A/A	A/A	T/T	A/A	A/A	T/T	T/T	T/T
AX-108965822	A/A	A/A	G/G	G/G	A/A	G/G	G/G	G/G	A/A	A/A	A/A	A/A	A/A	A/A	A/A	G/G	A/A	G/G	A/A	G/G	G/G	G/G	A/A	A/A	G/G	G/G	A/A	A/A	G/G	G/G	G/G	G/G	G/G	A/A	A/A	A/A	A/A	G/G	G/G	A/A	G/G	A/A	G/G	A/A	NN	A/A	A/A	A/A	G/G
AX-108966091	C/C	A/A	C/C	A/A	A/A	A/A	A/A	A/A	A/A	C/C	C/C	A/A	A/A	C/C	C/C	C/C	C/C	A/A	C/C	A/A	A/A	C/C	A/A	A/A	C/C	A/A	A/A	A/A	A/A	C/C	A/A	A/A	A/A	C/C	C/C	C/C	C/C	A/A	A/A	C/C	C/C	A/A	A/A	A/A	C/C	C/C	C/C	C/C	C/C
AX-108966106	G/G	A/A	A/A	A/A	G/G	A/G	A/A	G/G	A/A	G/G	G/G	G/G	A/A	G/G	G/G	G/G	G/G	G/G	G/G	A/A	A/A	G/G	G/G	G/G	G/G	G/G	A/A	G/G	G/G	G/G	A/G	G/G	G/G	A/A	G/G	A/A	G/G	G/G	G/G	G/G	A/A	G/G	A/A	G/G	A/A	A/A	A/A	G/G	A/A
AX-108966138	C/C	T/T	C/C	C/C	C/C	NN	T/T	T/T	T/T	T/T	T/T	C/C	C/C	C/C	C/C	T/T	C/C	C/C	T/T	T/T	C/C	T/T	NN	T/T	T/T	C/C	T/T	C/C	C/C	T/T	T/C	C/C	T/T	T/T	C/C	T/T	C/C	T/T	T/T	C/C	T/T	T/T	T/T	C/C	T/T	T/T	C/C	C/C	C/C
AX-108966393	A/A	G/G	A/A	A/A	A/A	A/G	G/G	A/A	A/A	A/A	A/A	A/A	A/G	A/A	G/G	G/G	A/A	G/G	G/G	A/A	A/A	A/A	A/A	A/A	A/A	A/A	A/A	A/A	A/A	A/A	A/A	A/A	G/G	A/A	A/A	A/A	A/A	G/G	A/A	A/A	A/A	A/A	A/A	A/A	A/A	A/A	A/A	A/A	A/A
AX-108966812	G/G	G/G	A/A	G/G	G/G	A/G	G/G	G/G	A/A	G/G	G/G	G/G	G/G	A/A	G/G	A/A	A/A	A/A	A/A	A/A	A/A	G/G	NN	A/A	A/A	G/G	A/A	G/G	G/G	A/A	A/G	G/G	G/G	A/A	A/A	G/G	A/A	G/G	A/A	G/G	G/G	G/G	G/G	G/G	A/A	G/G	G/G	G/G	A/A
AX-108967125	C/C	T/T	C/C	T/C	T/T	T/T	T/T	C/C	NN	T/T	C/C	C/C	T/T	C/C	C/C	C/C	NN	C/C	T/T	C/C	C/C	C/C	T/T	T/T	T/T	C/C	T/T	T/T	C/C	T/T	C/C	C/C	C/C	C/C	C/C	T/T	C/C	T/T	T/C	T/T	C/C	T/T	T/T	T/T	C/C	C/C	NN	C/C	NN
AX-108967283	C/C	T/T	T/T	C/C	T/T	T/T	T/T	C/C	C/C	T/T	T/T	T/T	T/T	C/C	T/T	C/C	T/T	T/T	C/C	C/C	C/C	T/T	T/T	T/T	C/C	T/T	C/C	C/C	C/C	C/C	T/T	T/T	T/T	C/C	C/C	T/T	C/C	T/T	C/C	T/T	T/T	T/T	T/T	T/T	T/T	T/T	T/T	T/T	C/C
AX-108967924	G/G	G/G	G/G	G/G	G/G	G/G	G/G	G/G	G/G	G/G	G/G	A/A	G/G	G/G	G/G	G/G	G/G	G/G	G/G	G/G	G/G	G/G	G/G	G/G	G/G	G/G	G/G	G/G	G/G	G/G	G/G	G/G	G/G	G/G	G/G	A/A	G/G	G/G	G/G	G/G	G/G	G/G	G/G	G/G	G/G	G/G	A/A	A/A	G/G
AX-108968163	T/T	T/T	C/C	C/C	T/T	C/C	C/C	C/C	T/T	T/T	T/T	T/T	C/C	T/T	T/T	C/C	T/T	C/C	T/T	C/C	C/C	C/C	T/T	T/T	C/C	C/C	T/T	T/T	C/C	C/C	C/C	C/C	C/C	T/T	T/T	T/T	T/T	C/C	C/C	T/T	C/C	T/T	C/C	T/T	T/T	T/T	T/T	T/T	C/C
AX-108968976	G/G	G/G	A/A	G/G	A/A	A/A	A/A	G/G	A/A	A/A	A/A	A/A	A/A	A/A	G/G	A/A	G/G	G/G	A/A	G/G	G/G	A/A	NN	G/G	G/G	A/A	A/A	G/G	A/A	A/A	A/G	G/G	G/G	G/G	G/G	G/G	G/G	G/G	A/A	A/A	A/A	A/G	G/G	G/G	A/A	G/G	G/G	G/G	G/G
AX-108969032	A/A	G/G	A/A	G/G	G/G	G/G	G/G	A/A	G/G	G/G	A/A	A/A	G/G	A/A	A/A	A/A	G/G	A/A	G/G	A/A	A/A	A/A	G/G	G/G	NN	A/A	G/G	G/G	A/A	G/G	A/A	A/A	A/A	A/A	A/A	G/G	A/A	G/G	G/G	G/G	A/A	G/G	G/G	G/G	A/A	A/A	G/G	A/A	G/G
AX-108969053	G/G	G/G	G/G	G/G	G/G	G/G	C/C	G/G	G/G	G/G	G/G	C/C	G/G	C/C	C/C	C/C	C/C	C/C	G/G	C/C	C/C	C/C	C/C	C/C	C/C	C/C	G/G	C/C	G/G	C/C	C/C	C/C	C/C	C/C	C/C	G/G	C/C	G/G	C/C	G/G	C/C	C/C	G/G	G/G	C/C	C/C	G/G	G/G	C/C
AX-108969272	G/G	T/T	G/G	T/T	G/G	T/T	T/T	T/T	G/G	T/T	G/G	G/G	T/T	T/T	T/G	G/G	G/G	T/T	T/T	G/G	G/G	T/T	G/G	T/T	G/G	G/G	G/G	G/G	T/T	G/G	T/G	G/G	G/G	G/G	T/T	G/G	T/T	G/G	G/G	G/G	T/T	G/G	T/T	G/G	T/G	T/T	G/G	G/G	G/G
AX-108969398	A/A	A/A	A/A	A/A	A/A	NN	G/G	G/G	G/G	A/A	A/A	A/A	A/A	A/A	G/G	G/G	G/G	G/G	A/A	G/G	A/A	A/A	A/A	G/G	A/A	G/G	A/A	A/A	A/A	G/G	G/G	G/G	G/G	G/G	A/A	G/G	A/A	G/G	G/G	A/A	A/A	G/G	A/A	A/A	G/G	G/G	G/G	G/G	G/G
AX-108970440	G/G	A/A	G/G	A/A	A/A	NN	G/G	A/A	G/G	G/G	G/G	G/G	G/G	G/G	G/G	G/G	G/G	G/G	G/G	G/G	A/A	A/A	G/G	G/G	G/G	G/G	G/G	G/G	G/G	A/A	G/G	G/G	A/A	G/G	A/A	G/G	A/A	A/A	A/A	A/A	A/A	G/G	G/G	A/A	G/G	G/G	G/G	G/G	G/G
AX-108970464	G/G	G/G	C/C	G/G	C/C	G/G	G/G	G/G	G/G	G/G	G/G	G/G	C/C	C/C	C/C	C/C	G/G	G/G	C/C	G/G	G/G	G/G	G/G	C/C	C/C	C/C	C/C	C/C	G/G	G/G	C/C	C/C	C/C	G/G	G/G	G/G	G/G	C/C	G/G	G/G	G/G	G/G	G/G	C/C	G/G	G/G	G/G	G/G	C/C
AX-108970972	A/A	A/A	G/G	G/G	A/A	G/G	G/G	G/G	A/A	A/A	A/A	A/A	G/G	A/A	A/A	G/G	A/A	G/G	A/A	G/G	G/G	G/G	A/A	A/A	G/G	G/G	A/A	A/A	G/G	G/G	G/G	G/G	G/G	A/A	A/A	A/A	A/A	G/G	G/G	A/A	G/G	A/A	G/G	A/A	A/A	A/A	A/A	A/A	G/G
AX-108971350	C/C	T/C	C/C	C/C	T/T	C/C	C/C	C/C	C/C	T/T	T/T	C/C	C/C	C/C	C/C	T/T	C/C	T/T	T/T	T/T	T/T	C/C	T/T	T/T	T/T	C/C	C/C	T/T	T/T	T/T	T/T	T/T	T/T	C/C	C/C	T/T	C/C	T/T	T/T	T/T	C/C	T/T	C/C	T/T	T/T	C/C	T/T	C/C	C/C
AX-108971682	C/C	C/C	C/C	C/C	T/T	T/T	T/T	T/T	T/T	T/T	T/C	C/C	T/T	C/C	T/T	C/C	T/C	T/T	C/C	T/T	C/C	T/T	T/T	T/T	C/C	C/C	C/C	C/C	C/C	C/C	T/T	T/T	T/T	C/C	C/C	C/C	C/C	C/C	T/T	C/C	C/C	T/T	T/T	T/T	C/C	C/C	C/C	T/T	T/T
AX-108971849	A/A	G/G	G/G	A/A	G/G	A/A	A/A	G/G	G/G	G/G	G/G	A/A	G/G	A/A	A/A	A/A	A/A	A/A	G/G	G/G	G/G	G/G	G/G	G/G	A/A	G/G	A/A	A/A	A/A	A/A	A/G	A/A	G/G	G/G	A/A	G/G	A/A	A/A	G/G	G/G	A/A	G/G	A/A	G/G	A/A	G/G	G/G	G/G	A/A
AX-108971898	T/T	T/T	T/T	T/T	T/T	T/T	T/T	T/T	T/T	C/C	T/T	T/T	T/T	T/T	T/T	T/T	T/T	T/T	T/T	C/C	C/C	T/T	C/C	T/T	T/T	T/T	C/C	T/T	T/T	C/C	T/C	T/T	T/T	C/C	T/T	C/C	T/T	T/T	C/C	C/C	T/T	T/T	C/C	T/T	T/T	T/T	T/T	T/T	T/T
AX-108972237	G/G	G/G	G/G	A/A	G/G	A/G	A/A	G/G	G/G	A/A	G/G	A/A	A/A	G/G	A/A	A/A	A/A	G/G	A/A	A/A	A/A	G/G	G/G	G/G	A/A	A/A	G/G	A/A	G/G	A/A	A/A	A/A	G/G	A/A	A/A	A/A	A/A	G/G	G/G	G/G	G/G	G/G	A/A	G/G	A/A	G/G	A/A	A/A	G/G
AX-108972338	A/A	A/A	A/A	A/A	G/G	G/G	G/G	G/G	G/G	G/G	A/G	A/A	G/G	A/A	G/G	A/A	A/A	G/G	A/A	G/G	A/A	G/G	G/G	G/G	A/A	A/A	A/A	G/G	G/G	A/A	G/G	G/G	G/G	A/A	A/A	A/A	A/A	A/A	G/G	A/A	A/A	G/G	G/G	G/G	A/A	A/A	A/A	G/G	G/G
AX-108972464	A/A	A/A	A/A	A/A	A/A	A/A	G/G	A/A	A/A	A/A	A/A	G/G	A/A	A/A	NN	A/A	G/G	G/G	A/A	G/G	G/G	G/G	A/G	G/G	G/G	G/G	G/G	G/G	A/A	G/G	G/G	G/G	G/G	G/G	A/G	A/A	G/G	A/A	G/G	G/G	G/G	G/G	A/A	A/A	A/A	G/G	A/A	A/A	G/G
AX-108972890	T/T	T/T	C/C	T/T	T/T	C/C	T/T	T/T	T/T	T/T	T/T	T/T	T/T	C/C	C/C	T/T	C/C	T/T	T/T	T/T	T/T	T/T	C/C	C/C	T/T	T/T	T/T	T/T	T/T	T/T	NN	T/T	T/T	T/T	T/T	T/T	T/T	C/C	T/T	T/T	C/C	T/T	C/C	T/T	C/C	C/C	T/T	T/T	T/T
AX-108972908	G/G	C/C	G/G	G/G	G/G	NN	C/C	G/G	G/G	G/G	G/G	G/G	C/G	G/G	C/C	C/C	G/G	C/C	C/C	G/G	C/C	G/G	G/G	G/G	G/G	G/G	G/G	G/G	G/G	G/G	G/G	G/G	C/C	G/G	G/G	G/G	G/G	C/C	G/G	G/G	G/G	G/G	G/G	G/G	G/G	G/G	G/G	G/G	G/G
AX-108973024	T/T	T/T	C/C	T/T	T/T	T/T	T/T	T/T	T/T	T/T	C/C	C/C	T/T	C/C	T/T	T/T	C/C	C/C	C/C	C/C	C/C	T/T	T/T	T/T	C/C	T/T	T/T	T/T	T/T	T/T	T/C	T/T	T/T	T/T	T/T	C/C	T/T	C/C	C/C	C/C	C/C	T/T	T/T	C/C	C/C	C/C	T/T	T/T	C/C
AX-108973273	G/G	G/G	A/A	G/G	A/A	A/A	A/A	G/G	G/G	A/A	A/A	G/G	G/G	A/A	G/G	G/G	A/A	A/A	G/G	G/G	G/G	A/A	NN	A/A	A/A	G/G	A/A	A/A	A/A	G/G	A/A	A/A	A/A	G/G	G/G	G/G	G/G	G/G	G/G	G/G	A/A	A/A	A/A	A/A	A/A	A/A	A/A	G/G	A/A
AX-108973442	T/T	T/T	T/T	T/T	T/T	T/T	T/T	T/T	T/T	C/C	T/T	T/T	T/T	T/T	T/T	T/T	T/T	T/T	T/T	C/C	C/C	T/T	NN	T/T	T/T	T/T	C/C	T/T	T/T	C/C	T/C	T/T	T/T	C/C	T/T	C/C	T/T	T/T	C/C	C/C	T/T	T/T	C/C	C/C	T/T	T/T	T/T	T/T	T/T
AX-108973533	T/T	C/C	C/C	C/C	T/T	C/C	C/C	T/T	T/T	T/T	T/C	T/T	C/C	C/C	C/C	C/C	T/T	T/T	C/C	C/C	T/T	C/C	NN	C/C	T/T	C/C	C/C	T/T	T/T	T/T	T/C	C/C	T/T	C/C	T/T	T/T	T/T	C/C	T/T	T/T	C/C	T/T	T/T	C/C	C/C	T/T	T/T	C/C	C/C
AX-108973715	C/C	C/C	T/T	T/T	C/C	NN	T/T	C/C	C/C	T/T	C/C	T/T	T/T	C/C	T/T	C/C	T/T	C/C	T/T	T/T	T/T	C/C	C/C	C/C	T/T	T/T	C/C	T/T	C/C	T/T	T/T	T/T	C/C	T/T	T/T	T/T	T/T	C/C	C/C	C/C	C/C	C/C	T/T	T/T	T/C	C/C	T/T	T/T	C/C
AX-108974070	C/C	C/C	T/T	C/C	T/T	T/C	T/T	C/C	C/C	T/T	T/T	C/C	C/C	T/T	C/C	C/C	T/T	T/T	C/C	C/C	C/C	T/T	T/C	T/T	T/T	C/C	T/T	T/T	T/T	C/C	T/C	T/T	T/T	T/T	C/C	C/C	C/C	C/C	T/T	C/C	C/C	T/T	T/T	T/T	T/T	T/T	T/T	C/C	T/T
AX-108974321	A/A	G/G	A/A	G/G	A/A	A/G	A/A	NN	G/G	A/A	A/A	A/A	G/G	A/A	A/G	G/G	A/A	A/A	G/G	A/A	A/A	A/A	G/G	G/G	A/A	G/G	G/G	G/G	G/G	A/A	A/G	G/G	A/A	A/A	G/G	G/G	G/G	G/G	A/A	G/G	G/G	A/A	G/G	A/A	A/A	A/A	G/G	G/G	A/A
AX-108974539	T/T	T/T	T/T	T/T	T/T	T/T	T/T	T/T	T/T	T/T	T/G	T/T	T/T	T/T	T/T	T/T	T/T	T/T	T/T	T/T	T/T	T/T	T/G	T/T	T/T	T/T	T/T	T/T	G/G	T/T	T/T	T/T	T/T	T/T	T/T	T/T	T/T	T/T	T/T	T/T	T/T	T/T	T/T	NN	T/T	T/T	T/T	T/T	T/T
AX-108974556	T/T	T/T	C/C	T/T	C/C	T/T	C/C	T/C	T/T	C/C	C/C	T/T	T/T	C/C	T/T	T/T	C/C	C/C	T/T	T/T	T/T	C/C	T/T	C/C	C/C	T/T	C/C	C/C	C/C	T/T	T/C	C/C	C/C	C/C	T/T	T/T	T/T	T/T	C/C	T/T	T/T	C/C	C/C	C/C	C/C	C/C	C/C	T/T	C/C
AX-108974847	A/A	G/G	A/A	A/A	A/A	A/G	G/G	A/A	A/A	A/A	A/A	A/A	A/G	A/A	G/G	G/G	A/A	G/G	G/G	A/A	G/G	A/A	A/A	A/A	A/A	A/A	A/A	A/A	A/A	A/A	A/A	A/A	G/G	A/A	A/A	A/A	A/A	G/G	A/A	A/A	A/A	A/A	A/A	A/A	A/A	A/A	A/A	A/A	A/A
AX-108974862	T/T	T/T	C/C	T/T	C/C	C/C	C/C	T/T	T/T	C/C	C/C	T/T	T/T	C/C	T/T	T/T	C/C	C/C	T/T	T/T	T/T	C/C	NN	C/C	C/C	T/T	C/C	C/C	C/C	T/T	C/C	C/C	C/C	T/T	T/T	T/T	T/T	T/T	T/T	T/T	C/C	C/C	C/C	C/C	C/C	C/C	C/C	T/T	C/C
AX-108975931	A/A	A/A	G/G	A/A	A/A	A/A	A/A	A/A	A/A	NN	NN	G/G	A/A	G/G	A/G	A/A	G/G	A/A	G/G	G/G	A/A	A/A	A/G	A/A	G/G	A/A	A/A	A/A	A/A	A/A	A/G	A/A	A/A	A/A	G/G	G/G	G/G	G/G	G/G	G/G	G/G	A/A	A/A	G/G	G/G	G/G	G/G	A/A	G/G
AX-108976095	G/G	A/A	G/G	A/A	A/A	A/A	A/A	A/A	A/A	G/G	G/G	G/G	G/G	G/G	G/G	A/A	G/G	G/G	G/G	NN	G/G	G/G	A/A	A/A	G/G	A/A	A/A	A/A	G/G	G/G	A/A	A/A	A/A	A/A	G/G	G/G	G/G	A/A	A/A	A/A	A/A	A/A	A/A	A/A	G/G	G/G	G/G	A/A	G/G
AX-108976113	C/C	T/T	T/T	T/T	T/T	C/C	C/C	C/C	C/C	T/T	T/T	C/C	C/C	T/T	T/T	T/T	C/C	C/C	C/C	C/C	T/T	T/T	T/C	T/T	C/C	T/T	C/C	C/C	C/C	T/T	C/C	C/C	C/C	C/C	C/C	C/C	C/C	T/T	C/C	C/C	C/C	C/C	T/T	C/C	T/T	T/T	C/C	T/T	T/T
AX-108976225	A/A	A/A	A/A	A/A	G/G	G/G	G/G	G/G	G/G	G/G	A/G	A/A	G/G	A/A	G/G	A/A	A/G	G/G	A/A	G/G	A/A	G/G	G/G	G/G	A/A	A/A	A/A	G/G	G/G	A/A	G/G	G/G	G/G	A/A	A/A	A/A	A/A	A/A	G/G	A/A	A/A	G/G	G/G	G/G	A/A	A/A	A/A	G/G	G/G
AX-108976247	A/A	A/A	A/A	A/A	A/A	A/A	C/C	A/A	A/A	A/A	A/A	C/C	A/A	A/A	A/A	A/A	C/C	C/C	A/A	C/C	C/C	C/C	NN	C/C	C/C	C/C	C/C	C/C	A/A	C/C	C/C	C/C	C/C	C/C	A/A	A/A	C/C	A/A	C/C	C/C	C/C	C/C	A/A	A/A	A/A	C/C	A/A	A/A	C/C
AX-108976311	G/G	A/A	G/G	G/G	G/G	A/G	A/A	A/A	A/A	G/G	G/G	A/A	A/A	A/A	A/A	G/G	A/A	G/G	G/G	G/G	G/G	G/G	A/G	G/G	A/A	A/A	A/A	A/A	G/G	G/G	G/G	G/G	G/G	A/A	G/G	A/A	G/G	A/A	A/A	G/G	G/G	G/G	G/G	A/A	A/A	A/A	A/A	A/A	A/A
AX-108976434	G/G	A/A	A/A	A/A	A/A	G/G	G/G	A/A	G/G	G/G	A/A	G/G	A/A	A/A	A/A	A/A	G/G	G/G	G/G	A/A	G/G	A/A	G/G	A/A	G/G	A/A	A/A	A/A	G/G	G/G	A/G	A/A	G/G	G/G	G/G	G/G	A/A	A/A	G/G	G/G	A/A	G/G	G/G	A/A	A/A	G/G	G/G	A/A	A/A
AX-108976456	A/A	A/A	A/A	A/A	A/A	A/G	G/G	A/A	A/A	A/A	A/A	G/G	A/A	A/A	A/A	A/A	G/G	G/G	A/A	G/G	G/G	G/G	NN	G/G	G/G	G/G	G/G	G/G	A/A	G/G	G/G	G/G	G/G	G/G	A/G	A/A	G/G	A/A	G/G	G/G	G/G	G/G	A/A	A/A	A/A	G/G	A/A	A/A	G/G
AX-108976511	C/C	C/C	C/C	C/C	C/C	C/C	T/T	C/C	C/C	C/C	C/C	T/T	C/C	T/T	T/T	T/T	T/T	T/T	C/C	T/T	T/T	T/T	T/C	T/T	T/T	T/T	C/C	T/T	C/C	T/T	T/T	T/T	T/T	T/T	T/T	C/C	T/T	C/C	T/T	C/C	T/T	T/T	C/C	C/C	T/T	T/T	C/C	C/C	T/T
AX-108976896	C/C	G/G	C/C	G/G	C/C	NN	G/G	NN	C/C	C/C	C/C	C/C	G/G	G/G	G/G	G/G	C/C	C/C	G/G	C/C	C/C	C/C	C/C	C/C	G/G	C/C	C/C	C/C	C/C	C/C	C/C	C/C	G/G	C/C	C/C	C/C	C/C	G/G	C/C	C/C	C/C	C/C	C/C	C/G	C/C	C/C	C/C	C/C	C/C
AX-108977253	G/G	G/G	A/A	A/A	G/G	A/A	A/A	A/A	G/G	G/G	G/G	G/G	A/A	G/G	G/G	A/A	G/G	A/A	G/G	A/A	A/A	A/A	G/G	G/G	A/A	A/A	G/G	G/G	A/A	A/A	A/A	A/A	A/A	G/G	G/G	G/G	G/G	A/A	A/A	G/G	A/A	G/G	A/A	G/G	G/G	G/G	G/G	G/G	A/A
AX-108977356	C/C	T/T	C/C	C/C	C/C	T/C	T/T	C/C	C/C	C/C	C/C	C/C	T/C	C/C	T/T	T/T	C/C	T/T	T/T	C/C	C/C	C/C	C/C	C/C	C/C	C/C	C/C	C/C	C/C	C/C	C/C	C/C	T/T	C/C	C/C	C/C	C/C	T/T	C/C	C/C	C/C	C/C	C/C	C/C	C/C	C/C	C/C	C/C	C/C
AX-108977437	T/T	C/C	T/T	C/C	C/C	C/C	C/C	C/C	C/C	T/T	T/T	T/T	T/T	T/T	T/T	T/T	T/T	C/C	T/T	C/C	C/C	T/T	C/C	C/C	T/T	C/C	C/C	NN	C/C	NN	C/C	C/C	C/C	T/T	T/T	T/T	T/T	C/C	C/C	T/T	T/T	C/C	C/C	C/C	T/T	T/T	T/T	C/C	T/T
AX-108977471	A/A	A/A	A/A	A/A	A/A	A/A	G/G	G/G	A/A	A/A	A/A	A/A	A/A	G/G	A/A	A/A	A/A	G/G	G/G	A/A	G/G	G/G	NN	G/G	A/A	G/G	A/A	A/A	G/G	A/A	G/G	G/G	A/A	G/G	G/G	G/G	G/G	G/G	A/A	A/A	A/A	G/G	A/A	G/G	A/A	A/A	G/G	A/A	A/A
AX-108977852	G/G	G/G	C/C	C/C	C/C	C/G	C/C	C/C	C/C	G/G	G/G	G/G	C/C	G/G	C/C	C/C	G/G	G/G	C/C	C/C	C/C	G/G	C/G	C/C	C/C	C/C	G/G	C/C	G/G	G/G	G/G	G/G	C/C	C/C	C/C	G/G	C/C	C/C	G/G	C/C	C/C	C/C	G/G	G/G	G/G	G/G	G/G	G/G	C/C
AX-108978183	A/A	G/G	A/A	G/G	G/G	G/G	G/G	G/G	G/G	A/A	A/A	A/A	A/A	A/A	A/A	G/G	A/A	A/A	A/A	G/G	G/G	A/A	NN	G/G	A/A	G/G	G/G	G/G	G/G	A/A	G/G	G/G	G/G	G/G	A/A	A/A	A/A	G/G	G/G	A/A	A/A	G/G	G/G	G/G	A/A	A/A	A/A	G/G	A/A
AX-108978220	G/G	G/G	A/A	G/G	A/A	G/G	G/G	A/A	G/G	G/G	G/G	G/G	A/A	A/A	A/A	A/A	G/G	G/G	A/A	G/G	A/A	G/G	G/G	A/A	A/A	A/A	A/A	A/A	G/G	G/G	G/G	G/G	A/A	G/G	G/G	G/G	G/G	A/A	A/A	G/G	G/G	G/G	G/G	A/A	G/G	G/G	G/G	G/G	A/A
AX-108978292	C/C	T/T	T/T	T/T	C/C	T/C	C/C	T/T	T/T	C/C	C/C	C/C	C/C	T/T	T/T	C/C	C/C	C/C	C/C	T/T	C/C	T/T	C/C	C/C	T/T	C/C	T/T	T/T	C/C	T/T	T/C	T/C	T/T	C/C	C/C	T/T	C/C	T/T	T/T	C/C	C/C	C/C	C/C	T/C	T/T	T/T	T/T	T/T	C/C
AX-108978554	C/C	T/T	C/C	T/T	T/T	T/T	NN	C/C	T/T	T/T	T/T	C/C	T/T	C/C	T/C	T/T	C/C	T/T	C/C	T/T	C/C	C/C	T/T	T/T	C/C	T/T	T/T	C/C	C/C	C/C	T/T	T/T	T/T	T/T	C/C	C/C	C/C	T/T	T/T	T/T	T/T	T/T	T/T	T/T	C/C	C/C	C/C	T/T	C/C
AX-108978672	T/T	C/C	T/T	C/C	T/T	T/T	T/T	C/C	C/C	C/C	C/C	T/T	T/T	C/C	T/T	T/T	C/C	C/C	C/C	C/C	T/T	T/T	C/C	C/C	T/T	T/T	C/C	T/T	C/C	C/C	C/C	C/C	T/T	T/T	C/C	T/T	C/C	T/T	C/C	C/C	C/C	T/T	T/T	C/C	T/T	T/T	T/T	C/C	T/T
AX-108978699	T/T	T/T	T/T	T/T	T/T	T/G	G/G	T/T	T/T	T/T	T/T	G/G	T/T	G/G	G/G	G/G	G/G	G/G	T/T	G/G	G/G	G/G	G/G	G/G	G/G	G/G	T/T	G/G	T/T	G/G	G/G	G/G	G/G	G/G	G/G	T/T	G/G	T/T	G/G	G/G	G/G	G/G	T/T	T/T	G/G	G/G	T/T	T/T	G/G
AX-108978807	A/A	A/A	A/A	G/G	A/A	A/A	A/A	G/G	G/G	A/A	A/A	A/A	NN	A/A	G/G	G/G	A/A	G/G	A/A	G/G	A/A	A/A	A/G	G/G	G/G	A/A	A/A	A/A	A/G	G/G	G/G	G/G	A/A	A/A	G/G	G/G	G/G	A/A	A/A	G/G	G/G	G/G	A/A	A/A	A/A	G/G	G/G	A/A	G/G
AX-108979583	A/A	A/A	A/A	G/G	G/G	G/G	G/G	A/A	G/G	A/A	A/A	A/A	A/A	G/G	A/A	A/A	A/A	G/G	G/G	A/A	A/A	A/A	G/G	A/A	G/G	A/A	A/A	A/A	G/G	G/G	A/G	G/G	A/A	A/A	A/A	G/G	A/A	G/G	G/G	A/A	G/G	A/A	G/G	G/G	A/G	G/G	A/A	A/A	A/A
AX-108979912	C/C	C/C	T/T	C/C	T/T	T/T	NN	C/C	C/C	T/T	T/T	C/C	C/C	T/T	C/C	C/C	T/T	T/T	C/C	C/C	C/C	T/T	C/C	T/T	T/T	C/C	T/T	T/T	T/T	C/C	T/T	T/T	T/T	C/C	C/C	C/C	C/C	C/C	C/C	C/C	T/T	T/T	T/T	T/T	T/T	T/T	T/T	C/C	T/T
AX-108980315	C/C	G/G	C/C	C/C	C/C	C/G	G/G	G/G	G/G	G/G	G/G	G/G	G/G	G/G	G/G	G/G	C/C	C/C	G/G	G/G	G/G	C/G	C/C	G/G	NN	G/G	G/G	G/G	C/C	G/G	C/G	C/C	G/G	G/G	C/C	C/C	C/C	G/G	G/G	C/C	C/C	G/G	G/G	G/G	G/G	G/G	C/C	C/C	C/C
AX-108980399	G/G	G/G	A/A	G/G	A/A	NN	A/A	A/A	A/A	G/G	G/G	G/G	G/G	A/A	G/G	G/G	A/A	A/A	A/A	A/A	G/G	A/A	A/G	G/G	A/A	G/G	A/G	G/G	G/G	G/G	G/G	G/G	G/G	G/G	A/A	A/A	A/A	A/A	A/A	G/G	A/A	A/A	G/G	A/A	A/A	A/A	A/A	A/A	A/A
AX-108980644	C/C	G/G	G/G	G/G	C/C	C/G	C/C	G/G	G/G	C/C	C/C	C/C	G/G	G/G	G/G	C/C	C/C	C/C	C/C	G/G	G/G	G/G	C/C	C/C	G/G	C/C	G/G	C/C	C/C	G/G	C/G	G/G	C/C	C/C	C/C	C/C	C/C	G/G	G/G	C/C	C/C	G/G	G/G	C/G	G/G	G/G	C/C	G/G	G/G
AX-108981186	C/C	T/T	C/C	T/T	C/C	T/C	T/T	T/T	C/C	C/C	C/C	C/C	T/C	T/T	T/T	T/T	C/C	C/C	T/T	C/C	C/C	C/C	C/C	C/C	T/T	C/C	C/C	C/C	C/C	C/C	C/C	C/C	T/T	C/C	C/C	C/C	C/C	T/T	C/C	C/C	C/C	C/C	C/C	T/C	C/C	C/C	C/C	C/C	C/C
AX-108981334	T/T	T/T	C/C	T/T	T/T	T/T	T/T	T/T	T/T	T/T	T/C	T/T	T/T	C/C	T/T	T/T	C/C	T/T	C/C	T/T	T/T	T/T	T/T	T/T	C/C	T/T	T/T	T/T	T/T	C/C	T/T	T/T	T/T	T/T	C/C	C/C	C/C	T/T	T/T	C/C	C/C	T/T	C/C	T/T	C/C	C/C	T/T	C/C	C/C
AX-108981370	C/C	A/A	C/C	C/C	C/C	A/C	A/A	C/C	C/C	C/C	C/C	C/C	A/C	C/C	A/A	A/A	C/C	A/A	A/A	C/C	C/C	C/C	C/C	C/C	C/C	C/C	C/C	C/C	C/C	C/C	C/C	C/C	A/A	C/C	C/C	C/C	C/C	A/A	C/C	C/C	C/C	C/C	C/C	C/C	C/C	C/C	C/C	C/C	C/C
AX-108981635	C/C	C/C	T/T	C/C	C/C	C/C	C/C	T/T	T/T	C/C	C/C	T/T	C/C	C/C	C/C	C/C	C/C	C/C	C/C	T/T	C/C	T/T	T/T	C/C	C/C	C/C	T/T	C/C	T/T	T/T	T/C	T/T	T/T	T/T	C/C	T/T	C/C	C/C	T/T	C/C	C/C	T/T	NN	C/C	T/T	T/T	T/T	T/T	C/C
AX-108981890	A/A	A/A	A/A	A/A	G/G	G/G	G/G	G/G	G/G	G/G	A/G	A/A	G/G	A/A	G/G	A/A	A/G	G/G	A/A	G/G	A/A	G/G	G/G	G/G	A/A	A/A	A/A	G/G	G/G	A/A	G/G	G/G	G/G	A/A	A/A	A/A	A/A	A/A	G/G	A/A	A/A	G/G	G/G	G/G	A/A	A/A	A/A	G/G	G/G
AX-108982274	C/C	C/C	A/A	C/C	A/A	A/A	A/A	A/A	C/C	C/C	C/C	A/A	A/A	C/C	A/A	A/A	A/A	C/C	C/C	C/C	A/A	A/A	C/C	A/A	A/A	A/A	A/A	C/C	A/A	C/C	C/C	C/C	C/C	C/C	A/A	A/A	A/A	C/C	C/C	C/C	A/A	C/C	A/A	A/C	C/C	C/C	A/A	C/C	C/C
AX-108982281	G/G	G/G	G/G	G/G	G/G	T/T	T/T	G/G	T/T	G/G	G/G	G/G	T/G	G/G	T/T	T/T	T/T	T/T	T/T	G/G	G/G	G/G	NN	G/G	G/G	T/T	G/G	T/T	G/G	G/G	G/G	G/G	T/T	G/G	T/T	T/T	T/T	G/G	G/G	T/T	G/G	G/G	T/T	T/T	T/G	T/T	T/T	G/G	T/T
AX-108982370	G/G	C/C	G/G	C/C	C/C	G/G	C/C	C/C	C/C	C/C	G/G	G/G	G/G	C/C	G/G	G/G	C/C	G/G	C/C	G/G	C/C	G/G	C/C	G/G	C/C	G/G	C/C	C/C	G/G	C/C	C/C	C/C	G/G	G/G	G/G	C/C	G/G	C/C	G/G	C/C	G/G	G/G	G/G	C/C	G/G	G/G	C/C	C/C	C/C
AX-108982574	C/C	C/C	C/C	C/C	C/C	NN	NN	C/C	T/T	NN	C/C	C/C	T/T	T/T	C/C	C/C	T/T	NN	T/T	NN	C/C	T/T	C/C	NN	C/C	C/C	C/C	C/C	C/C	C/C	C/C	C/C	C/C	C/C	T/T	C/C	T/T	NN	C/C	C/C	C/C	T/T	C/C	C/C	C/C	C/C	C/C	C/C	T/T
AX-108982575	G/G	A/A	A/A	A/A	A/A	G/G	G/G	G/G	G/G	A/A	A/A	A/G	G/G	G/G	A/A	A/A	A/A	G/G	G/G	G/G	A/A	A/A	A/G	G/G	G/G	A/A	G/G	A/A	A/A	A/A	G/G	G/G	G/G	G/G	A/A	G/G	A/A	A/A	G/G	G/G	G/G	G/G	A/A	A/A	A/A	A/A	G/G	A/A	A/A
AX-108982727	G/G	A/A	G/G	G/G	G/G	A/G	A/A	G/G	G/G	G/G	G/G	G/G	A/G	G/G	A/A	A/A	G/G	A/A	A/A	G/G	A/A	G/G	G/G	G/G	G/G	G/G	G/G	G/G	G/G	G/G	G/G	G/G	A/A	G/G	G/G	G/G	G/G	A/A	G/G	G/G	G/G	G/G	G/G	G/G	G/G	G/G	G/G	G/G	G/G
AX-108983036	G/G	A/A	A/A	A/A	G/G	G/G	G/G	A/A	G/G	G/G	G/G	A/G	A/A	A/A	G/G	G/G	G/G	G/G	G/G	G/G	A/G	G/G	A/G	A/A	A/A	A/A	A/A	A/A	A/A	A/A	A/A	A/A	A/A	A/A	G/G	G/G	G/G	A/A	A/A	G/G	G/G	A/A	G/G	G/G	A/A	A/A	A/A	A/A	G/G
AX-108983521	C/C	C/C	C/C	C/C	T/T	C/C	NN	T/T	C/C	C/C	C/C	T/T	T/C	C/C	C/C	C/C	T/T	C/C	T/T	C/C	C/C	C/C	C/C	T/T	C/C	C/C	C/C	T/T	C/C	T/T	T/C	T/T	C/C	T/T	C/C	T/T	C/C	T/T	T/T	C/C	C/C	C/C	C/C	C/C	T/C	T/T	T/T	C/C	C/C
AX-108983633	A/A	G/G	G/G	G/G	A/A	A/A	G/G	A/A	G/G	A/A	A/A	A/A	G/G	A/A	A/A	A/A	A/A	A/A	A/A	G/G	G/G	A/A	A/A	A/A	A/A	A/A	G/G	A/A	A/A	A/A	A/G	A/A	A/A	G/G	A/A	G/G	A/A	A/A	A/A	A/A	G/G	A/A	G/G	G/G	G/G	G/G	G/G	A/A	G/G
AX-108983871	T/T	G/G	T/T	T/T	T/T	T/T	G/G	T/T	T/T	T/T	T/T	T/T	T/G	T/T	G/G	G/G	T/T	G/G	G/G	T/T	G/G	T/T	T/T	T/T	T/T	T/T	T/T	T/T	T/T	T/T	T/T	T/T	G/G	T/T	T/T	T/T	T/T	G/G	T/T	T/T	T/T	T/T	T/T	T/T	T/T	T/T	T/T	T/T	NN
AX-108984052	G/G	A/A	G/G	G/G	G/G	NN	A/A	G/G	G/G	G/G	G/G	G/G	A/G	G/G	A/A	A/A	G/G	A/A	A/A	G/G	G/G	G/G	G/G	G/G	G/G	G/G	G/G	G/G	G/G	G/G	G/G	G/G	A/A	G/G	G/G	G/G	G/G	A/A	G/G	G/G	G/G	G/G	G/G	G/G	G/G	G/G	G/G	G/G	G/G
AX-108984326	T/T	C/C	T/T	C/C	T/T	C/C	C/C	C/C	T/T	C/C	T/T	T/T	C/C	C/C	T/C	T/T	T/T	C/C	C/C	T/T	T/T	C/C	NN	C/C	T/T	T/T	T/T	T/T	C/C	T/T	T/C	T/T	T/T	T/T	C/C	T/T	C/C	T/T	T/T	T/T	C/C	T/T	C/C	T/T	T/C	C/C	T/T	T/T	T/T
AX-108984749	A/A	A/A	A/A	A/A	A/A	A/A	T/T	A/A	T/T	A/A	A/A	A/A	T/T	T/T	A/A	A/A	T/T	A/A	T/T	T/T	T/T	T/T	A/A	A/A	A/A	A/A	A/A	A/A	A/A	A/A	A/A	A/A	A/A	A/A	T/T	A/A	T/T	T/T	A/A	A/A	A/A	T/T	A/A	T/T	A/A	A/A	A/A	A/A	T/T
AX-108984991	T/T	T/T	T/T	T/T	T/T	G/G	G/G	T/T	G/G	T/T	T/T	T/T	G/G	T/T	T/T	T/T	G/G	G/G	G/G	T/T	G/G	T/T	NN	T/T	T/T	G/G	T/T	G/G	T/T	T/T	NN	T/T	G/G	T/T	G/G	T/T	G/G	T/T	T/T	G/G	T/T	T/T	G/G	G/G	NN	G/G	G/G	T/T	G/G
AX-108985268	C/C	T/T	C/C	C/C	T/T	C/C	C/C	C/C	T/T	T/T	T/T	C/C	C/C	T/T	T/T	T/T	C/C	C/C	T/T	C/C	T/T	C/C	T/C	T/T	T/T	C/C	C/C	C/C	C/C	C/C	C/C	C/C	C/C	C/C	T/T	C/C	T/T	C/C	C/C	T/T	T/T	T/T	C/C	C/C	T/T	T/T	C/C	C/C	T/T
AX-108985297	A/A	A/A	G/G	G/G	A/A	A/A	G/G	A/A	A/A	G/G	A/A	G/G	G/G	A/A	G/G	A/A	G/G	A/A	G/G	G/G	G/G	A/A	A/A	A/A	G/G	G/G	A/A	G/G	A/A	G/G	G/G	G/G	A/A	G/G	G/G	G/G	G/G	A/A	A/A	A/A	A/A	A/A	G/G	G/G	A/G	A/A	G/G	G/G	A/A
AX-108985450	A/A	C/C	C/C	C/C	A/A	A/A	C/C	C/C	A/A	A/A	C/C	C/C	C/C	C/C	C/C	C/C	A/A	A/A	A/A	C/C	C/C	C/C	A/A	C/C	A/A	C/C	C/C	C/C	C/C	A/A	A/C	C/C	A/A	C/C	A/A	A/A	A/A	C/C	A/A	A/A	C/C	A/A	A/A	A/A	C/C	A/A	A/A	C/C	C/C
AX-108985606	G/G	G/G	A/A	G/G	G/G	G/G	G/G	G/G	G/G	G/G	A/A	A/A	G/G	A/A	A/G	G/G	A/A	G/G	A/A	A/A	G/G	G/G	NN	G/G	A/A	G/G	G/G	G/G	G/G	G/G	A/G	G/G	G/G	G/G	A/A	A/A	A/A	A/A	A/A	A/A	A/A	G/G	G/G	A/A	A/A	A/A	A/A	G/G	A/A
AX-108985668	T/T	T/T	T/T	T/T	C/C	C/C	C/C	C/C	C/C	C/C	C/C	C/C	T/T	T/T	C/C	C/C	C/C	C/C	T/T	C/C	T/T	T/T	C/C	T/T	T/T	C/C	C/C	C/C	C/C	C/C	C/C	C/C	T/T	C/C	C/C	T/T	C/C	C/C	C/C	C/C	C/C	C/C	C/C	C/C	T/T	T/T	T/T	T/T	C/C
AX-108986305	A/A	A/A	A/A	A/A	C/C	A/A	A/A	A/A	C/C	C/C	C/C	A/A	C/C	A/A	C/C	C/C	A/A	C/C	A/A	C/C	A/A	A/A	C/C	C/C	A/A	C/C	C/C	C/C	C/C	C/C	A/C	C/C	A/A	A/A	C/C	A/A	C/C	A/A	C/C	C/C	C/C	C/C	C/C	C/C	A/A	A/A	A/A	C/C	A/A
AX-108986332	C/C	C/C	C/C	C/C	G/G	NN	G/G	G/G	C/C	C/C	C/C	G/G	G/G	C/C	C/C	C/C	G/G	C/C	G/G	C/C	G/G	C/C	C/C	C/C	C/C	C/C	C/C	G/G	C/C	G/G	C/G	G/G	C/C	G/G	C/C	G/G	C/C	C/C	G/G	C/C	C/C	C/C	C/C	C/C	C/G	G/G	G/G	C/C	C/C
AX-108987011	C/C	C/C	T/T	C/C	T/T	T/T	T/T	C/C	C/C	T/T	T/T	C/C	C/C	T/T	C/C	C/C	T/T	T/T	C/C	C/C	C/C	T/T	T/C	T/T	T/T	C/C	T/T	T/T	T/T	C/C	T/T	T/T	T/T	C/C	C/C	C/C	C/C	C/C	C/C	C/C	T/T	T/T	T/T	T/T	T/T	T/T	T/T	C/C	T/T
AX-108987253	G/G	T/T	T/T	T/T	G/G	T/T	T/T	T/T	G/G	G/G	T/G	G/G	T/T	T/T	T/T	T/T	G/G	G/G	T/T	T/T	G/G	T/T	NN	T/T	G/G	T/T	T/T	G/G	G/G	T/T	T/G	T/T	G/G	T/T	G/G	G/G	G/G	T/T	G/G	G/G	T/T	G/G	G/G	T/T	T/T	G/G	G/G	T/T	T/T
AX-108987400	A/A	A/A	C/C	C/C	A/A	A/A	C/C	A/A	A/A	C/C	A/A	C/C	C/C	A/A	C/C	A/A	C/C	A/A	C/C	C/C	C/C	A/A	A/A	A/A	C/C	C/C	A/A	C/C	A/A	C/C	C/C	C/C	A/A	C/C	C/C	C/C	C/C	A/A	A/A	A/A	A/A	A/A	C/C	C/C	A/C	A/A	C/C	C/C	A/A
AX-108987978	G/G	A/A	G/G	A/A	A/A	A/A	A/A	A/A	G/G	G/G	G/G	A/A	G/G	G/G	G/G	A/A	G/G	A/A	A/A	A/A	G/G	A/A	A/G	G/G	A/A	A/A	A/A	A/A	A/A	A/A	A/G	G/G	G/G	A/A	A/A	A/A	A/A	G/G	A/A	A/A	A/A	G/G	G/G	A/A	A/A	A/A	A/A	A/A	A/A
AX-108988347	C/C	C/C	T/T	T/T	C/C	NN	T/T	C/C	C/C	T/T	C/C	T/T	T/T	C/C	T/T	C/C	T/T	C/C	T/T	T/T	T/T	C/C	C/C	C/C	T/T	T/T	C/C	T/T	C/C	T/T	T/T	T/T	C/C	T/T	T/T	T/T	T/T	C/C	C/C	C/C	C/C	C/C	T/T	T/T	T/C	C/C	T/T	T/T	C/C
AX-108988442	A/C	C/C	A/A	C/C	C/C	C/C	C/C	C/C	A/C	C/C	C/C	NN	C/C	C/C	NN	C/C	C/C	C/C	A/C	C/C	C/C	A/C	A/A	A/A	C/C	C/C	A/C	A/C	A/C	C/C	A/C	A/C	A/C	A/C	C/C	A/C	C/C	C/C	A/C	A/C	C/C	C/C	C/C	A/C	A/A	A/A	A/C	C/C	C/C
AX-108988563	C/C	T/T	C/C	C/C	C/C	T/C	T/T	C/C	C/C	C/C	C/C	C/C	T/C	C/C	T/T	T/T	C/C	T/T	NN	C/C	T/T	C/C	C/C	C/C	C/C	C/C	C/C	C/C	C/C	C/C	C/C	C/C	T/T	C/C	C/C	C/C	C/C	T/T	C/C	C/C	C/C	C/C	C/C	C/C	C/C	C/C	C/C	C/C	C/C
AX-108988595	C/C	C/C	T/T	T/T	C/C	NN	NN	T/T	C/C	C/C	C/C	C/C	T/T	C/C	C/C	T/T	C/C	T/T	C/C	T/T	T/T	T/T	C/C	C/C	T/T	T/T	C/C	C/C	T/T	T/T	T/T	T/T	T/T	C/C	C/C	C/C	C/C	T/T	T/T	C/C	T/T	C/C	T/T	C/C	C/C	C/C	C/C	C/C	T/T
AX-108988726	C/C	T/T	C/C	C/C	C/C	NN	T/T	T/T	T/T	T/T	T/T	C/C	C/C	C/C	T/T	T/T	C/C	C/C	T/T	T/T	C/C	T/T	NN	C/C	T/T	C/C	T/T	C/C	C/C	T/T	T/C	C/C	T/T	T/T	C/C	T/T	C/C	T/T	T/T	C/C	C/C	T/T	T/T	T/C	T/T	T/T	C/C	C/C	C/C
AX-108988739	C/C	A/A	C/C	A/A	A/A	C/C	C/C	C/C	C/C	A/A	A/A	A/A	C/C	C/C	A/A	A/A	A/A	C/C	C/C	C/C	C/C	A/A	C/C	C/C	C/C	C/C	C/C	C/C	C/C	A/A	A/C	C/C	C/C	C/C	A/A	C/C	A/A	A/A	A/A	C/C	C/C	A/A	A/A	C/C	A/A	A/A	C/C	A/A	A/A
AX-108988828	C/C	C/C	C/C	C/C	C/C	T/C	C/C	C/C	T/T	C/C	C/C	C/C	C/C	C/C	C/C	C/C	C/C	C/C	C/C	T/T	C/C	C/C	C/C	C/C	C/C	T/T	T/T	C/C	T/T	T/T	C/C	C/C	C/C	T/T	T/T	T/T	T/T	C/C	T/T	T/T	C/C	T/T	T/T	T/T	C/C	C/C	T/T	T/T	T/T
AX-108989119	A/A	A/A	G/G	A/A	G/G	A/A	A/A	A/A	G/G	G/G	A/A	G/G	A/G	G/G	NN	A/A	A/A	A/A	G/G	A/A	G/G	A/A	G/G	A/A	A/A	A/A	G/G	A/A	G/G	A/A	A/A	A/A	G/G	A/A	G/G	A/A	G/G	G/G	G/G	G/G	G/G	G/G	G/G	G/G	G/G	G/G	A/A	G/G	G/G
AX-108989212	C/C	T/T	T/T	T/T	C/C	T/T	T/T	T/T	C/C	C/C	T/C	C/C	T/T	T/T	T/T	T/T	C/C	C/C	T/T	T/T	C/C	T/T	C/C	T/T	C/C	T/T	T/T	C/C	C/C	T/T	T/C	T/T	C/C	T/T	C/C	C/C	C/C	T/T	C/C	C/C	T/T	C/C	C/C	T/T	T/T	C/C	C/C	T/T	T/T
AX-108989554	C/C	C/C	C/C	C/C	G/G	G/G	G/G	G/G	G/G	G/G	C/G	C/C	G/G	C/C	G/G	C/C	C/G	G/G	C/C	G/G	NN	G/G	G/G	G/G	C/C	C/C	C/C	G/G	G/G	C/C	G/G	G/G	G/G	C/C	C/C	C/C	C/C	C/C	G/G	C/C	C/C	G/G	G/G	G/G	C/C	C/C	C/C	G/G	G/G
AX-108989677	A/A	A/A	A/A	A/A	G/G	A/G	A/A	A/A	G/G	A/A	G/G	G/G	G/G	G/G	A/G	A/A	A/A	G/G	A/A	A/A	G/G	A/A	NN	G/G	A/A	A/A	G/G	A/A	A/A	A/A	G/G	G/G	G/G	G/G	G/G	A/G	G/G	A/A	A/A	G/G	G/G	A/A	G/G	G/G	A/G	G/G	G/G	A/A	G/G
AX-108989710	G/G	A/A	G/G	A/A	A/A	A/A	A/A	A/A	A/A	G/G	G/G	G/G	G/G	G/G	G/G	G/G	G/G	A/A	G/G	A/A	A/A	G/G	A/A	A/A	G/G	A/A	A/A	G/G	A/A	G/G	A/A	A/A	A/A	G/G	G/G	G/G	G/G	A/A	A/A	G/G	G/G	A/A	A/A	A/A	G/G	G/G	G/G	A/A	G/G
AX-108989876	A/A	A/A	C/C	C/C	A/A	C/C	C/C	A/A	A/A	C/C	NN	C/C	C/C	C/C	A/A	C/C	C/C	A/A	C/C	C/C	A/A	A/A	A/C	C/C	A/A	A/A	C/C	C/C	C/C	C/C	C/C	C/C	A/A	A/A	A/A	C/C	A/A	C/C	C/C	C/C	C/C	C/C	C/C	A/A	C/C	A/A	C/C	C/C	C/C
AX-108990247	T/T	T/T	T/T	T/T	T/T	C/C	T/T	T/C	C/C	C/C	C/C	C/C	T/T	T/T	C/C	C/C	T/T	C/C	C/C	T/T	T/T	C/C	T/T	T/T	T/T	C/C	T/T	T/T	C/C	C/C	T/C	C/C	C/C	T/T	C/C	T/T	C/C	C/C	C/C	C/C	T/T	C/C	C/C	T/T	T/T	T/T	T/T	T/T	T/T
AX-108990455	T/T	T/T	C/C	T/T	C/C	T/T	T/T	C/C	T/T	T/T	T/T	T/T	T/T	C/C	C/C	C/C	T/T	T/T	C/C	T/T	T/T	T/T	T/T	C/C	C/C	C/C	C/C	C/C	T/T	T/T	T/T	T/T	C/C	T/T	T/T	T/T	T/T	C/C	T/T	C/C	C/C	C/C	T/T	T/T	T/T	T/T	T/T	T/T	C/C
AX-108990555	T/T	T/T	C/C	T/T	T/T	T/T	T/T	T/T	T/T	T/T	T/C	C/C	T/T	C/C	NN	T/T	C/C	T/T	C/C	C/C	T/T	T/T	T/T	T/T	C/C	T/T	T/T	T/T	T/T	T/T	T/C	T/T	T/T	T/T	C/C	C/C	C/C	C/C	C/C	C/C	C/C	T/T	T/T	C/C	C/C	C/C	C/C	T/T	C/C
AX-108990832	C/C	C/C	C/C	C/C	T/T	C/C	C/C	C/C	T/T	T/T	C/C	T/C	C/C	T/T	C/C	C/C	C/C	C/C	T/T	T/T	T/T	C/C	T/T	C/C	C/C	T/T	C/C	T/T	C/C	C/C	T/T	T/T	T/T	C/C	C/C	T/T	C/C	C/C	T/T	T/T	C/C	T/T	T/T	T/T	C/C	T/T	T/T	T/T	C/C
AX-108990999	C/C	C/C	C/C	G/G	G/G	C/C	G/G	C/C	NN	G/G	C/C	G/G	G/G	C/C	C/C	C/C	G/G	C/C	G/G	G/G	G/G	G/G	C/C	G/G	C/C	G/G	C/C	G/G	G/G	C/C	C/C	G/G	C/C	G/G	G/G	G/G	G/G	C/C	NN	G/G	C/C	C/C	C/C	G/G	G/G	G/G	G/G	C/C	C/C
AX-108991017	C/C	T/T	C/C	T/T	T/T	C/C	C/C	C/C	C/C	T/T	T/T	T/T	C/C	C/C	T/T	T/T	T/T	C/C	C/C	C/C	T/C	T/T	T/T	C/C	C/C	C/C	C/C	T/T	C/C	T/T	T/T	C/C	C/C	C/C	T/T	C/C	T/T	T/T	C/C	C/C	C/C	C/C	T/T	T/T	T/T	T/T	C/C	T/T	T/T
AX-108991129	C/C	T/C	T/T	T/T	T/T	C/C	C/C	C/C	C/C	T/T	T/T	C/C	C/C	T/T	T/T	T/T	C/C	C/C	C/C	C/C	C/C	T/T	C/C	T/T	C/C	T/T	C/C	C/C	C/C	T/T	C/C	C/C	C/C	C/C	C/C	C/C	C/C	T/T	C/C	C/C	C/C	C/C	T/T	C/C	T/T	T/T	C/C	T/T	T/T
AX-108991361	T/T	C/C	T/T	C/C	T/T	T/T	T/T	C/C	T/T	C/C	C/C	C/C	NN	C/C	T/T	T/T	T/T	C/C	T/T	NN	T/T	C/C	T/C	T/T	T/T	C/C	C/C	C/C	T/T	C/C	C/C	C/C	T/T	T/T	C/C	T/T	C/C	C/C	C/C	C/C	T/T	C/C	C/C	T/T	C/C	C/C	T/T	T/T	T/T
AX-108991524	C/C	T/T	C/C	C/C	C/C	NN	T/T	C/C	C/C	C/C	C/C	C/C	T/C	C/C	T/T	T/T	C/C	T/C	T/T	C/C	T/T	C/C	C/C	C/C	C/C	C/C	C/C	C/C	C/C	C/C	C/C	C/C	T/T	C/C	C/C	C/C	C/C	T/T	C/C	C/C	C/C	C/C	C/C	C/C	C/C	C/C	C/C	C/C	C/C
AX-108991623	C/C	C/C	C/C	T/T	C/C	T/C	T/T	T/T	T/T	C/C	C/C	T/T	T/T	C/C	T/C	C/C	T/T	C/C	T/T	C/C	C/C	T/T	T/C	C/C	T/T	T/T	C/C	T/T	T/T	C/C	T/C	C/C	C/C	T/T	T/T	T/T	T/T	T/T	T/T	T/T	C/C	C/C	C/C	C/C	C/C	C/C	T/T	T/T	C/C
AX-108992164	C/C	C/C	C/C	C/C	C/C	C/C	C/C	C/C	C/C	C/C	C/C	C/C	C/C	C/C	C/C	C/C	C/C	C/C	C/C	C/C	C/C	C/C	C/C	C/C	C/C	C/C	C/C	C/C	T/T	C/C	C/C	C/C	C/C	C/C	C/C	C/C	C/C	C/C	C/C	C/C	C/C	C/C	C/C	T/C	C/C	C/C	C/C	C/C	C/C
AX-108992269	A/A	G/G	A/A	G/G	A/A	A/A	A/A	G/G	G/G	A/A	A/A	A/A	G/G	G/G	G/G	G/G	G/G	G/G	A/A	G/G	A/A	G/G	G/G	G/G	A/A	G/G	G/G	G/G	G/G	A/A	G/G	G/G	G/G	G/G	A/A	A/A	A/A	A/A	A/A	A/A	G/G	G/G	G/G	A/G	G/G	G/G	A/A	G/G	A/A
AX-108992361	A/A	A/A	G/G	G/G	A/A	A/A	G/G	A/A	A/A	G/G	A/A	G/G	G/G	A/A	G/G	A/A	G/G	A/A	G/G	G/G	A/A	A/A	A/A	A/A	G/G	G/G	A/A	G/G	A/A	G/G	G/G	G/G	A/A	G/G	G/G	G/G	G/G	A/A	A/A	A/A	A/A	A/A	G/G	G/G	A/G	A/A	G/G	G/G	A/A
AX-108992537	C/C	C/C	C/C	C/C	C/C	C/C	C/C	C/C	T/T	C/C	C/C	C/C	T/T	C/C	C/C	C/C	T/T	T/T	T/T	C/C	T/T	T/T	T/T	T/T	C/C	T/T	T/T	T/T	T/T	C/C	T/C	T/T	T/T	C/C	C/C	C/C	C/C	C/C	T/T	T/T	C/C	C/C	C/C	T/T	T/T	T/T	C/C	C/C	C/C
AX-108993526	C/C	T/T	C/C	C/C	C/C	T/C	T/T	C/C	C/C	C/C	C/C	C/C	T/C	C/C	T/T	T/T	C/C	T/T	T/T	C/C	T/T	C/C	C/C	C/C	C/C	C/C	C/C	C/C	C/C	C/C	C/C	C/C	T/T	C/C	C/C	C/C	C/C	T/T	C/C	C/C	C/C	C/C	C/C	C/C	C/C	C/C	C/C	C/C	C/C
AX-108994523	G/G	A/A	A/A	A/A	G/G	A/G	A/A	G/G	A/A	G/G	G/G	G/G	A/A	G/G	G/G	G/G	G/G	G/G	G/G	A/A	A/A	G/G	G/G	G/G	G/G	G/G	A/A	G/G	G/G	G/G	A/G	G/G	G/G	A/A	G/G	A/A	G/G	G/G	G/G	G/G	A/A	G/G	A/A	G/G	A/A	A/A	A/A	G/G	A/A
AX-108994834	G/G	G/G	G/G	G/G	A/A	A/A	A/A	G/G	A/A	A/A	A/A	G/G	G/G	A/A	G/G	G/G	G/G	A/A	A/A	G/G	G/G	G/G	A/A	G/G	A/A	A/A	G/G	G/G	G/G	A/A	A/G	A/A	G/G	G/G	A/A	A/A	A/A	A/A	A/A	A/A	A/A	A/A	A/A	A/A	A/G	A/A	A/A	A/A	G/G
AX-108995238	G/G	G/G	G/G	G/G	A/A	NN	A/A	A/A	G/G	G/G	G/G	A/A	A/A	G/G	G/G	G/G	A/A	G/G	A/A	G/G	A/A	G/G	G/G	G/G	G/G	G/G	G/G	A/A	G/G	A/A	A/G	A/A	G/G	A/A	G/G	A/A	G/G	G/G	A/A	G/G	G/G	G/G	G/G	G/G	A/G	A/A	A/A	G/G	G/G
AX-108995298	G/G	G/G	G/G	A/A	A/A	A/A	A/A	G/G	A/A	G/G	G/G	A/A	G/G	A/A	G/G	G/G	G/G	A/A	G/G	G/G	A/A	A/A	G/G	A/A	G/G	G/G	G/G	A/A	G/G	A/A	A/G	A/A	A/A	G/G	G/G	G/G	G/G	A/A	A/A	G/G	G/G	G/G	A/A	G/G	NN	G/G	G/G	A/A	A/A
AX-108995313	T/T	T/T	C/C	T/T	C/C	T/T	C/C	C/C	T/T	C/C	C/C	T/T	T/T	C/C	T/T	T/T	C/C	C/C	T/T	T/T	T/T	C/C	T/T	C/C	C/C	T/T	C/C	C/C	C/C	C/C	T/C	C/C	C/C	C/C	T/T	T/T	T/T	T/T	C/C	T/T	T/T	C/C	C/C	C/C	C/C	C/C	C/C	T/T	C/C
AX-108995432	C/C	C/C	T/T	T/T	T/T	C/C	C/C	C/C	C/C	T/T	T/T	C/C	C/C	T/T	C/C	C/C	C/C	C/C	T/T	C/C	C/C	T/T	C/C	T/T	T/T	T/T	T/T	T/T	C/C	T/T	C/C	C/C	T/T	C/C	T/T	C/C	T/T	T/T	C/C	C/C	C/C	C/C	C/C	T/T	T/C	C/C	C/C	C/C	T/T
AX-108995721	C/C	C/C	C/C	C/C	T/T	NN	T/T	T/T	T/T	T/T	T/C	C/C	T/T	C/C	T/T	C/C	T/C	T/T	C/C	T/T	T/T	T/T	T/T	T/T	C/C	C/C	C/C	C/C	C/C	C/C	T/T	T/T	T/T	C/C	C/C	C/C	C/C	C/C	T/T	C/C	C/C	T/T	T/T	T/T	C/C	C/C	C/C	T/T	T/T
AX-108995999	T/T	C/C	C/C	NN	T/T	C/C	NN	NN	T/T	T/T	T/C	T/T	C/C	C/C	C/C	C/C	T/T	T/T	C/C	C/C	T/T	NN	T/C	C/C	T/T	C/C	C/C	T/T	T/T	T/T	NN	C/C	T/T	C/C	T/T	T/T	T/T	C/C	T/T	T/T	C/C	T/T	T/T	C/C	C/C	T/T	T/T	C/C	C/C
AX-108998114	A/A	T/T	A/A	T/T	A/A	A/A	A/A	A/A	T/T	T/T	T/T	A/A	T/T	T/T	T/T	T/T	T/T	T/T	A/A	T/T	A/A	T/T	T/T	T/T	A/A	T/T	T/T	T/T	T/T	A/A	T/T	T/T	T/T	T/T	T/T	A/A	T/T	A/A	A/A	T/T	A/A	T/T	T/T	A/T	T/T	T/T	A/A	T/T	A/A
AX-108998332	C/C	C/C	T/T	C/C	C/C	C/C	C/C	C/C	C/C	C/C	NN	C/C	T/T	C/C	C/C	C/C	C/C	C/C	T/T	C/C	C/C	T/T	T/T	C/C	T/T	T/T	T/T	T/T	NN	C/C	NN	C/C	T/T	T/T	T/T	T/T	T/T	C/C	C/C	T/T	T/T	C/C	C/C	C/C	C/C	C/C	T/T	C/C	T/T
AX-108999004	G/G	A/A	A/A	A/A	G/G	A/G	A/A	G/G	A/A	G/G	G/G	G/G	A/A	G/G	G/G	G/G	G/G	NN	G/G	A/A	A/A	G/G	G/G	G/G	G/G	G/G	A/A	G/G	G/G	G/G	A/G	G/G	G/G	A/A	G/G	A/A	G/G	G/G	G/G	G/G	A/A	G/G	A/A	G/G	A/A	A/A	A/A	G/G	A/A
AX-108999030	C/C	C/C	T/T	C/C	T/T	T/T	T/T	NN	C/C	T/T	T/T	C/C	C/C	T/T	C/C	C/C	T/T	T/T	C/C	C/C	C/C	T/T	T/C	T/T	T/T	C/C	T/T	T/T	T/T	C/C	T/T	T/T	T/T	C/C	C/C	C/C	C/C	C/C	C/C	C/C	T/T	T/T	T/T	T/T	T/T	T/T	T/T	C/C	T/T
AX-108999059	T/T	C/C	T/T	T/T	C/C	NN	C/C	C/C	C/C	C/C	C/C	T/T	C/C	T/T	T/T	T/T	C/C	C/C	C/C	T/T	C/C	T/T	C/C	C/C	T/T	C/C	T/T	NN	NN	C/C	C/C	C/C	C/C	T/T	T/T	T/T	T/T	T/T	C/C	T/T	T/T	C/C	C/C	C/C	T/T	T/T	NN	C/C	C/C
AX-108999245	C/C	A/A	A/A	A/A	C/C	A/C	C/C	C/C	A/A	C/C	C/C	C/C	C/C	A/A	A/A	C/C	A/A	A/A	C/C	C/C	C/C	C/C	A/A	C/C	C/C	A/A	C/C	A/A	C/C	A/A	A/C	A/A	C/C	A/A	A/A	C/C	A/A	C/C	A/A	A/A	A/A	C/C	C/C	C/C	A/A	A/A	C/C	C/C	C/C
AX-108999296	A/A	G/G	A/A	G/G	G/G	G/G	A/A	A/A	A/A	G/G	G/G	A/A	G/G	G/G	NN	A/A	A/A	G/G	G/G	G/G	G/G	A/A	G/G	A/A	A/A	G/G	A/A	G/G	G/G	A/A	G/G	G/G	G/G	A/A	G/G	G/G	G/G	A/A	A/A	G/G	A/A	G/G	G/G	G/G	G/G	A/A	G/G	G/G	A/A
AX-108999829	C/C	T/T	C/C	T/T	C/C	C/C	C/C	T/T	T/T	T/T	T/C	NN	NN	C/C	T/T	T/T	C/C	T/T	T/T	T/T	C/C	T/T	C/C	C/C	T/T	C/C	C/C	C/C	C/C	T/T	T/T	T/T	C/C	T/T	T/T	T/T	T/T	T/T	C/C	T/T	C/C	T/T	T/T	T/T	T/T	C/C	T/T	C/C	T/T
AX-108999842	G/G	A/A	G/G	A/A	G/G	A/A	A/A	A/A	A/A	G/G	A/A	A/A	G/G	A/A	A/G	A/A	A/A	A/A	A/A	G/G	G/G	A/A	A/G	A/A	A/A	A/A	G/G	G/G	G/G	G/G	A/A	A/A	A/A	A/A	A/A	G/G	A/A	A/A	G/G	G/G	A/A	A/A	G/G	A/A	G/G	G/G	G/G	G/G	A/A
AX-109000124	C/C	C/C	NN	T/T	T/T	C/C	C/C	T/T	T/T	T/T	T/T	C/C	T/T	T/T	C/C	C/C	T/T	C/C	C/C	C/C	C/C	T/T	T/T	C/C	T/T	C/C	T/T	C/C	T/T	T/T	T/C	C/C	T/T	C/C	C/C	C/C	C/C	T/T	C/C	T/T	T/T	C/C	C/C	T/C	C/C	C/C	C/C	C/C	C/C
AX-109000367	A/A	A/A	G/G	G/G	A/A	G/G	G/G	A/A	A/A	G/G	A/G	G/G	G/G	G/G	A/A	G/G	G/G	A/A	G/G	G/G	A/A	A/A	A/G	G/G	A/A	A/A	G/G	G/G	G/G	G/G	G/G	G/G	A/A	A/A	A/A	G/G	A/A	G/G	G/G	G/G	G/G	G/G	G/G	A/A	G/G	A/A	G/G	G/G	G/G
AX-109000475	C/C	C/C	C/C	C/C	T/T	T/C	T/T	T/T	C/C	C/C	C/C	T/T	T/T	C/C	C/C	C/C	T/T	C/C	T/T	C/C	T/T	C/C	C/C	C/C	C/C	C/C	C/C	T/T	C/C	T/T	T/C	T/T	C/C	T/T	C/C	T/T	C/C	C/C	T/T	C/C	C/C	C/C	C/C	C/C	T/C	T/T	T/T	C/C	C/C
AX-109000820	A/A	A/A	A/A	A/A	G/G	G/G	G/G	G/G	G/G	G/G	A/G	A/A	G/G	A/A	G/G	A/A	NN	G/G	A/A	G/G	A/A	G/G	G/G	G/G	A/A	A/A	A/A	G/G	G/G	A/A	G/G	G/G	G/G	A/A	A/A	A/A	A/A	A/A	G/G	A/A	A/A	G/G	G/G	G/G	A/A	A/A	A/A	G/G	G/G
AX-109000881	A/A	A/A	A/A	A/A	G/G	G/G	G/G	G/G	G/G	G/G	A/G	A/A	G/G	A/A	G/G	A/A	A/G	G/G	A/A	G/G	A/A	G/G	G/G	G/G	A/A	A/A	A/A	A/A	A/A	A/A	G/G	G/G	G/G	A/A	A/A	A/A	A/A	A/A	G/G	A/A	A/A	G/G	G/G	G/G	A/A	A/A	A/A	G/G	G/G
AX-109000954	T/T	T/T	C/C	T/T	C/C	T/T	T/T	C/C	C/C	C/C	T/T	C/C	C/C	C/C	T/T	T/T	C/C	C/C	C/C	C/C	C/C	C/C	C/C	C/C	C/C	T/T	C/C	T/T	C/C	C/C	T/T	T/T	T/T	T/T	C/C	C/C	C/C	C/C	C/C	T/T	C/C	C/C	T/T	C/C	C/C	C/C	C/C	C/C	C/C
AX-109000959	G/G	C/C	C/C	C/C	G/G	C/G	C/C	G/G	C/C	G/G	G/G	G/G	C/C	G/G	G/G	G/G	G/G	G/G	G/G	C/C	C/C	G/G	G/G	G/G	G/G	G/G	C/C	G/G	G/G	G/G	C/C	G/G	G/G	C/C	G/G	C/C	G/G	G/G	G/G	G/G	C/C	G/G	C/C	G/G	C/C	C/C	C/C	G/G	C/C
AX-109001772	G/G	G/G	G/G	G/G	A/A	A/A	A/A	A/A	A/A	A/A	A/G	G/G	A/A	G/G	A/A	G/G	A/G	A/A	G/G	A/A	G/G	A/A	A/A	A/A	G/G	G/G	G/G	A/A	A/A	G/G	A/A	A/A	A/A	G/G	G/G	G/G	G/G	G/G	A/A	G/G	G/G	A/A	A/A	A/A	G/G	G/G	G/G	A/A	A/A
AX-109002244	C/C	G/G	C/C	G/G	C/C	G/G	G/G	G/G	G/G	C/C	C/C	C/C	C/C	G/G	G/G	G/G	G/G	G/G	G/G	G/G	G/G	G/G	G/G	G/G	G/G	G/G	C/C	C/C	G/G	G/G	C/G	G/G	G/G	G/G	G/G	G/G	G/G	G/G	C/C	G/G	C/C	G/G	G/G	G/G	G/G	G/G	G/G	G/G	G/G
AX-109002268	T/T	T/T	T/T	C/C	C/C	T/T	C/C	T/T	NN	C/C	T/T	C/C	C/C	T/T	T/T	T/T	C/C	T/T	C/C	C/C	C/C	C/C	T/T	C/C	T/T	C/C	T/T	C/C	C/C	T/T	T/C	C/C	T/T	C/C	C/C	C/C	C/C	T/C	T/T	C/C	T/T	T/T	T/T	C/C	T/C	C/C	C/C	T/T	T/T
AX-109002408	C/C	T/T	C/C	C/C	C/C	C/C	T/T	C/C	C/C	C/C	C/C	C/C	T/C	C/C	T/T	T/T	C/C	T/T	T/T	C/C	T/T	C/C	C/C	C/C	C/C	C/C	C/C	C/C	C/C	C/C	C/C	NN	T/T	C/C	C/C	C/C	C/C	T/T	C/C	C/C	C/C	C/C	C/C	C/C	C/C	C/C	C/C	C/C	C/C
AX-109002990	C/C	C/C	C/C	C/C	C/C	T/T	C/C	C/C	T/T	T/T	T/T	T/T	C/C	C/C	T/T	T/T	C/C	T/T	T/T	C/C	C/C	T/T	C/C	C/C	C/C	T/T	C/C	C/C	T/T	T/T	T/C	T/T	T/T	C/C	T/T	C/C	T/T	T/T	T/T	T/T	C/C	T/T	T/T	C/C	C/C	C/C	C/C	C/C	C/C
AX-109003090	T/T	C/C	T/T	T/T	T/T	NN	C/C	T/T	T/T	T/T	T/T	T/T	T/C	T/T	C/C	C/C	T/T	C/C	C/C	T/T	T/T	T/T	T/T	T/T	T/T	T/T	T/T	T/T	T/T	T/T	T/T	T/T	C/C	T/T	T/T	T/T	T/T	C/C	T/T	T/T	T/T	T/T	T/T	T/T	T/T	T/T	T/T	T/T	T/T
AX-109003211	G/G	A/A	A/A	A/A	G/G	A/A	A/A	A/A	G/G	G/G	A/G	G/G	A/A	A/A	A/A	A/A	G/G	G/G	A/A	A/A	G/G	A/A	NN	A/A	G/G	A/A	A/A	G/G	G/G	A/A	A/G	A/A	G/G	A/A	G/G	G/G	G/G	A/A	G/G	G/G	A/A	G/G	G/G	A/A	A/A	G/G	G/G	A/A	A/A
AX-109003665	A/A	A/A	A/A	A/A	G/G	A/A	G/G	A/A	G/G	A/A	A/A	G/G	NN	G/G	G/G	G/G	G/G	G/G	G/G	G/G	A/G	A/A	G/G	G/G	G/G	A/A	A/A	G/G	G/G	G/G	G/G	G/G	G/G	G/G	G/G	G/G	G/G	G/G	G/G	A/A	A/A	G/G	A/A	G/G	A/A	A/A	G/G	A/A	G/G
AX-109003686	C/C	T/T	T/T	T/T	C/C	T/T	T/T	C/C	C/C	C/C	T/C	C/C	T/T	T/T	T/T	NN	C/C	C/C	T/T	T/T	C/C	T/T	C/C	T/T	C/C	T/T	T/T	C/C	C/C	C/C	T/C	T/T	C/C	T/T	C/C	C/C	C/C	T/T	C/C	C/C	T/T	C/C	C/C	T/T	T/T	C/C	C/C	T/T	T/T
AX-109004191	C/C	C/C	C/C	C/C	C/C	C/C	C/C	C/C	C/C	C/C	C/C	C/C	C/C	C/C	C/C	C/C	C/C	C/C	C/C	C/C	A/A	C/C	C/C	C/C	C/C	C/C	C/C	C/C	C/C	C/C	C/C	C/C	C/C	C/C	C/C	A/A	C/C	C/C	C/C	C/C	C/C	C/C	C/C	C/C	C/C	C/C	A/A	A/A	C/C
AX-109004299	A/A	A/A	G/G	G/G	A/A	G/G	G/G	G/G	A/A	A/A	A/A	A/A	G/G	A/A	A/A	G/G	A/A	G/G	A/A	G/G	G/G	G/G	A/A	A/A	G/G	G/G	A/A	A/A	G/G	G/G	G/G	G/G	G/G	A/A	A/A	A/A	A/A	G/G	G/G	A/A	G/G	A/A	G/G	A/A	A/A	A/A	A/A	A/A	G/G
AX-109004613	T/T	T/T	C/C	C/C	T/T	T/T	C/C	T/T	T/T	C/C	T/T	C/C	C/C	T/T	C/C	T/T	C/C	T/T	C/C	C/C	C/C	T/T	T/T	T/T	C/C	C/C	T/T	C/C	T/T	C/C	C/C	C/C	T/T	C/C	C/C	C/C	C/C	T/T	T/T	T/T	T/T	T/T	C/C	T/C	T/C	T/T	C/C	C/C	T/T
AX-109004798	G/G	A/A	G/G	G/G	A/A	A/G	G/G	A/A	A/A	A/A	A/A	A/A	G/G	G/G	G/G	G/G	G/G	A/A	A/A	A/A	A/A	A/A	A/A	A/A	A/A	G/G	G/G	A/A	A/A	A/A	A/G	A/A	A/A	G/G	G/G	G/G	G/G	G/G	A/A	G/G	G/G	G/G	A/A	A/A	A/A	A/A	G/G	A/A	A/A
AX-109004836	T/T	C/C	T/T	T/T	C/C	T/C	C/C	C/C	T/T	C/C	NN	T/T	T/T	C/C	T/C	C/C	T/T	T/T	T/T	C/C	C/C	T/T	T/T	C/C	T/T	C/C	C/C	T/T	T/T	T/T	T/C	T/T	C/C	T/T	C/C	T/T	C/C	C/C	T/T	C/C	C/C	C/C	T/T	C/C	T/T	T/T	T/T	C/C	T/T
AX-109004947	T/T	T/T	C/C	T/T	T/T	C/C	T/T	T/T	T/T	T/T	T/T	T/T	T/C	C/C	T/T	T/T	C/C	T/T	T/T	T/T	T/T	T/T	NN	C/C	T/T	T/T	T/T	T/T	T/T	T/T	T/C	T/T	T/T	T/T	T/T	T/T	T/T	C/C	T/T	T/T	C/C	T/T	C/C	T/T	C/C	C/C	T/T	T/T	T/T
AX-109005599	C/C	C/C	G/G	G/G	C/C	C/C	G/G	C/C	C/C	G/G	C/C	G/G	G/G	C/C	G/G	C/C	G/G	C/C	G/G	G/G	G/G	C/C	C/C	C/C	G/G	G/G	C/C	G/G	C/C	G/G	G/G	G/G	C/C	G/G	G/G	G/G	G/G	C/C	C/C	C/C	C/C	C/C	G/G	G/G	C/G	C/C	G/G	G/G	C/C
AX-109006040	A/A	G/G	G/G	A/A	G/G	A/G	G/G	A/A	A/A	G/G	G/G	G/G	A/A	G/G	G/G	A/A	G/G	G/G	A/A	A/A	A/A	G/G	G/G	G/G	A/A	G/G	A/A	A/A	A/A	A/A	G/G	G/G	G/G	A/A	A/A	G/G	A/A	G/G	A/A	G/G	G/G	G/G	G/G	A/A	A/A	G/G	G/G	G/G	A/A
AX-109006984	C/C	C/C	G/G	C/C	G/G	G/G	G/G	C/C	C/C	G/G	G/G	C/C	C/C	G/G	C/C	C/C	G/G	G/G	C/C	C/C	C/C	G/G	C/G	G/G	G/G	C/C	G/G	G/G	G/G	C/C	G/G	G/G	G/G	C/C	C/C	C/C	C/C	C/C	C/C	C/C	G/G	G/G	G/G	G/G	G/G	G/G	G/G	C/C	G/G
AX-109007430	G/G	A/A	G/G	G/G	G/G	A/G	A/A	G/G	G/G	G/G	G/G	G/G	A/G	G/G	A/A	A/A	G/G	A/A	A/A	G/G	A/A	G/G	G/G	G/G	G/G	G/G	G/G	G/G	G/G	G/G	G/G	G/G	A/A	G/G	G/G	G/G	G/G	A/A	G/G	G/G	G/G	G/G	G/G	G/G	G/G	G/G	G/G	G/G	G/G
AX-109007807	G/G	A/A	G/G	A/A	G/G	NN	A/A	A/A	A/A	A/A	A/A	G/G	A/A	A/A	A/A	A/A	G/G	G/G	A/A	A/A	A/A	G/G	A/A	G/G	A/A	A/A	A/A	G/G	G/G	A/A	A/G	G/G	A/A	A/A	A/A	A/A	A/A	A/A	A/A	G/G	G/G	A/A	A/A	A/G	G/G	G/G	A/A	G/G	G/G
AX-109007810	T/T	A/A	T/T	T/T	T/T	T/T	A/A	T/T	T/T	T/T	T/T	T/T	A/T	T/T	A/A	A/A	T/T	A/A	A/A	T/T	T/T	T/T	T/T	T/T	T/T	T/T	T/T	T/T	T/T	T/T	T/T	T/T	A/A	T/T	T/T	T/T	T/T	A/A	T/T	T/T	T/T	T/T	T/T	T/T	T/T	T/T	T/T	T/T	T/T
AX-109009226	C/C	C/C	G/G	G/G	C/C	G/G	G/G	G/G	C/C	C/C	C/C	C/C	G/G	C/C	C/C	G/G	C/C	G/G	C/C	G/G	G/G	G/G	C/C	C/C	G/G	G/G	C/C	C/C	G/G	G/G	G/G	G/G	G/G	C/C	C/C	C/C	C/C	G/G	G/G	C/C	G/G	C/C	G/G	C/C	C/G	C/C	C/C	C/C	G/G
AX-109010303	C/C	C/C	C/C	C/C	T/T	T/T	T/T	T/T	T/T	T/T	T/C	C/C	T/T	C/C	T/T	C/C	T/C	T/T	C/C	T/T	C/C	T/T	T/T	T/T	C/C	C/C	C/C	T/T	T/T	C/C	T/T	T/T	T/T	C/C	C/C	C/C	C/C	C/C	T/T	C/C	C/C	T/T	T/T	T/T	C/C	C/C	C/C	T/T	T/T
AX-109010564	G/G	A/A	A/A	A/A	G/G	A/G	A/A	G/G	A/A	G/G	G/G	G/G	A/A	G/G	G/G	G/G	G/G	G/G	G/G	A/A	A/A	G/G	G/G	G/G	G/G	G/G	A/A	G/G	G/G	G/G	A/G	G/G	G/G	A/A	G/G	A/A	G/G	G/G	G/G	G/G	A/A	G/G	A/A	A/A	A/A	A/A	A/A	G/G	A/A
AX-109010857	G/G	G/G	A/A	A/A	A/A	A/A	A/A	G/G	G/G	A/A	A/A	G/G	NN	A/A	G/G	G/G	G/G	A/A	A/A	G/G	A/A	A/A	A/A	G/G	G/G	G/G	G/G	A/A	A/A	A/A	A/G	A/A	A/A	A/A	A/A	A/A	A/A	G/G	G/G	A/A	A/A	A/A	A/A	G/G	A/G	A/A	G/G	G/G	A/A
AX-109010921	T/T	G/G	T/T	T/T	T/T	NN	G/G	T/T	T/T	T/T	T/T	T/T	T/G	T/T	G/G	G/G	T/T	G/G	G/G	T/T	T/T	T/T	T/T	T/T	T/T	T/T	T/T	T/T	T/T	T/T	T/T	T/T	G/G	T/T	T/T	T/T	T/T	G/G	T/T	T/T	T/T	T/T	T/T	T/T	T/T	T/T	T/T	T/T	T/T
AX-109011700	T/T	C/C	T/T	T/T	T/T	NN	C/C	T/T	T/T	T/T	T/T	T/T	T/C	T/T	C/C	C/C	T/T	C/C	C/C	T/T	C/C	T/T	T/T	T/T	T/T	T/T	T/T	T/T	T/T	T/T	T/T	NN	C/C	T/T	T/T	T/T	T/T	C/C	T/T	T/T	T/T	T/T	T/T	T/T	T/T	T/T	T/T	T/T	T/T
AX-109011737	G/G	A/A	G/G	A/A	A/A	A/A	A/A	A/A	G/G	A/A	A/A	G/G	A/G	G/G	G/G	G/G	G/G	A/A	G/G	A/A	G/G	G/G	NN	A/A	A/A	A/A	A/A	A/A	A/A	A/A	G/G	G/G	G/G	G/G	A/A	G/G	A/A	G/G	A/A	G/G	G/G	G/G	G/G	G/G	A/G	A/A	G/G	G/G	A/A
AX-109011838	A/A	T/T	A/A	A/A	A/A	A/A	T/T	T/T	T/T	T/T	T/T	A/A	A/A	A/A	A/T	T/T	A/A	A/A	T/T	T/T	A/A	T/T	T/T	T/T	T/T	A/A	T/T	A/A	NN	T/T	A/T	A/A	T/T	T/T	A/A	T/T	A/A	T/T	T/T	A/A	T/T	T/T	T/T	A/A	T/T	T/T	A/A	A/A	A/A
AX-109012205	G/G	T/T	G/G	T/G	T/T	T/G	G/G	T/T	T/T	T/T	T/T	T/T	G/G	T/T	G/G	G/G	G/G	G/G	G/G	G/G	T/T	G/G	G/G	T/T	G/G	G/G	G/G	G/G	G/G	G/G	T/G	G/G	G/G	T/T	T/T	G/G	T/T	G/G	G/G	G/G	T/T	T/T	T/T	G/G	T/T	T/T	G/G	T/T	NN
AX-109012587	T/T	C/C	T/T	T/C	C/C	C/C	T/T	C/C	C/C	C/C	C/C	C/C	T/T	C/C	T/T	T/T	T/T	T/T	T/T	T/T	C/C	T/T	T/T	C/C	T/T	T/T	T/T	T/T	T/T	T/T	T/C	T/T	T/T	C/C	C/C	T/T	C/C	T/T	T/T	T/T	C/C	C/C	C/C	T/T	C/C	C/C	T/T	C/C	C/C
AX-109012732	G/G	G/G	A/A	A/A	G/G	A/A	A/A	A/A	G/G	G/G	G/G	G/G	A/A	G/G	G/G	A/A	G/G	A/A	G/G	A/A	A/A	A/A	G/G	G/G	A/A	A/A	G/G	G/G	A/A	A/A	A/A	A/A	A/A	G/G	G/G	G/G	G/G	A/A	A/A	G/G	A/A	NN	A/A	G/G	A/G	G/G	G/G	G/G	A/A
AX-109012958	T/T	C/C	C/C	C/C	T/T	T/C	C/C	T/T	C/C	T/T	T/T	T/T	C/C	T/T	T/T	T/T	T/T	T/T	T/T	C/C	C/C	T/T	T/T	T/T	T/T	T/T	C/C	T/T	T/T	T/T	T/C	T/T	T/T	C/C	T/T	C/C	T/T	T/T	T/T	T/T	C/C	T/T	C/C	C/C	C/C	C/C	C/C	T/T	C/C
AX-109013490	A/A	A/A	G/G	A/A	G/G	G/G	G/G	A/A	A/A	G/G	G/G	A/A	A/A	G/G	A/A	A/A	G/G	G/G	A/A	A/A	A/A	G/G	A/A	G/G	G/G	A/A	G/G	G/G	G/G	A/A	G/G	G/G	G/G	A/A	A/A	A/A	A/A	A/A	A/A	A/A	G/G	G/G	G/G	G/G	G/G	G/G	G/G	A/A	G/G
AX-109014057	T/T	T/T	T/T	T/T	T/T	T/T	T/T	T/T	T/T	T/T	T/T	T/T	T/T	T/T	T/T	T/T	T/T	T/T	T/T	T/T	T/T	T/T	T/T	T/T	T/T	T/T	T/T	T/T	T/T	T/T	T/T	T/T	T/T	T/T	T/T	T/T	T/T	T/T	T/T	T/T	T/T	T/T	T/T	T/T	T/T	T/T	T/T	T/T	T/T
AX-109014157	G/G	G/G	G/G	G/G	G/G	A/A	G/G	G/G	A/A	A/A	A/A	A/A	A/A	G/G	A/A	A/A	G/G	A/A	A/A	G/G	G/G	A/A	G/G	G/G	G/G	A/A	G/G	G/G	A/A	A/A	A/G	A/A	A/A	G/G	A/A	G/G	A/A	A/A	A/A	A/A	G/G	A/A	A/A	G/G	G/G	G/G	G/G	G/G	G/G
AX-109015021	A/A	G/G	G/G	G/G	A/A	G/G	G/G	G/G	A/A	A/A	A/G	A/A	G/G	G/G	G/G	G/G	A/A	A/A	G/G	G/G	A/A	G/G	A/A	G/G	A/A	G/G	G/G	A/A	A/A	G/G	G/G	G/G	A/A	G/G	A/A	A/A	A/A	G/G	A/A	A/A	G/G	A/A	A/A	G/G	G/G	A/A	A/A	G/G	G/G
AX-109015702	C/C	C/C	C/C	C/C	G/G	NN	G/G	C/C	C/C	C/C	C/C	C/C	C/C	C/C	G/G	G/G	C/C	G/G	G/G	C/C	C/C	C/C	C/C	G/G	C/C	G/G	C/C	C/C	G/G	G/G	C/G	C/C	G/G	G/G	G/G	G/G	G/G	C/C	C/C	G/G	G/G	G/G	C/C	C/C	C/C	C/C	G/G	C/C	C/C
AX-109015911	G/G	G/G	A/A	G/G	G/G	G/G	G/G	G/G	G/G	G/G	A/A	A/A	G/G	A/A	NN	G/G	A/A	G/G	A/A	A/A	G/G	G/G	A/G	G/G	A/A	G/G	G/G	G/G	G/G	G/G	NN	G/G	G/G	G/G	A/A	A/A	A/A	A/A	A/A	A/A	A/A	G/G	G/G	A/A	A/A	A/A	A/A	G/G	A/A
AX-109016445	G/G	G/G	G/G	G/G	G/G	T/G	T/T	G/G	T/T	G/G	G/G	G/G	T/T	T/T	G/G	G/G	T/T	G/G	T/T	T/T	G/G	T/T	T/G	G/G	G/G	G/G	G/G	G/G	G/G	G/G	G/G	G/G	G/G	G/G	T/T	G/G	T/T	T/T	G/G	G/G	G/G	T/T	G/G	G/G	T/G	T/T	G/G	G/G	T/T
AX-109018011	C/C	G/G	G/G	G/G	C/C	C/C	G/G	C/C	G/G	C/C	C/C	C/C	G/G	C/C	C/C	C/C	C/C	C/C	C/C	G/G	G/G	C/C	C/C	C/C	C/C	C/C	G/G	C/C	C/C	C/C	C/G	C/C	C/C	G/G	C/C	G/G	C/C	C/C	C/C	C/C	G/G	C/C	G/G	G/G	G/G	G/G	G/G	C/C	G/G
AX-109018013	C/C	C/C	C/C	C/C	T/T	T/T	T/T	C/C	C/C	C/C	C/C	T/T	C/C	T/T	T/T	T/T	C/C	C/C	T/T	T/T	C/C	C/C	C/C	T/T	C/C	T/T	C/C	C/C	C/C	T/T	C/C	C/C	C/C	T/T	T/T	T/T	T/T	C/C	C/C	C/C	C/C	T/T	T/T	NN	T/T	T/T	T/T	T/T	T/T
AX-109018124	G/G	G/G	G/G	T/T	G/G	G/G	T/T	G/G	G/G	T/T	G/G	G/G	T/T	G/G	G/G	G/G	T/T	G/G	T/T	T/T	G/G	T/T	G/G	G/G	T/T	T/T	G/G	T/T	G/G	G/G	T/G	T/T	G/G	T/T	T/T	T/T	T/T	G/G	G/G	T/T	G/G	G/G	G/G	T/T	G/G	G/G	T/T	G/G	G/G
AX-109018898	C/C	C/C	C/C	C/C	C/C	T/T	T/T	C/C	T/T	C/C	C/C	C/C	T/T	C/C	C/C	C/C	T/T	T/T	T/T	C/C	T/T	C/C	NN	C/C	C/C	T/T	C/C	T/T	C/C	C/C	T/C	C/C	T/T	C/C	T/T	C/C	T/T	C/C	C/C	T/T	C/C	C/C	T/T	T/T	T/C	T/T	T/T	C/C	T/T
AX-109020073	A/A	A/A	G/G	G/G	A/A	G/G	G/G	G/G	A/A	A/A	A/A	A/A	G/G	A/A	A/A	G/G	A/A	G/G	A/A	G/G	G/G	G/G	A/A	A/A	G/G	G/G	A/A	A/A	G/G	G/G	G/G	G/G	G/G	A/A	A/A	A/A	A/A	G/G	G/G	A/A	G/G	A/A	G/G	A/A	A/G	A/A	A/A	A/A	G/G
AX-109020199	C/C	T/T	T/T	T/T	C/C	T/C	C/C	T/T	T/T	C/C	C/C	T/C	C/C	T/T	T/T	C/C	C/C	C/C	C/C	T/T	C/C	T/T	NN	C/C	T/T	C/C	T/T	T/T	C/C	T/T	T/C	T/T	T/T	C/C	C/C	T/T	C/C	T/T	T/T	C/C	C/C	C/C	C/C	T/C	T/T	T/T	T/T	T/T	C/C
AX-109022623	G/G	C/C	G/G	C/C	G/G	G/G	G/G	C/C	C/C	G/G	G/G	G/G	C/C	C/C	C/C	C/C	C/C	C/C	G/G	C/C	C/C	C/C	C/C	C/C	G/G	C/C	C/C	C/C	C/C	G/G	C/C	C/C	C/C	C/C	G/G	C/C	G/G	G/G	G/G	G/G	C/C	C/C	C/C	C/C	C/C	C/C	G/G	C/C	G/G
AX-109024283	G/G	G/G	A/A	G/G	G/G	G/G	G/G	G/G	G/G	G/G	A/G	A/A	A/A	G/G	G/G	G/G	G/G	G/G	A/A	G/G	A/A	G/G	A/A	G/G	G/G	A/A	A/A	A/A	G/G	G/G	A/G	G/G	A/A	A/A	A/A	A/A	A/A	G/G	G/G	G/G	A/A	G/G	G/G	G/G	G/G	G/G	A/A	G/G	A/A
AX-109028508	A/A	A/A	A/A	A/A	A/A	A/A	A/A	A/A	A/A	A/A	A/A	A/A	A/A	A/A	A/A	A/A	A/A	A/A	A/A	A/A	A/A	A/A	A/A	A/A	A/A	A/A	A/A	A/A	A/A	A/A	A/A	A/A	A/A	A/A	A/A	A/A	A/A	A/A	A/A	A/A	A/A	A/A	A/A	A/G	A/A	A/A	A/A	A/A	A/A
AX-109029867	G/G	G/G	A/A	A/A	G/G	NN	A/A	G/G	G/G	A/A	G/G	A/A	A/A	G/G	A/A	G/G	A/A	G/G	A/A	A/A	G/G	G/G	G/G	G/G	A/A	A/A	G/G	G/G	G/G	A/A	A/A	A/A	G/G	A/A	A/A	A/A	A/A	G/G	G/G	G/G	G/G	G/G	A/A	A/A	A/G	G/G	A/A	A/A	G/G
AX-109031395	A/A	C/C	C/C	C/C	C/C	A/A	A/A	A/A	A/A	C/C	C/C	A/A	A/A	C/C	C/C	C/C	A/A	A/A	A/A	A/A	C/C	C/C	A/C	C/C	A/A	C/C	A/A	A/C	A/A	C/C	A/A	A/A	A/A	A/A	A/A	A/A	A/A	C/C	A/A	A/A	A/A	A/A	C/C	A/A	C/C	C/C	A/A	C/C	C/C
AX-109031403	G/G	G/G	G/G	G/G	T/T	G/G	G/G	G/G	T/T	T/T	G/G	G/G	T/T	G/G	G/G	G/G	G/G	T/T	G/G	G/G	G/G	T/T	T/T	T/T	G/G	G/G	T/T	G/G	T/T	G/G	T/G	G/G	G/G	G/G	T/T	T/T	T/T	G/G	T/T	G/G	T/T	T/T	G/G	NN	G/G	G/G	T/T	T/T	G/G
AX-109031511	T/T	T/T	T/T	T/T	T/T	T/T	A/A	T/T	T/T	T/T	T/T	A/A	T/T	A/A	A/A	A/A	A/A	A/A	T/T	A/A	A/A	A/A	NN	A/A	A/A	A/A	T/T	A/A	T/T	A/A	A/A	A/A	A/A	A/A	A/A	T/T	A/A	T/T	A/A	A/A	A/A	A/A	T/T	T/T	A/A	A/A	T/T	T/T	A/A
AX-109031817	A/A	A/A	A/A	A/A	G/G	G/G	G/G	A/A	G/G	G/G	G/G	A/A	A/A	G/G	A/A	A/A	A/A	G/G	G/G	A/A	A/A	A/A	G/G	A/A	G/G	G/G	A/A	A/A	A/A	G/G	A/G	G/G	A/A	A/A	G/G	G/G	G/G	G/G	G/G	G/G	G/G	G/G	G/G	G/G	A/G	G/G	G/G	G/G	A/A
AX-109031824	T/T	T/T	G/G	G/G	T/T	T/G	G/G	T/T	T/T	G/G	T/T	G/G	G/G	T/T	G/G	T/T	G/G	T/T	G/G	G/G	G/G	T/T	T/T	T/T	G/G	G/G	T/T	G/G	T/T	G/G	G/G	G/G	T/T	G/G	G/G	G/G	G/G	T/T	T/T	T/T	T/T	T/T	G/G	G/G	T/G	T/T	G/G	G/G	T/T
AX-109032163	A/A	A/A	A/A	A/A	A/A	A/A	A/A	A/A	A/A	A/A	A/A	A/A	A/A	A/A	A/A	A/A	A/A	A/A	A/A	A/A	T/T	A/A	A/A	A/A	A/A	A/A	A/A	A/A	T/T	A/A	A/A	A/A	A/A	A/A	A/A	A/A	A/A	A/A	A/A	A/A	A/A	A/A	A/A	A/T	A/A	A/A	A/A	A/A	A/A
AX-109032250	T/T	G/G	T/T	G/G	G/G	G/G	G/G	G/G	G/G	G/G	T/T	T/T	G/G	T/T	G/G	G/G	T/T	G/G	T/T	T/T	T/T	G/G	G/G	T/T	G/G	T/T	G/G	T/T	G/G	G/G	G/G	G/G	T/T	G/G	G/G	T/T	G/G	T/T	T/T	T/T	T/T	G/G	G/G	T/T	T/T	T/T	G/G	G/G	T/T
AX-109032268	C/C	T/C	C/C	T/T	T/T	C/C	T/T	C/C	NN	T/T	C/C	T/T	T/T	C/C	C/C	C/C	T/T	C/C	T/T	T/T	T/T	T/T	C/C	T/T	C/C	T/T	C/C	T/T	T/T	T/C	T/C	T/T	C/C	T/T	T/T	T/T	T/T	T/C	C/C	T/T	C/C	C/C	C/C	T/T	T/C	T/T	T/T	C/C	C/C
AX-109032700	T/T	T/T	C/C	C/C	T/T	NN	C/C	T/T	T/T	C/C	T/T	C/C	C/C	T/T	C/C	C/C	C/C	T/T	C/C	C/C	C/C	T/T	T/T	T/T	C/C	C/C	T/T	C/C	T/T	C/C	C/C	C/C	T/T	C/C	C/C	C/C	C/C	T/T	T/T	T/T	T/T	T/T	C/C	C/C	T/C	T/T	C/C	C/C	T/T
AX-109033002	A/A	C/C	A/A	A/A	C/C	A/C	C/C	C/C	A/A	A/A	A/A	C/C	NN	A/A	A/A	A/A	C/C	A/A	C/C	A/A	A/A	A/A	A/A	A/A	A/A	A/A	A/A	A/A	A/A	C/C	A/C	C/C	A/A	C/C	A/A	C/C	A/A	A/A	C/C	A/A	A/A	A/A	A/A	C/C	A/C	C/C	C/C	A/A	A/A
AX-109033129	T/T	T/T	C/C	T/T	C/C	C/C	C/C	T/T	T/T	C/C	C/C	T/T	T/T	C/C	T/T	T/T	C/C	C/C	T/T	T/T	T/T	C/C	T/C	C/C	C/C	T/T	C/C	C/C	C/C	T/T	C/C	C/C	C/C	T/T	T/T	T/T	T/T	T/T	T/T	T/T	C/C	C/C	C/C	C/C	C/C	C/C	C/C	T/T	C/C
AX-109033473	C/C	T/T	C/C	T/T	C/C	C/C	T/T	T/T	C/C	C/C	C/C	C/C	T/T	T/T	T/T	T/T	C/C	C/C	T/T	C/C	C/C	C/C	C/C	C/C	T/T	C/C	C/C	C/C	C/C	C/C	C/C	C/C	T/T	C/C	C/C	C/C	C/C	T/T	C/C	C/C	C/C	C/C	C/C	T/C	C/C	C/C	C/C	C/C	C/C
AX-109034995	G/G	G/G	A/A	G/G	G/G	G/G	G/G	G/G	G/G	G/G	A/G	G/G	A/A	G/G	G/G	G/G	G/G	G/G	A/A	G/G	G/G	A/A	A/A	G/G	A/A	A/A	A/A	A/A	A/A	G/G	A/G	G/G	A/A	A/A	A/A	A/A	A/A	G/G	G/G	G/G	A/A	G/G	G/G	G/G	G/G	G/G	A/A	G/G	A/A
AX-109035033	C/C	A/A	C/C	C/C	C/C	A/A	C/C	NN	A/A	C/C	C/C	A/A	A/A	A/A	A/A	A/A	A/A	C/C	A/A	C/C	C/C	A/A	C/C	A/A	A/A	C/C	A/A	C/C	C/C	A/A	A/C	A/A	C/C	A/A	C/C	A/A	C/C	C/C	A/A	C/C	C/C	A/A	A/A	A/A	A/C	C/C	A/A	C/C	C/C
AX-109035374	G/G	A/A	G/G	A/A	G/G	NN	A/A	A/A	A/A	A/A	A/A	G/G	A/A	A/A	A/A	A/A	G/G	G/G	A/A	A/A	A/A	G/G	A/A	G/G	A/A	A/A	A/A	G/G	G/G	A/A	G/G	G/G	A/A	A/A	A/A	A/A	A/A	A/A	A/A	G/G	G/G	A/A	A/A	G/G	G/G	G/G	A/A	G/G	G/G
AX-109035659	G/G	G/G	G/G	G/G	G/G	A/A	A/A	A/A	A/A	G/G	G/G	A/A	A/G	G/G	G/G	G/G	A/A	A/A	A/A	G/G	G/G	G/G	A/G	G/G	A/A	G/G	A/A	G/G	G/G	A/A	A/A	A/A	A/A	A/A	A/A	A/A	G/G	G/G	A/A	A/A	A/A	A/A	G/G	G/G	A/A	G/G	A/A	G/G	G/G
AX-109035713	G/G	C/C	C/C	C/C	C/C	G/G	G/G	G/G	G/G	C/C	C/C	G/G	G/G	C/C	G/G	G/G	G/G	G/G	C/C	G/G	G/G	C/C	G/G	C/C	C/C	C/C	C/C	C/C	G/G	C/C	G/G	G/G	C/C	G/G	C/C	G/G	C/C	C/C	C/C	G/G	G/G	C/C	G/G	C/C	C/G	G/G	G/G	G/G	C/C
AX-109035929	G/G	C/C	G/G	C/C	G/G	C/C	G/G	C/C	C/C	C/C	C/G	C/C	G/G	G/G	C/C	C/C	G/G	C/C	C/C	G/G	C/C	C/C	G/G	G/G	G/G	C/C	G/G	G/G	G/G	G/G	C/C	C/C	G/G	C/C	C/C	C/C	C/C	C/C	G/G	C/C	G/G	C/C	C/C	C/C	C/C	G/G	C/C	G/G	C/C
AX-109036176	A/A	G/G	A/A	A/A	A/A	A/A	G/G	NN	G/G	G/G	G/G	A/A	A/A	A/A	G/G	G/G	A/A	A/A	G/G	G/G	G/G	G/G	A/G	A/A	G/G	A/A	G/G	G/G	A/A	G/G	A/G	A/A	G/G	G/G	A/A	G/G	A/A	G/G	G/G	A/A	A/A	G/G	A/A	A/A	G/G	G/G	A/A	A/A	A/A
AX-109036331	G/G	T/T	G/G	G/G	G/G	T/T	G/G	G/G	T/T	G/G	T/T	T/T	T/T	T/T	T/T	G/G	T/T	G/G	T/T	G/G	G/G	T/T	G/G	T/T	T/T	G/G	T/T	T/T	G/G	T/T	T/G	T/T	T/T	T/T	G/G	T/T	G/G	G/G	NN	G/G	G/G	T/T	T/T	G/G	T/T	G/G	T/T	T/T	G/G
AX-109036550	T/T	T/T	C/C	T/T	C/C	T/T	T/T	C/C	C/C	T/T	T/T	T/T	C/C	C/C	C/C	C/C	T/T	C/C	C/C	T/T	C/C	T/T	T/T	C/C	C/C	C/C	C/C	C/C	T/T	T/T	T/C	T/T	C/C	C/C	T/T	T/T	T/T	C/C	T/T	C/C	C/C	C/C	T/T	C/C	T/T	T/T	T/T	T/T	C/C
AX-109036566	C/C	C/C	C/C	C/C	T/T	C/C	C/C	T/T	C/C	T/T	T/T	T/T	T/C	C/C	T/T	T/T	T/T	T/T	C/C	T/T	T/T	C/C	C/C	T/T	T/T	C/C	T/T	T/T	T/T	C/C	C/C	C/C	C/C	T/T	T/T	C/C	T/T	C/C	C/C	C/C	C/C	C/C	C/C	C/C	T/T	T/T	T/T	C/C	T/T
AX-109036813	C/C	C/C	T/T	C/C	C/C	C/C	C/C	C/C	C/C	C/C	T/T	T/T	C/C	T/T	C/C	C/C	T/T	T/T	T/T	T/T	T/T	C/C	C/C	C/C	T/T	C/C	C/C	C/C	C/C	C/C	T/C	C/C	C/C	C/C	C/C	T/T	C/C	T/T	T/T	T/T	T/T	C/C	C/C	T/T	T/T	T/T	C/C	C/C	T/T
AX-109037016	T/T	G/G	T/T	G/G	G/G	G/G	G/G	G/G	G/G	T/T	T/T	G/G	G/G	G/G	T/T	T/T	G/G	T/T	G/G	T/T	G/G	T/T	T/T	G/G	T/T	T/T	G/G	G/G	T/G	G/G	T/T	T/T	T/T	G/G	G/G	G/G	G/G	G/G	G/G	T/T	T/T	T/T	T/T	G/G	T/G	T/T	G/G	G/G	T/T
AX-109037023	T/T	C/C	C/C	C/C	T/T	T/C	C/C	T/T	C/C	T/T	T/T	T/T	C/C	T/T	T/T	T/T	T/T	T/T	T/T	C/C	C/C	T/T	T/T	T/T	T/T	T/T	C/C	T/T	T/T	T/T	T/C	T/T	T/T	C/C	T/T	C/C	T/T	T/T	T/T	T/T	C/C	T/T	C/C	T/T	C/C	C/C	C/C	T/T	C/C
AX-109037141	C/C	T/T	C/C	C/C	C/C	NN	T/T	C/C	C/C	C/C	C/C	C/C	T/C	C/C	T/T	T/T	C/C	T/T	T/T	NN	T/T	C/C	C/C	C/C	C/C	C/C	C/C	C/C	C/C	C/C	C/C	C/C	T/T	C/C	C/C	C/C	C/C	T/T	C/C	C/C	C/C	C/C	C/C	C/C	C/C	C/C	C/C	C/C	C/C
AX-109037191	NN	C/C	C/C	C/C	A/A	A/A	C/C	C/C	A/A	A/A	C/C	C/C	C/C	C/C	C/C	C/C	A/A	A/A	A/A	C/C	C/C	C/C	NN	C/C	A/A	C/C	C/C	C/C	C/C	A/A	A/C	C/C	A/A	C/C	A/A	A/A	A/A	C/C	A/A	A/A	C/C	A/A	A/A	A/A	C/C	A/A	A/A	C/C	C/C
AX-109037200	C/C	C/C	T/T	T/T	C/C	T/T	T/T	T/T	T/T	C/C	C/C	T/C	T/T	C/C	C/C	C/C	T/T	C/C	C/C	C/C	C/C	T/T	C/C	T/T	T/T	C/C	C/C	T/T	C/C	T/T	C/C	C/C	C/C	T/T	T/T	T/T	T/T	T/T	T/T	C/C	T/T	C/C	C/C	T/T	T/C	T/T	T/T	T/T	T/T
AX-109037434	G/G	G/G	G/G	G/G	G/G	G/G	G/G	G/G	G/G	G/G	G/G	G/G	G/G	G/G	G/G	G/G	G/G	G/G	G/G	G/G	G/G	G/G	G/G	G/G	G/G	G/G	G/G	G/G	G/G	G/G	G/G	G/G	G/G	G/G	G/G	G/G	G/G	G/G	G/G	G/G	G/G	G/G	G/G	G/G	G/G	G/G	G/G	G/G	G/G
AX-109037501	T/T	C/C	T/T	T/T	T/T	T/T	C/C	C/C	C/C	T/T	T/T	C/C	NN	C/C	T/C	T/T	C/C	T/T	T/T	T/T	T/T	T/T	T/T	T/T	C/C	C/C	C/C	C/C	T/T	T/T	T/T	T/T	T/T	C/C	T/T	C/C	T/T	C/C	C/C	T/T	T/T	T/T	T/T	C/C	C/C	C/C	C/C	C/C	C/C
AX-109037552	A/A	A/A	G/G	A/A	G/G	A/G	A/A	A/A	A/A	A/A	A/A	A/A	A/A	A/A	A/A	A/A	G/G	G/G	A/G	A/A	G/G	A/A	A/A	A/A	G/G	G/G	G/G	A/A	G/G	G/G	A/G	A/A	A/A	A/A	G/G	G/G	G/G	G/G	G/G	A/A	G/G	A/A	A/A	A/A	A/A	A/A	G/G	A/A	G/G
AX-109037696	G/G	A/A	A/A	A/A	G/G	A/A	A/A	A/A	G/G	A/A	A/A	G/G	A/G	G/G	G/G	G/G	G/G	G/G	G/G	G/G	A/A	A/A	G/G	G/G	G/G	A/A	G/G	A/A	G/G	G/G	A/A	A/A	G/G	G/G	G/G	G/G	G/G	G/G	G/G	A/A	G/G	G/G	G/G	G/G	G/G	G/G	G/G	A/A	G/G
AX-109037714	A/A	A/A	A/A	A/A	A/A	A/A	G/G	A/A	G/G	A/A	A/A	A/A	G/G	G/G	A/A	A/A	G/G	A/A	G/G	G/G	A/A	G/G	NN	A/A	A/A	A/A	A/A	A/A	A/A	A/A	A/A	A/A	A/A	A/A	G/G	A/A	G/G	G/G	A/A	A/A	A/A	G/G	NN	A/A	A/A	A/A	A/A	A/A	G/G
AX-109037797	G/G	G/G	C/C	C/C	G/G	G/G	C/C	G/G	G/G	C/C	G/G	C/C	C/C	G/G	C/C	G/G	C/C	G/G	C/C	C/C	C/C	G/G	G/G	G/G	C/C	C/C	G/G	C/C	G/G	C/C	C/C	C/C	G/G	C/C	C/C	C/C	C/C	G/G	G/G	G/G	G/G	G/G	C/C	C/C	C/G	G/G	C/C	C/C	G/G
AX-109037868	G/G	A/A	A/A	A/A	G/G	A/G	A/A	A/A	G/G	G/G	A/A	A/A	A/A	A/A	A/A	A/A	G/G	G/G	G/G	A/A	A/A	A/A	G/G	A/A	G/G	A/A	A/A	A/A	A/A	G/G	A/G	A/A	G/G	A/A	G/G	G/G	G/G	A/A	G/G	G/G	A/A	G/G	G/G	G/G	A/A	G/G	G/G	A/A	A/A
AX-109037946	C/C	C/C	C/C	C/C	C/C	C/C	A/A	C/C	C/C	C/C	C/C	A/A	C/C	C/C	C/C	C/C	A/A	A/A	C/C	A/A	A/A	A/A	A/A	A/A	A/A	A/A	A/A	A/A	C/C	A/A	A/A	A/A	A/A	A/A	A/C	C/C	A/A	C/C	A/A	A/A	A/A	A/A	C/C	C/C	C/C	A/A	C/C	C/C	A/A
AX-109037997	G/G	A/A	G/G	A/A	G/G	G/G	G/G	G/G	A/A	A/A	G/G	A/A	A/A	A/A	A/G	G/G	A/A	A/A	G/G	A/A	G/G	G/G	A/A	A/A	G/G	A/A	A/A	A/A	G/G	G/G	A/G	A/A	A/A	G/G	A/A	G/G	A/A	G/G	A/A	A/A	G/G	A/A	A/A	A/G	A/A	A/A	G/G	A/A	G/G
AX-109039261	G/G	G/G	A/A	A/A	A/A	G/G	G/G	G/G	G/G	A/A	A/A	G/G	A/A	A/A	A/G	G/G	G/G	G/G	A/A	G/G	G/G	A/A	G/G	A/A	A/A	A/A	A/A	G/G	G/G	A/A	G/G	G/G	A/A	G/G	A/A	G/G	A/A	G/G	G/G	G/G	G/G	G/G	G/G	A/A	A/G	G/G	G/G	G/G	A/A
AX-109039471	G/G	G/G	A/A	A/A	G/G	A/A	A/A	A/A	G/G	G/G	G/G	G/G	A/A	G/G	G/G	A/A	G/G	A/A	G/G	A/A	A/A	A/A	NN	G/G	A/A	A/A	A/A	A/A	A/A	A/A	A/G	G/G	A/A	A/A	G/G	G/G	G/G	A/A	A/A	G/G	A/A	G/G	A/A	G/G	G/G	G/G	G/G	A/A	A/A
AX-109039846	G/G	G/G	G/G	G/G	G/G	G/G	G/G	G/G	G/G	G/G	G/G	A/A	G/G	G/G	G/G	G/G	G/G	NN	G/G	G/G	G/G	G/G	G/G	G/G	A/A	G/G	A/A	G/G	G/G	G/G	G/G	G/G	G/G	G/G	G/G	G/G	G/G	G/G	G/G	G/G	G/G	G/G	A/A	A/A	G/G	G/G	G/G	G/G	G/G
AX-109039913	G/G	A/A	G/G	A/A	A/A	A/A	A/A	G/G	A/A	A/A	A/G	G/G	A/A	G/G	A/G	A/A	G/G	A/A	G/G	A/A	G/G	G/G	A/G	A/A	G/G	A/A	A/A	G/G	G/G	G/G	A/A	A/A	A/A	A/A	G/G	G/G	G/G	G/G	A/A	A/A	A/A	A/A	A/A	A/A	G/G	G/G	G/G	A/A	G/G
AX-109040288	T/T	T/T	C/C	T/T	C/C	C/C	C/C	T/T	T/T	C/C	C/C	T/T	T/T	C/C	T/T	T/T	C/C	C/C	T/T	T/T	T/T	C/C	NN	C/C	C/C	T/T	C/C	C/C	C/C	T/T	C/C	C/C	C/C	T/T	T/T	T/T	T/T	T/T	T/T	T/T	T/T	C/C	C/C	C/C	C/C	C/C	C/C	T/T	C/C
AX-109040568	C/C	T/T	C/C	T/T	T/T	T/T	T/T	T/T	C/C	T/T	T/T	T/T	T/T	T/C	C/C	C/C	T/T	C/C	T/T	T/T	C/C	T/T	NN	C/C	C/C	C/C	T/T	C/C	C/C	T/T	T/C	C/C	C/C	C/C	C/C	C/C	C/C	C/C	T/T	T/T	T/T	T/T	C/C	C/C	C/C	C/C	C/C	C/C	C/C
AX-109040618	T/T	C/C	T/T	C/C	C/C	T/C	T/T	C/C	T/T	C/C	C/C	T/T	T/T	C/C	T/C	C/C	C/C	T/T	C/C	C/C	T/T	T/T	C/C	C/C	C/C	C/C	C/C	T/T	C/C	C/C	C/C	C/C	T/T	T/T	C/C	T/T	C/C	C/C	C/C	C/C	C/C	T/T	T/T	C/C	T/C	T/T	T/T	T/T	C/C
AX-109040704	A/A	A/A	A/A	A/A	G/G	G/G	G/G	G/G	G/G	G/G	A/G	A/A	G/G	A/A	G/G	A/A	A/G	G/G	A/A	G/G	A/A	G/G	G/G	G/G	A/A	A/A	A/A	G/G	G/G	A/A	G/G	G/G	G/G	A/A	A/A	A/A	A/A	A/A	G/G	A/A	A/A	G/G	G/G	G/G	A/A	A/A	A/A	G/G	G/G
AX-109040901	C/C	T/T	C/C	T/T	C/C	C/C	C/C	T/T	T/T	T/T	T/C	T/T	C/C	C/C	T/C	T/T	C/C	T/T	T/T	T/T	C/C	T/T	C/C	C/C	T/T	C/C	C/C	C/C	C/C	T/T	T/C	T/T	C/C	T/T	T/T	T/T	T/T	T/T	C/C	T/T	C/C	T/T	T/T	C/C	C/C	C/C	NN	C/C	T/T
AX-109041147	C/C	C/C	T/T	T/T	C/C	T/T	T/T	T/T	C/C	C/C	C/C	C/C	T/T	C/C	C/C	T/T	C/C	T/T	C/C	T/T	T/T	T/T	C/C	C/C	T/T	T/T	C/C	C/C	T/T	T/T	T/T	T/T	T/T	C/C	C/C	C/C	C/C	T/T	T/T	C/C	T/T	C/C	T/T	C/C	C/C	C/C	C/C	C/C	T/T
AX-109041223	A/A	G/G	A/A	G/G	G/G	G/G	G/G	G/G	G/G	A/A	A/A	G/G	G/G	G/G	A/A	A/A	G/G	NN	G/G	A/A	G/G	A/A	A/A	G/G	A/A	A/A	G/G	G/G	G/G	G/G	A/A	A/A	A/A	G/G	G/G	G/G	G/G	G/G	G/G	A/A	A/A	A/A	A/A	G/G	A/G	A/A	G/G	G/G	A/A
AX-109042166	C/C	C/C	C/C	C/C	T/T	T/T	C/C	C/C	T/T	C/C	T/T	T/T	T/T	T/T	T/C	C/C	C/C	T/T	C/C	C/C	C/C	C/C	T/T	T/T	C/C	C/C	T/T	C/C	C/C	C/C	T/T	T/T	T/T	T/T	T/T	T/T	T/T	C/C	C/C	T/T	T/T	C/C	T/T	T/T	T/C	T/T	T/T	C/C	T/T
AX-109042411	C/C	C/C	C/C	C/C	C/C	C/C	C/C	C/C	C/C	C/C	C/C	C/C	C/C	C/C	C/C	C/C	C/C	C/C	C/C	C/C	G/G	C/C	C/C	C/C	C/C	C/C	C/C	C/C	G/G	C/C	C/C	C/C	C/C	C/C	C/C	C/C	C/C	C/C	C/C	C/C	C/C	C/C	C/C	G/G	C/C	C/C	C/C	C/C	C/C
AX-109043743	G/G	G/G	T/T	G/G	T/T	T/T	T/T	G/G	G/G	T/T	T/T	G/G	G/G	T/T	G/G	G/G	T/T	T/T	G/G	G/G	G/G	T/T	G/G	T/T	T/T	G/G	T/T	T/T	T/T	G/G	T/T	T/T	T/T	G/G	G/G	G/G	G/G	G/G	G/G	G/G	T/T	T/T	T/T	T/T	T/T	T/T	T/T	G/G	T/T
AX-109044401	A/A	A/A	G/G	G/G	A/A	A/A	A/A	A/A	G/G	A/A	A/A	A/A	A/A	A/A	A/A	A/A	G/G	G/G	G/G	G/G	G/G	A/A	G/G	G/G	G/G	A/A	G/G	G/G	G/G	G/G	G/G	G/G	A/A	A/A	G/G	A/A	G/G	A/A	G/G	G/G	A/A	G/G	A/A	G/G	G/G	A/A	A/A	G/G	A/A
AX-109048256	A/A	A/A	C/C	A/A	A/A	A/C	A/A	C/C	A/A	A/A	C/C	C/C	A/A	C/C	A/A	A/A	C/C	C/C	A/A	C/C	C/C	A/A	A/C	C/C	C/C	A/A	A/A	A/A	A/A	C/C	C/C	C/C	A/A	C/C	C/C	A/A	C/C	A/A	C/C	C/C	A/A	A/A	A/A	A/A	A/A	A/A	A/A	C/C	A/A
AX-109048358	T/T	T/T	T/T	T/T	C/C	C/C	C/C	T/T	C/C	C/C	C/C	T/T	T/T	C/C	T/T	T/T	T/T	T/C	C/C	T/T	T/T	T/T	C/C	T/T	C/C	C/C	T/T	T/T	T/T	C/C	T/C	C/C	T/T	T/T	C/C	C/C	C/C	C/C	C/C	C/C	C/C	C/C	C/C	C/C	T/C	C/C	C/C	C/C	T/T
AX-109048646	C/C	C/C	C/C	C/C	T/T	T/T	T/T	T/T	T/T	T/T	T/C	C/C	T/T	C/C	T/T	C/C	T/C	T/T	C/C	T/T	C/C	T/T	T/T	T/T	C/C	C/C	C/C	T/T	T/T	C/C	T/T	T/T	T/T	C/C	C/C	C/C	C/C	C/C	T/T	C/C	C/C	T/T	T/T	T/T	C/C	C/C	C/C	T/T	T/T
AX-109050147	T/T	T/T	C/C	C/C	T/T	T/C	C/C	T/T	T/T	C/C	T/T	C/C	C/C	T/T	C/C	T/T	C/C	T/T	C/C	C/C	T/T	T/T	T/T	T/T	C/C	C/C	T/T	C/C	T/T	C/C	C/C	C/C	T/T	C/C	C/C	C/C	C/C	T/T	T/T	T/T	T/T	T/T	C/C	C/C	T/C	T/T	C/C	C/C	T/T
AX-109051097	G/G	A/A	G/G	G/G	G/G	G/G	A/A	G/G	G/G	G/G	G/G	G/G	A/G	G/G	A/A	A/A	G/G	A/A	A/A	G/G	A/A	G/G	G/G	G/G	G/G	G/G	G/G	G/G	G/G	G/G	G/G	G/G	A/A	G/G	G/G	G/G	G/G	A/A	G/G	G/G	G/G	G/G	G/G	G/G	G/G	G/G	G/G	G/G	G/G
AX-109051727	G/G	G/G	A/A	G/G	G/G	G/G	G/G	G/G	G/G	G/G	A/G	A/A	G/G	A/A	NN	G/G	A/A	G/G	A/A	A/A	G/G	G/G	G/G	G/G	A/A	G/G	G/G	G/G	G/G	G/G	A/G	G/G	G/G	G/G	A/A	A/A	A/A	A/A	A/A	A/A	A/A	G/G	G/G	A/A	A/A	A/A	A/A	G/G	A/A
AX-109051958	T/T	T/T	T/T	T/T	T/T	T/T	T/T	T/T	T/T	T/T	T/T	T/T	T/T	T/T	T/T	T/T	T/T	T/T	T/T	T/T	T/T	T/T	T/T	T/T	T/T	T/T	T/T	T/T	T/T	T/T	T/T	T/T	T/T	T/T	T/T	T/T	T/T	T/T	T/T	T/T	T/T	T/T	T/T	T/T	T/T	T/T	T/T	T/T	T/T
AX-109053364	G/G	G/G	T/T	T/T	G/G	T/T	T/T	T/T	G/G	G/G	G/G	G/G	T/T	G/G	G/G	T/T	G/G	T/T	G/G	T/T	T/T	T/T	G/G	G/G	T/T	T/T	G/G	G/G	T/T	T/T	T/T	T/T	T/T	G/G	G/G	G/G	G/G	T/T	T/T	G/G	T/T	G/G	T/T	G/G	G/G	G/G	G/G	G/G	T/T
AX-109054051	T/T	T/T	T/T	T/T	T/T	A/A	A/A	A/A	A/A	T/T	T/T	A/A	A/A	T/T	T/T	T/T	A/A	A/A	A/A	T/T	T/T	T/T	A/A	T/T	A/A	T/T	A/A	T/T	T/T	A/A	A/A	A/A	A/A	A/A	A/A	A/A	T/T	T/T	A/A	A/A	A/A	A/A	T/T	T/T	A/A	T/T	A/A	T/T	T/T
AX-109054060	A/G	A/A	A/A	G/G	A/A	A/G	A/A	A/G	A/G	A/A	A/A	G/G	A/A	A/G	A/A	A/G	A/A	A/A	G/G	G/G	G/G	A/A	A/A	A/A	A/G	A/A	A/G	G/G	G/G	A/G	A/A	A/A	A/A	G/G	G/G	A/A	G/G	A/A	A/G	A/A	A/A	A/A	A/A	A/G	A/A	A/A	A/A	A/A	A/G
AX-109056435	A/A	A/A	G/G	G/G	A/A	G/G	G/G	G/G	A/A	A/A	A/A	A/A	G/G	A/A	A/A	G/G	A/A	G/G	A/A	G/G	G/G	G/G	A/A	A/A	G/G	G/G	A/A	A/A	G/G	G/G	G/G	G/G	G/G	A/A	A/A	A/A	A/A	G/G	G/G	A/A	G/G	A/A	G/G	A/A	A/A	A/A	A/A	A/A	G/G
AX-109056654	G/G	G/G	T/T	G/G	T/T	G/G	T/T	T/T	G/G	T/T	T/T	G/G	G/G	T/T	T/G	G/G	T/T	T/T	G/G	T/T	T/T	T/T	G/G	G/G	T/T	G/G	G/G	T/T	G/G	T/T	T/T	T/T	T/T	T/T	G/G	G/G	G/G	G/G	T/T	G/G	G/G	T/T	T/T	T/T	T/T	T/T	G/G	G/G	T/T
AX-109057280	A/A	A/A	A/A	A/A	A/A	A/A	A/A	A/A	A/A	C/C	C/C	C/C	C/C	A/A	A/A	A/A	A/A	A/A	A/A	A/A	A/A	A/A	A/A	A/A	A/A	A/A	C/C	A/A	A/A	A/A	A/A	A/A	A/A	A/A	A/A	A/A	A/A	A/A	A/A	C/C	A/A	A/A	C/C	A/A	A/A	A/A	A/A	A/A	A/A
AX-109057544	T/T	T/T	C/C	T/T	T/T	T/T	T/T	C/C	T/T	T/T	T/T	C/C	T/T	T/T	T/T	T/T	C/C	C/C	C/C	T/T	C/C	C/C	T/T	C/C	T/T	T/T	T/T	C/C	C/C	T/T	T/T	T/T	C/C	T/T	T/T	T/T	T/T	T/T	T/T	T/T	T/T	T/T	T/T	T/T	T/T	T/T	T/T	T/T	T/T
AX-109058428	T/T	C/C	T/T	C/C	C/C	T/T	C/C	T/T	T/T	C/C	C/C	T/C	C/C	C/C	C/C	T/T	C/C	T/T	T/T	T/T	C/C	C/C	C/C	T/T	T/T	C/C	T/T	T/T	C/C	C/C	C/C	C/C	C/C	T/T	T/T	C/C	T/T	T/T	C/C	C/C	C/C	C/C	C/C	T/T	T/T	C/C	C/C	C/C	T/T
AX-109060737	C/C	C/C	T/T	C/C	T/T	T/T	C/C	C/C	C/C	C/C	NN	C/C	C/C	C/C	C/C	C/C	T/T	T/T	T/T	C/C	T/T	C/C	T/C	C/C	T/T	T/T	T/T	C/C	T/T	T/T	T/C	C/C	C/C	C/C	T/T	T/T	T/T	T/T	T/T	C/C	T/T	C/C	C/C	C/C	C/C	C/C	T/T	C/C	T/T
AX-109061112	T/T	C/C	T/T	C/C	C/C	C/C	C/C	C/C	T/T	C/C	C/C	T/T	T/T	C/C	C/C	C/C	C/C	T/T	C/C	C/C	C/C	T/T	C/C	T/T	T/T	T/T	C/C	C/C	C/C	C/C	C/C	C/C	T/T	T/T	C/C	T/T	C/C	C/C	C/C	C/C	C/C	C/C	T/T	C/C	C/C	C/C	T/T	C/C	C/C
AX-109062065	G/G	G/G	A/A	A/A	G/G	A/A	A/A	A/A	G/G	G/G	G/G	G/G	A/A	G/G	G/G	A/A	G/G	A/A	G/G	A/A	A/A	A/A	G/G	G/G	A/A	A/A	G/G	G/G	A/A	A/A	A/A	A/A	A/A	G/G	G/G	G/G	G/G	A/A	A/A	G/G	A/A	G/G	A/A	G/G	G/G	G/G	G/G	G/G	A/A
AX-109063499	G/G	G/G	A/A	A/A	A/A	NN	A/A	G/G	G/G	NN	A/A	G/G	A/A	A/A	G/G	G/G	G/G	A/A	A/A	G/G	A/A	G/G	A/A	G/G	G/G	G/G	G/G	A/A	A/A	A/A	A/A	A/A	A/A	A/A	A/A	A/A	A/A	G/G	A/A	A/A	A/A	A/A	A/A	G/G	G/G	G/G	G/G	G/G	A/A
AX-109065107	T/T	T/T	C/C	T/T	T/T	T/T	T/T	T/T	T/T	T/T	T/C	C/C	T/T	C/C	T/C	T/T	C/C	T/T	C/C	T/T	T/T	T/T	T/C	T/T	C/C	T/T	T/T	T/T	T/T	C/C	T/T	T/T	T/T	T/T	C/C	C/C	C/C	T/T	T/T	C/C	C/C	T/T	C/C	T/T	C/C	C/C	T/T	C/C	C/C
AX-109067446	T/T	T/T	C/C	T/T	T/T	T/C	T/T	C/C	T/T	T/T	T/C	C/C	T/T	C/C	T/T	T/T	C/C	C/C	T/T	C/C	C/C	T/T	NN	C/C	C/C	T/T	T/T	T/T	T/T	C/C	C/C	C/C	T/T	C/C	C/C	T/T	C/C	T/T	C/C	C/C	T/T	T/T	T/T	T/T	T/T	T/T	T/T	C/C	T/T
AX-109067989	T/T	T/T	T/T	T/T	C/C	C/C	C/C	C/C	C/C	C/C	C/C	T/T	C/C	T/T	C/C	T/T	NN	C/C	T/T	C/C	T/T	C/C	C/C	C/C	T/T	T/T	T/T	C/C	C/C	T/T	C/C	C/C	C/C	T/T	T/T	T/T	T/T	T/T	C/C	T/T	T/T	C/C	C/C	C/C	T/T	T/T	T/T	C/C	C/C
AX-109068105	T/T	G/G	G/G	T/T	T/T	T/T	T/T	G/G	T/T	T/T	T/G	T/T	G/G	T/T	T/T	T/T	T/T	T/T	G/G	T/T	G/G	G/G	G/G	T/T	G/G	G/G	G/G	G/G	G/G	T/T	T/G	T/T	G/G	G/G	G/G	G/G	G/G	T/T	T/T	G/G	G/G	T/T	T/T	T/T	T/T	T/T	G/G	T/T	G/G
AX-109070080	C/C	G/G	C/C	G/G	C/C	G/G	G/G	G/G	C/C	G/G	C/C	C/C	G/G	G/G	C/G	C/C	C/C	G/G	G/G	C/C	C/C	G/G	C/C	G/G	C/C	C/C	C/C	C/C	G/G	C/C	C/G	C/C	C/C	C/C	G/G	C/C	G/G	C/C	C/C	C/C	G/G	C/C	G/G	C/C	C/G	G/G	C/C	C/C	C/C
AX-109070137	A/A	A/A	A/A	A/A	A/A	A/G	G/G	A/A	A/A	A/A	A/A	G/G	A/A	G/G	G/G	G/G	G/G	G/G	A/A	G/G	G/G	G/G	G/G	G/G	G/G	G/G	A/A	G/G	A/A	G/G	G/G	G/G	G/G	G/G	G/G	A/A	G/G	A/A	G/G	G/G	G/G	G/G	A/A	A/A	G/G	G/G	A/A	A/A	G/G
AX-109071338	C/C	T/T	T/T	T/T	C/C	T/T	T/T	T/T	C/C	C/C	T/C	C/C	T/T	T/T	T/T	T/T	C/C	C/C	T/T	T/T	C/C	T/T	T/C	T/T	C/C	T/T	T/T	C/C	C/C	T/T	T/C	T/T	C/C	T/T	C/C	C/C	C/C	T/T	C/C	C/C	T/T	C/C	C/C	T/T	T/T	C/C	C/C	T/T	T/T
AX-109072120	G/G	G/G	G/G	G/G	G/G	A/G	G/G	G/G	A/A	A/A	A/A	A/A	A/A	G/G	A/A	A/A	G/G	A/A	A/A	G/G	G/G	A/A	G/G	G/G	G/G	A/A	G/G	G/G	A/A	A/A	A/G	A/A	A/A	G/G	A/A	G/G	A/A	A/A	A/A	A/A	G/G	A/A	A/A	G/G	G/G	G/G	G/G	G/G	G/G
AX-109072257	A/A	A/A	A/A	G/G	NN	A/A	G/G	A/A	A/A	G/G	A/A	G/G	G/G	A/A	G/G	G/G	G/G	A/A	G/G	G/G	G/G	A/A	A/A	A/A	G/G	G/G	A/A	A/A	A/A	G/G	G/G	G/G	A/A	G/G	G/G	G/G	G/G	A/A	A/A	A/A	A/A	A/A	G/G	A/A	A/G	A/A	G/G	G/G	A/A
AX-109072775	G/G	G/G	A/A	A/A	G/G	A/A	A/A	A/A	G/G	G/G	G/G	G/G	A/A	G/G	G/G	A/A	G/G	A/A	G/G	A/A	A/A	A/A	G/G	G/G	A/A	A/A	G/G	G/G	A/A	A/A	A/A	A/A	A/A	G/G	G/G	G/G	G/G	A/A	A/A	G/G	A/A	G/G	A/A	G/G	G/G	G/G	G/G	G/G	A/A
AX-109072967	A/A	G/G	G/G	G/G	A/A	A/A	G/G	G/G	A/A	A/A	G/G	G/G	G/G	G/G	G/G	NN	A/A	A/A	A/A	G/G	G/G	G/G	A/A	G/G	A/A	G/G	G/G	G/G	G/G	A/A	A/G	G/G	A/A	G/G	A/A	A/A	A/A	G/G	A/A	A/A	G/G	A/A	A/A	A/A	G/G	A/A	A/A	G/G	G/G
AX-109073823	A/A	A/A	G/G	G/G	A/A	G/G	G/G	G/G	A/A	A/A	A/A	A/A	G/G	A/A	A/A	G/G	A/A	G/G	A/A	G/G	G/G	G/G	A/A	A/A	G/G	G/G	A/A	A/A	G/G	G/G	G/G	G/G	G/G	A/A	A/A	A/A	A/A	G/G	G/G	A/A	G/G	A/A	G/G	A/A	A/A	A/A	A/A	NN	G/G
AX-109074021	T/T	T/T	G/G	T/T	G/G	T/T	T/T	T/T	G/G	G/G	T/T	G/G	T/G	G/G	NN	T/T	T/T	T/T	G/G	T/T	G/G	T/T	G/G	T/T	T/T	T/T	G/G	T/T	G/G	T/T	T/T	T/T	G/G	T/T	G/G	T/T	G/G	G/G	G/G	G/G	G/G	G/G	G/G	G/G	G/G	G/G	T/T	G/G	G/G
AX-109074712	T/T	T/T	T/T	T/T	T/T	NN	A/A	T/T	T/T	T/T	T/T	A/A	T/T	T/T	T/T	A/T	A/A	A/A	T/T	A/A	A/A	A/A	A/A	A/A	A/A	A/A	A/A	A/A	T/T	A/A	A/A	A/A	A/A	A/A	A/T	T/T	A/A	T/T	A/A	A/A	A/A	A/A	T/T	T/T	T/T	A/A	T/T	T/T	A/A
AX-109074927	T/T	C/C	T/T	T/T	T/T	NN	C/C	T/T	T/T	T/T	T/T	T/T	T/C	T/T	C/C	C/C	T/T	C/C	C/C	T/T	T/T	T/T	T/T	T/T	T/T	T/T	T/T	T/T	T/T	T/T	T/T	T/T	C/C	T/T	T/T	T/T	T/T	C/C	T/T	T/T	T/T	T/T	T/T	T/T	T/T	T/T	T/T	T/T	T/T
AX-109074971	C/C	T/T	C/C	C/C	C/C	C/C	T/T	C/C	C/C	C/C	C/C	C/C	T/C	C/C	T/T	T/T	C/C	T/T	T/T	C/C	T/T	C/C	C/C	C/C	C/C	C/C	C/C	C/C	C/C	C/C	C/C	C/C	T/T	C/C	C/C	C/C	C/C	T/T	C/C	C/C	C/C	C/C	C/C	C/C	C/C	C/C	C/C	C/C	C/C
AX-109076644	T/T	T/T	T/T	T/T	T/T	T/T	T/T	T/T	T/T	C/C	T/T	T/T	T/T	T/T	T/T	T/T	T/T	T/T	T/T	C/C	C/C	T/T	NN	T/T	T/T	T/T	C/C	T/T	T/T	C/C	T/C	T/T	T/T	C/C	T/T	C/C	T/T	T/T	C/C	C/C	T/T	T/T	C/C	T/T	T/T	T/T	T/T	T/T	T/T
AX-109076663	A/A	A/A	A/A	A/A	G/G	G/G	G/G	G/G	G/G	G/G	A/G	A/A	G/G	A/A	G/G	A/A	A/G	G/G	A/A	G/G	A/A	G/G	G/G	G/G	A/A	A/A	A/A	G/G	G/G	A/A	G/G	G/G	G/G	A/A	A/A	A/A	A/A	A/A	G/G	A/A	A/A	G/G	G/G	G/G	A/A	A/A	A/A	G/G	G/G
AX-109076664	T/T	C/C	C/C	C/C	T/T	T/C	C/C	T/T	C/C	T/T	T/T	T/T	C/C	T/T	T/T	T/T	T/T	T/T	T/T	C/C	C/C	T/T	T/T	T/T	T/T	T/T	C/C	T/T	T/T	T/T	T/C	NN	T/T	C/C	T/T	C/C	T/T	T/T	T/T	T/T	C/C	T/T	C/C	T/T	C/C	C/C	C/C	T/T	C/C
AX-109077261	G/G	G/G	G/G	G/G	G/G	G/G	A/A	G/G	G/G	G/G	G/G	A/A	G/G	A/A	A/A	A/A	A/A	A/A	G/G	A/A	A/A	A/A	A/A	A/A	NN	A/A	G/G	A/A	G/G	A/A	A/A	A/A	A/A	A/A	A/A	G/G	A/A	G/G	A/A	G/G	A/A	A/A	G/G	G/G	A/A	A/A	G/G	G/G	A/A
AX-109077353	G/G	A/A	G/G	G/G	A/A	A/A	A/A	A/A	A/A	A/A	A/A	A/A	G/G	G/G	G/G	G/G	A/A	A/A	A/A	NN	G/G	A/A	A/A	A/A	G/G	A/A	G/G	G/G	G/G	A/A	A/A	A/A	A/A	G/G	NN	G/G	G/G	G/G	A/A	G/G	G/G	A/A	A/A	A/A	G/G	G/G	G/G	A/A	A/A
AX-109077950	A/A	C/C	A/A	A/A	NN	A/C	C/C	A/A	A/A	A/A	A/A	A/A	A/C	A/A	C/C	C/C	A/A	C/C	C/C	A/A	A/A	A/A	A/A	A/A	A/A	A/A	A/A	A/A	A/A	A/A	A/A	A/A	C/C	A/A	A/A	A/A	A/A	C/C	A/A	A/A	A/A	A/A	A/A	A/A	A/A	A/A	A/A	A/A	A/A
AX-109079569	T/T	G/G	T/T	G/G	G/G	T/G	G/G	G/G	G/G	T/T	T/T	G/G	G/G	T/T	T/T	T/T	G/G	T/T	G/G	T/T	T/T	T/T	T/T	G/G	T/T	G/G	T/T	G/G	T/T	G/G	T/G	G/G	T/T	T/T	G/G	G/G	G/G	G/G	G/G	T/T	T/T	T/T	T/T	T/T	T/T	T/T	G/G	G/G	T/T
AX-109081531	G/G	G/G	A/A	G/G	G/G	A/G	G/G	A/A	G/G	G/G	A/G	A/A	G/G	A/A	G/G	G/G	A/A	A/A	G/G	A/A	A/A	G/G	A/A	A/A	A/A	G/G	G/G	G/G	G/G	A/A	A/A	A/A	G/G	A/A	A/A	G/G	A/A	G/G	A/A	A/A	G/G	G/G	G/G	G/G	G/G	G/G	G/G	A/A	G/G
AX-109081621	T/T	G/G	T/T	G/G	T/T	G/G	G/G	G/G	G/G	T/T	T/T	T/T	T/T	G/G	G/G	G/G	G/G	G/G	G/G	G/G	G/G	T/T	T/T	G/G	G/G	G/G	G/G	T/T	G/G	G/G	T/G	G/G	G/G	G/G	G/G	G/G	G/G	G/G	G/G	G/G	T/T	G/G	G/G	G/G	G/G	G/G	G/G	G/G	G/G
AX-109081894	A/A	G/G	A/A	G/G	G/G	G/G	G/G	G/G	A/A	G/G	G/G	A/A	A/A	G/G	G/G	G/G	G/G	A/A	G/G	G/G	G/G	A/A	G/G	A/A	A/A	A/A	G/G	G/G	G/G	G/G	G/G	G/G	A/A	A/A	G/G	A/A	G/G	G/G	G/G	G/G	G/G	G/G	A/A	G/G	G/G	G/G	A/A	G/G	G/G
AX-109082049	T/T	C/C	T/T	NN	C/C	C/C	C/C	C/C	C/C	C/C	C/C	C/C	T/T	T/T	T/T	T/T	C/C	C/C	C/C	C/C	T/T	C/C	C/C	C/C	T/T	C/C	T/T	T/T	T/T	C/C	C/C	C/C	C/C	T/T	T/T	T/T	T/T	T/T	C/C	T/T	T/T	C/C	C/C	C/C	T/T	T/T	T/T	C/C	C/C
AX-109082592	T/T	T/T	C/C	T/T	T/T	T/T	T/T	T/T	C/C	T/T	T/T	T/T	T/T	C/C	T/T	T/T	C/C	T/T	T/T	T/T	C/C	T/T	C/C	C/C	T/T	C/C	C/C	C/C	C/C	T/T	T/C	C/C	C/C	T/T	T/T	T/T	T/T	C/C	C/C	T/T	T/T	T/T	T/T	T/T	T/T	T/T	T/T	C/C	T/T
AX-109082649	A/A	G/G	A/A	G/G	G/G	G/G	G/G	G/G	A/A	G/G	G/G	A/A	A/A	G/G	G/G	G/G	G/G	A/A	G/G	G/G	G/G	A/A	G/G	A/A	A/A	A/A	G/G	G/G	G/G	G/G	G/G	G/G	A/A	A/A	G/G	A/A	G/G	G/G	G/G	G/G	G/G	G/G	A/A	G/G	G/G	G/G	A/A	G/G	G/G
AX-109082816	A/A	A/A	A/A	A/A	A/A	A/A	A/A	A/A	A/A	A/A	A/A	A/A	A/A	A/A	A/A	A/A	A/A	G/G	A/A	A/A	G/G	A/A	A/A	G/G	A/A	A/A	A/A	A/A	A/A	A/A	A/A	A/A	A/A	A/A	A/A	A/A	A/A	A/A	A/A	A/A	A/A	A/A	A/A	A/A	A/A	A/A	A/A	A/A	A/A
AX-109083152	NN	NN	G/G	G/G	A/A	A/G	A/A	G/G	A/A	A/G	A/G	A/A	NN	A/A	A/A	A/A	A/A	A/A	A/A	A/A	NN	G/G	A/A	A/A	A/A	A/G	A/G	A/A	A/A	A/A	A/G	A/A	A/A	A/A	A/A	A/A	A/A	A/A	A/A	A/G	NN	A/A	NN	A/A	G/G	NN	NN	NN	A/A
AX-109083824	G/G	G/G	A/A	G/G	A/A	A/A	A/A	G/G	G/G	A/A	A/A	G/G	G/G	A/A	G/G	G/G	A/A	A/A	G/G	G/G	G/G	A/A	G/G	A/A	A/A	G/G	A/A	A/A	A/A	G/G	A/A	A/A	A/A	G/G	G/G	G/G	G/G	G/G	G/G	G/G	A/A	A/A	A/A	A/A	A/A	A/A	A/A	G/G	A/A
AX-109084094	C/C	C/C	C/C	C/C	C/C	NN	G/G	C/C	C/C	C/C	C/C	G/G	C/C	G/G	G/G	G/G	G/G	G/G	C/C	G/G	G/G	G/G	G/G	G/G	G/G	G/G	C/C	G/G	C/C	G/G	G/G	G/G	G/G	G/G	G/G	C/C	G/G	C/C	G/G	G/G	G/G	G/G	C/C	C/C	G/G	G/G	C/C	C/C	G/G
AX-109084529	G/G	G/G	G/G	G/G	A/A	G/G	G/G	G/G	A/A	A/A	G/G	G/G	A/A	G/G	G/G	G/G	G/G	G/G	G/G	A/A	A/A	G/G	A/A	G/G	G/G	G/G	A/A	G/G	G/G	G/G	A/G	G/G	G/G	G/G	A/A	A/A	A/A	G/G	A/A	G/G	A/A	A/A	G/G	A/G	G/G	G/G	A/A	G/G	G/G
AX-109086328	G/G	A/A	G/G	G/G	G/G	A/G	A/A	G/G	G/G	G/G	G/G	G/G	A/G	G/G	A/A	A/A	G/G	A/A	A/A	G/G	G/G	G/G	G/G	G/G	G/G	G/G	G/G	G/G	G/G	G/G	G/G	G/G	A/A	G/G	G/G	G/G	G/G	A/A	G/G	G/G	G/G	G/G	G/G	G/G	G/G	G/G	G/G	G/G	G/G
AX-109086566	A/A	A/A	C/C	A/A	A/A	A/A	A/A	A/A	A/A	A/A	C/C	C/C	A/A	C/C	A/A	A/A	C/C	C/C	C/C	C/C	C/C	A/A	A/C	A/A	C/C	A/A	A/A	A/A	A/A	A/A	A/C	A/A	A/A	A/A	A/A	C/C	A/A	C/C	C/C	C/C	C/C	A/A	A/A	C/C	C/C	C/C	A/A	A/A	C/C
AX-109088207	A/A	A/A	A/A	A/A	A/A	A/A	A/A	A/A	A/A	A/A	A/A	A/A	A/A	A/A	A/A	A/A	A/A	A/A	A/A	A/A	A/A	A/A	A/A	A/A	A/A	A/A	A/A	A/A	A/A	A/A	A/A	A/A	A/A	A/A	A/A	A/A	A/A	A/A	A/A	A/A	A/A	A/A	A/A	A/A	A/A	A/A	A/A	A/A	A/A
AX-109088307	T/T	C/C	T/T	T/T	C/C	T/T	T/T	T/T	C/C	C/C	T/C	T/T	C/C	T/C	C/C	C/C	T/T	T/T	C/C	T/T	C/C	T/T	T/T	C/C	C/C	T/T	T/T	C/C	C/C	T/T	T/T	T/T	T/T	T/T	T/T	T/T	T/T	C/C	T/T	C/C	C/C	C/C	T/T	C/C	C/C	C/C	T/T	T/T	C/C
AX-109088524	T/T	G/G	T/T	G/G	T/T	T/T	T/T	G/G	G/G	G/G	G/G	T/T	T/T	G/G	T/T	T/T	G/G	T/T	G/G	G/G	T/T	T/T	G/G	T/T	T/T	T/T	G/G	T/T	G/G	G/G	G/G	G/G	T/T	T/T	G/G	T/T	G/G	G/G	G/G	G/G	G/G	T/T	T/T	G/G	T/G	G/G	T/T	G/G	G/G
AX-109092092	G/G	G/G	G/G	G/G	G/G	C/C	G/G	C/C	G/G	G/G	G/G	C/C	G/G	C/C	G/G	G/G	C/C	C/C	G/G	C/C	C/C	G/G	C/C	C/C	C/C	G/G	G/G	G/G	G/G	C/C	C/C	C/C	G/G	C/C	C/C	G/G	C/C	C/C	C/C	C/C	G/G	G/G	G/G	G/G	G/G	G/G	G/G	C/C	G/G
AX-109092938	T/T	C/C	C/C	T/T	C/C	T/C	C/C	T/T	T/T	C/C	C/C	C/C	T/T	C/C	C/C	T/T	C/C	C/C	T/T	T/T	T/T	C/C	C/C	C/C	T/T	C/C	T/T	T/T	T/T	T/T	C/C	C/C	C/C	T/T	T/T	C/C	T/T	C/C	T/T	C/C	C/C	C/C	C/C	T/T	T/T	C/C	C/C	C/C	T/T
AX-109100167	G/G	C/C	G/G	C/C	C/C	G/G	C/C	C/C	G/G	G/G	G/G	C/C	G/G	C/C	G/G	C/C	C/C	C/C	C/C	G/G	C/C	C/C	G/G	G/G	C/C	C/C	C/C	C/C	G/G	C/C	G/G	G/G	G/G	C/C	C/C	C/C	C/C	G/G	C/C	C/C	G/G	C/C	G/G	C/C	C/C	C/C	C/C	C/C	C/C
AX-109100874	T/T	T/T	T/T	T/T	C/C	C/C	C/C	C/C	C/C	C/C	C/C	T/T	C/C	T/T	C/C	T/T	T/T	C/C	T/T	C/C	T/T	C/C	C/C	C/C	T/T	C/C	T/T	C/C	C/C	T/T	C/C	C/C	C/C	T/T	T/T	T/T	T/T	NN	C/C	T/T	T/T	T/T	C/C	C/C	T/T	T/T	NN	C/C	C/C
AX-109102436	A/A	A/A	G/G	G/G	G/G	A/G	A/A	A/A	A/A	A/A	A/A	A/A	A/A	A/A	A/A	G/G	A/A	G/G	G/G	G/G	G/G	G/G	A/G	G/G	A/A	A/A	A/A	A/A	G/G	G/G	A/G	A/A	G/G	A/A	G/G	A/A	G/G	A/A	A/A	A/A	G/G	G/G	A/A	A/A	A/A	A/A	A/A	A/A	A/A
AX-109102612	G/G	A/A	G/G	G/G	G/G	A/G	A/A	G/G	G/G	G/G	G/G	G/G	A/G	G/G	A/A	NN	G/G	A/A	A/A	G/G	A/A	G/G	G/G	G/G	G/G	G/G	G/G	G/G	G/G	G/G	G/G	G/G	A/A	G/G	G/G	G/G	G/G	A/A	G/G	G/G	G/G	G/G	G/G	G/G	G/G	G/G	G/G	G/G	G/G
AX-109103565	A/A	A/T	T/T	A/A	A/A	NN	A/A	A/A	T/T	A/A	T/T	T/T	T/T	T/T	A/T	A/A	T/T	A/A	T/T	A/A	T/T	T/T	T/T	T/T	T/T	A/A	T/T	T/T	T/T	A/A	A/T	T/T	T/T	T/T	A/A	T/T	A/A	A/A	A/A	A/A	A/A	A/A	T/T	T/T	A/T	T/T	T/T	T/T	A/A
AX-109104925	C/C	C/C	A/A	A/A	C/C	A/C	A/A	C/C	C/C	A/A	C/C	A/A	A/A	C/C	A/A	C/C	A/A	NN	A/A	A/A	A/A	C/C	C/C	C/C	A/A	A/A	C/C	A/A	C/C	A/A	A/A	A/A	C/C	A/A	A/A	A/A	A/A	C/C	C/C	C/C	C/C	C/C	A/A	A/A	NN	C/C	A/A	A/A	C/C
AX-109107472	T/T	T/T	C/C	T/T	C/C	C/C	C/C	T/T	T/T	C/C	C/C	T/T	T/T	C/C	T/T	T/T	C/C	C/C	T/T	T/T	T/T	C/C	T/T	C/C	C/C	T/T	C/C	C/C	C/C	T/T	C/C	C/C	C/C	T/T	T/T	T/T	T/T	T/T	T/T	T/T	T/T	C/C	C/C	C/C	C/C	C/C	C/C	T/T	C/C
AX-109107783	C/C	T/T	C/C	C/C	C/C	T/C	T/T	C/C	C/C	C/C	C/C	C/C	T/C	C/C	T/T	T/T	C/C	T/T	T/T	C/C	C/C	C/C	C/C	C/C	C/C	C/C	C/C	C/C	C/C	C/C	C/C	C/C	T/T	C/C	C/C	C/C	C/C	T/T	C/C	C/C	C/C	C/C	C/C	C/C	C/C	C/C	C/C	C/C	C/C
AX-109107988	C/C	C/C	T/T	T/T	T/T	T/T	T/T	C/C	C/C	T/T	T/T	C/C	T/T	T/T	C/C	C/C	C/C	T/T	T/T	C/C	C/C	T/T	T/T	C/C	C/C	C/C	C/C	T/T	T/T	T/T	T/T	T/T	T/T	T/T	T/T	T/T	T/T	C/C	C/C	T/T	T/T	T/T	T/T	C/C	C/C	C/C	C/C	C/C	T/T
AX-109109358	A/A	A/A	A/A	A/A	G/G	G/G	A/A	A/A	G/G	G/G	G/G	A/A	G/G	A/A	A/A	A/A	A/A	A/A	A/A	G/G	A/A	G/G	NN	G/G	A/A	A/A	A/A	A/A	G/G	A/A	G/G	G/G	A/A	A/A	A/A	G/G	A/A	A/A	A/A	A/A	G/G	A/A	G/G	G/G	G/G	A/A	A/A	A/A	G/G
AX-109110365	A/A	A/A	G/G	G/G	A/A	A/A	G/G	A/A	A/A	G/G	A/A	G/G	G/G	A/A	G/G	A/A	G/G	A/G	G/G	G/G	G/G	A/A	A/A	A/A	G/G	G/G	A/A	G/G	A/A	G/G	G/G	G/G	A/A	G/G	G/G	G/G	G/G	A/A	A/A	A/A	A/A	A/A	G/G	G/G	A/G	A/A	G/G	G/G	A/A
AX-109112905	C/C	C/C	T/T	C/C	T/T	C/C	C/C	C/C	T/T	T/T	C/C	T/T	T/C	T/T	NN	C/C	C/C	C/C	T/T	C/C	C/C	C/C	T/T	C/C	C/C	C/C	T/T	C/C	C/C	C/C	C/C	C/C	T/T	C/C	T/T	C/C	T/T	T/T	T/T	T/T	T/T	T/T	T/T	NN	T/T	T/T	C/C	T/T	T/T
AX-109113237	G/G	T/T	G/G	T/T	G/G	T/T	T/T	T/T	G/G	T/T	G/G	G/G	T/T	T/T	T/G	G/G	G/G	T/T	T/T	G/G	G/G	T/T	G/G	T/T	G/G	G/G	G/G	G/G	T/T	G/G	T/G	G/G	G/G	G/G	T/T	G/G	T/T	G/G	G/G	G/G	T/T	G/G	T/T	G/G	T/G	T/T	G/G	G/G	G/G
AX-109114557	C/C	T/T	C/C	T/T	T/T	C/C	C/C	T/T	C/C	C/C	T/T	C/C	C/C	C/C	T/T	T/T	T/T	T/T	T/T	T/T	C/C	T/T	C/C	T/T	C/C	T/T	C/C	C/C	T/T	T/T	T/C	C/C	C/C	T/T	T/T	T/T	T/T	C/C	C/C	C/C	C/C	C/C	T/T	T/C	T/T	T/T	T/T	C/C	C/C
AX-109118930	G/G	A/A	A/A	A/A	G/G	NN	A/A	G/G	A/A	G/G	G/G	G/G	A/A	G/G	G/G	G/G	G/G	G/G	G/G	A/A	A/A	G/G	G/G	G/G	G/G	G/G	A/A	G/G	G/G	G/G	A/G	G/G	G/G	A/A	G/G	A/A	G/G	G/G	G/G	G/G	A/A	G/G	A/A	G/G	A/A	A/A	A/A	G/G	A/A
AX-109119487	T/T	T/T	A/A	T/T	A/A	A/A	A/A	T/T	A/A	A/A	A/A	A/A	A/A	A/T	T/T	A/A	A/A	T/T	A/A	T/T	T/T	A/A	NN	T/T	A/A	A/A	A/A	T/T	T/T	A/A	A/T	T/T	T/T	T/T	T/T	T/T	T/T	T/T	A/A	A/A	A/A	A/A	T/T	T/T	T/T	T/T	T/T	T/T	T/T
AX-109120587	G/G	A/A	A/A	A/A	G/G	A/G	A/A	G/G	A/A	G/G	A/A	A/A	G/G	G/G	G/G	G/G	G/G	A/A	G/G	NN	G/G	G/G	G/G	G/G	G/G	A/A	A/A	G/G	G/G	G/G	G/G	G/G	G/G	A/A	G/G	A/A	G/G	G/G	G/G	G/G	A/A	A/A	A/A	A/A	A/A	A/A	A/A	G/G	A/A
AX-109122450	A/A	A/A	C/C	C/C	C/C	C/C	C/C	A/A	A/A	C/C	C/C	A/A	C/C	C/C	A/A	A/A	A/A	C/C	C/C	A/A	A/A	C/C	C/C	A/A	A/A	A/A	A/A	C/C	C/C	C/C	A/C	C/C	C/C	C/C	C/C	C/C	C/C	A/A	A/A	C/C	C/C	C/C	C/C	A/A	A/C	C/C	A/A	A/A	C/C
AX-109130875	C/C	C/C	T/T	T/T	T/T	NN	C/C	C/C	C/C	C/C	C/C	C/C	NN	C/C	C/C	T/T	C/C	T/T	T/T	T/T	T/T	T/T	NN	T/T	C/C	C/C	C/C	C/C	T/T	T/T	T/C	C/C	T/T	C/C	T/T	C/C	T/T	C/C	C/C	C/C	T/T	T/T	C/C	C/C	C/C	C/C	C/C	C/C	C/C
AX-109131591	A/A	A/A	G/G	G/G	G/G	G/G	G/G	A/A	A/A	G/G	G/G	A/A	G/G	G/G	A/A	A/A	A/A	G/G	G/G	A/A	G/G	A/A	NN	A/A	A/A	A/A	A/A	G/G	G/G	G/G	G/G	G/G	G/G	A/A	G/G	G/G	G/G	A/A	G/G	G/G	G/G	G/G	G/G	A/A	A/A	A/A	G/G	G/G	G/G
AX-109134918	A/A	NN	G/G	G/G	NN	G/G	G/G	G/G	A/G	A/G	A/A	A/A	G/G	A/A	A/A	G/G	A/A	G/G	A/A	G/G	G/G	G/G	NN	A/A	G/G	G/G	A/A	A/A	G/G	NN	G/G	G/G	G/G	NN	A/G	A/A	NN	G/G	G/G	A/A	G/G	A/A	G/G	A/A	A/A	A/A	A/A	A/G	G/G
AX-109139161	A/A	A/A	G/G	A/A	A/A	A/A	A/A	A/A	A/A	A/A	A/A	G/G	G/G	A/A	A/A	A/A	G/G	G/G	G/G	A/A	G/G	G/G	A/A	G/G	A/A	A/A	A/A	A/A	G/G	A/A	A/A	A/A	G/G	A/A	A/A	A/A	A/A	A/A	A/A	A/A	A/A	A/A	A/A	A/A	A/A	A/A	A/A	A/A	A/A
AX-109141575	A/A	G/G	A/A	G/G	A/A	A/A	A/A	A/A	G/G	A/A	A/A	A/A	A/A	A/A	G/G	G/G	G/G	A/A	G/G	G/G	G/G	A/A	A/A	G/G	G/G	G/G	G/G	G/G	G/G	A/G	A/A	A/A	A/A	G/G	G/G	G/G	G/G	A/A	A/A	G/G	A/A	A/A	A/A	G/G	A/G	A/A	G/G	G/G	A/A
AX-109143936	T/T	T/T	C/C	T/T	C/C	T/T	T/T	T/T	C/C	C/C	T/T	C/C	T/C	C/C	T/C	T/T	T/T	T/T	C/C	T/T	C/C	T/T	C/C	T/T	T/T	T/T	C/C	T/T	T/T	T/T	T/T	T/T	C/C	T/T	C/C	T/T	C/C	C/C	C/C	C/C	C/C	C/C	C/C	C/C	C/C	C/C	T/T	C/C	C/C
AX-109146325	T/T	T/T	C/C	T/T	T/T	NN	T/T	C/C	T/T	T/T	T/C	C/C	T/T	C/C	T/T	T/T	C/C	C/C	T/T	C/C	C/C	T/T	C/C	C/C	C/C	T/T	T/T	T/T	C/C	C/C	C/C	C/C	T/T	C/C	C/C	T/T	C/C	T/T	C/C	C/C	T/T	T/T	T/T	T/T	T/T	T/T	T/T	C/C	T/T
AX-109146702	G/G	G/G	G/G	G/G	G/G	G/G	G/G	G/G	G/G	G/G	G/G	C/C	C/G	G/G	G/G	G/G	G/G	NN	G/G	G/G	G/G	G/G	G/G	G/G	C/C	G/G	G/G	G/G	G/G	G/G	G/G	G/G	G/G	G/G	G/G	G/G	G/G	G/G	G/G	G/G	G/G	G/G	G/G	G/G	G/G	G/G	G/G	G/G	G/G
AX-109147840	A/A	A/A	G/G	G/G	G/G	G/G	G/G	A/A	A/A	G/G	G/G	A/A	G/G	G/G	A/A	A/A	A/A	G/G	G/G	A/A	G/G	A/A	G/G	A/A	A/A	A/A	A/A	G/G	G/G	G/G	G/G	G/G	G/G	A/A	G/G	G/G	G/G	A/A	G/G	G/G	G/G	G/G	G/G	A/A	A/A	A/A	G/G	G/G	G/G
AX-109148067	T/T	T/T	C/C	T/T	C/C	T/T	T/T	T/T	C/C	C/C	T/T	C/C	T/C	C/C	T/C	T/T	T/T	T/T	C/C	T/T	C/C	T/T	C/C	T/T	T/T	T/T	C/C	T/T	T/T	T/T	T/T	T/T	C/C	T/T	C/C	T/T	C/C	C/C	C/C	C/C	C/C	C/C	C/C	C/C	C/C	C/C	T/T	C/C	C/C
AX-109151072	T/T	T/T	T/T	T/T	T/T	T/T	G/G	T/T	T/T	T/T	T/T	G/G	T/T	G/G	G/G	G/G	G/G	G/G	T/T	G/G	G/G	G/G	NN	G/G	G/G	G/G	T/T	G/G	T/T	G/G	G/G	G/G	G/G	G/G	G/G	T/T	G/G	T/T	G/G	T/T	G/G	G/G	T/T	T/G	G/G	G/G	T/T	T/T	G/G
AX-109158511	G/G	G/G	T/T	G/G	T/T	T/T	T/T	T/T	T/T	T/T	T/T	T/T	T/T	T/T	T/T	G/G	T/T	G/G	T/T	G/G	G/G	T/T	T/G	G/G	G/G	T/T	T/T	T/T	G/G	T/T	G/G	G/G	T/T	G/G	T/T	G/G	T/T	T/T	G/G	G/G	T/T	G/G	T/T	T/T	G/G	G/G	G/G	T/T	G/G
AX-109158832	T/T	C/C	T/T	C/C	T/T	T/T	T/T	C/C	C/C	C/C	C/C	T/T	T/T	C/C	T/T	T/T	C/C	T/T	C/C	C/C	T/T	T/T	NN	T/T	T/T	T/T	C/C	T/T	C/C	C/C	C/C	C/C	T/T	T/T	C/C	T/T	C/C	C/C	C/C	C/C	C/C	T/T	T/T	C/C	T/C	C/C	T/T	C/C	C/C
AX-109161202	C/C	T/T	T/T	T/T	C/C	NN	T/T	C/C	T/T	C/C	T/T	T/T	C/C	C/C	C/C	C/C	C/C	T/T	C/C	T/T	C/C	C/C	C/C	C/C	C/C	T/T	T/T	C/C	C/C	C/C	C/C	C/C	C/C	T/T	C/C	T/T	C/C	C/C	C/C	C/C	T/T	T/T	T/T	T/T	T/T	T/T	T/T	C/C	T/T
AX-109164596	A/A	A/A	G/G	G/G	G/G	A/A	A/A	A/A	G/G	G/G	G/G	A/A	G/G	G/G	A/G	A/A	A/A	A/A	G/G	A/A	G/G	A/A	G/G	A/A	A/A	A/A	G/G	G/G	G/G	A/A	A/A	A/A	G/G	A/A	G/G	A/A	G/G	G/G	G/G	G/G	G/G	G/G	G/G	G/G	G/G	A/A	A/A	A/A	A/A
AX-109165959	G/G	G/G	G/G	C/C	C/C	G/G	G/G	NN	C/C	C/C	C/C	G/G	G/G	G/G	C/G	G/G	C/C	C/C	C/C	C/C	G/G	G/G	C/G	C/C	C/C	G/G	C/G	G/G	C/C	C/C	C/C	C/C	G/G	G/G	C/C	G/G	C/C	G/G	C/C	C/C	G/G	C/C	G/G	C/C	G/G	G/G	G/G	C/C	G/G
AX-109166322	C/C	C/C	C/C	T/T	T/T	C/C	T/T	C/C	NN	T/T	C/C	T/T	T/T	C/C	C/C	C/C	T/T	NN	T/T	T/T	T/T	T/T	C/C	NN	C/C	T/T	C/C	T/T	T/T	C/C	C/C	T/T	C/C	T/T	T/T	T/T	T/T	T/C	C/C	T/T	C/C	C/C	C/C	T/T	NN	T/T	T/T	C/C	C/C
AX-109168318	A/A	A/A	G/G	A/A	A/A	NN	A/A	G/G	A/A	A/A	NN	G/G	A/A	G/G	A/A	A/A	G/G	G/G	A/A	G/G	G/G	A/A	G/G	G/G	G/G	A/A	A/A	A/A	A/A	G/G	G/G	G/G	A/A	G/G	G/G	A/A	G/G	A/A	G/G	G/G	A/A	A/A	A/A	A/A	A/A	A/A	A/A	G/G	A/A
AX-109169405	A/A	G/G	A/A	G/G	G/G	G/G	G/G	G/G	A/A	G/G	G/G	A/A	A/A	G/G	G/G	G/G	G/G	A/A	G/G	G/G	G/G	A/A	NN	A/A	A/A	A/A	G/G	G/G	G/G	G/G	G/G	G/G	A/A	A/A	G/G	A/A	G/G	G/G	G/G	G/G	G/G	G/G	A/A	G/G	G/G	G/G	A/A	G/G	G/G
AX-109170992	G/G	C/C	G/G	C/C	G/G	C/C	C/C	C/C	C/C	G/G	G/G	C/C	C/C	G/G	C/G	C/C	C/C	C/C	G/G	G/G	C/C	C/C	G/G	C/C	G/G	G/G	G/G	G/G	C/C	G/G	G/G	G/G	C/C	G/G	C/C	G/G	C/C	G/G	G/G	G/G	C/C	G/G	C/C	C/G	G/G	G/G	G/G	G/G	G/G
AX-109171361	G/G	C/C	G/G	G/G	G/G	NN	C/C	C/C	C/C	G/G	C/C	C/C	C/G	G/G	C/C	C/C	C/C	G/G	G/G	C/C	G/G	G/G	G/G	C/C	C/C	C/C	C/C	C/C	G/G	G/G	G/G	G/G	G/G	G/G	G/G	G/G	G/G	C/C	G/G	G/G	G/G	G/G	G/G	C/C	C/C	C/C	C/C	C/C	C/C
AX-109173391	G/G	T/T	T/T	T/T	G/G	T/G	T/T	G/G	T/T	G/G	T/T	T/T	G/G	G/G	G/G	G/G	G/G	T/T	G/G	T/T	T/T	G/G	G/G	G/G	G/G	T/T	T/T	G/G	G/G	G/G	T/G	G/G	G/G	T/T	G/G	T/T	G/G	G/G	G/G	G/G	T/T	T/T	T/T	T/T	T/T	T/T	T/T	G/G	T/T
AX-109174414	C/C	C/C	T/T	C/C	T/T	T/T	T/T	C/C	T/T	T/T	T/T	T/T	T/T	T/C	C/C	T/T	C/C	C/C	T/T	C/C	T/T	T/T	T/C	C/C	T/T	T/T	T/T	C/C	T/T	T/T	T/C	C/C	C/C	C/C	C/C	C/C	C/C	C/C	T/T	T/T	T/T	T/T	C/C	C/C	C/C	C/C	C/C	C/C	C/C
AX-109174935	A/A	T/T	A/A	T/T	T/T	NN	T/T	T/T	A/A	T/T	T/T	A/A	A/A	T/T	T/T	NN	T/T	A/A	T/T	T/T	T/T	NN	T/T	A/A	NN	A/A	T/T	T/T	T/T	T/T	T/T	T/T	A/A	A/A	T/T	A/A	T/T	T/T	T/T	T/T	T/T	T/T	A/A	T/T	T/T	T/T	A/A	T/T	T/T
AX-109178084	C/C	C/C	T/T	T/T	T/T	T/T	T/T	C/C	C/C	T/T	T/T	C/C	T/T	T/T	C/C	C/C	C/C	T/T	T/T	C/C	C/C	T/T	T/T	C/C	C/C	C/C	C/C	T/T	T/T	T/T	T/C	T/T	T/T	T/T	T/T	T/T	T/T	C/C	T/T	T/T	T/T	T/T	T/T	C/C	T/C	T/T	C/C	C/C	T/T
AX-109178461	G/G	G/G	A/A	G/G	A/A	G/G	G/G	G/G	A/A	A/A	G/G	A/A	NN	A/A	NN	G/G	G/G	G/G	A/A	G/G	A/A	G/G	A/A	G/G	G/G	G/G	A/A	G/G	G/G	G/G	G/G	G/G	A/A	G/G	A/A	G/G	A/A	A/A	A/A	A/A	A/A	A/A	A/A	A/A	A/A	A/A	G/G	A/A	A/A
AX-109178821	T/T	G/G	G/G	G/G	T/T	T/T	G/G	T/T	G/G	T/T	G/G	G/G	T/T	T/T	T/T	T/T	T/T	G/G	T/T	G/G	NN	T/T	T/T	T/T	T/T	G/G	G/G	T/T	T/T	T/T	T/T	T/T	T/T	G/G	T/T	G/G	T/T	T/T	T/T	T/T	G/G	G/G	G/G	G/G	G/G	G/G	G/G	T/T	G/G
AX-109178926	T/T	C/C	T/T	C/C	C/C	C/C	C/C	C/C	T/T	C/C	C/C	T/T	T/T	C/C	C/C	C/C	C/C	T/T	C/C	C/C	C/C	T/T	C/C	T/T	T/T	T/T	C/C	C/C	C/C	C/C	C/C	C/C	T/T	T/T	C/C	T/T	C/C	C/C	C/C	C/C	C/C	C/C	T/T	C/C	C/C	C/C	T/T	C/C	C/C
AX-109179417	T/T	T/T	C/C	T/T	C/C	T/T	T/T	T/T	C/C	C/C	T/T	C/C	T/C	C/C	NN	T/T	T/T	T/T	C/C	T/T	C/C	T/T	C/C	T/T	T/T	T/T	C/C	T/T	T/T	T/T	T/T	T/T	C/C	T/T	C/C	T/T	C/C	C/C	C/C	C/C	C/C	C/C	C/C	C/C	C/C	C/C	T/T	C/C	C/C
AX-109179899	G/G	G/G	G/G	G/G	G/G	G/G	A/A	G/G	G/G	G/G	G/G	A/A	G/G	G/G	G/G	G/G	A/A	A/A	G/G	A/A	A/A	A/A	A/A	A/A	A/A	A/A	A/A	A/A	G/G	A/A	A/A	A/A	A/A	A/A	A/G	G/G	A/A	G/G	A/A	A/A	A/A	A/A	G/G	G/G	G/G	A/A	G/G	G/G	A/A
AX-109181023	T/G	T/T	T/T	G/G	T/T	T/G	T/T	T/G	T/G	T/T	T/T	T/T	T/T	T/G	T/T	T/G	T/G	T/T	G/G	G/G	G/G	T/T	T/T	T/T	T/G	T/T	T/G	G/G	G/G	T/G	T/T	T/T	T/T	G/G	G/G	T/T	G/G	T/T	T/G	T/T	T/T	T/T	T/T	T/G	T/T	T/T	T/T	T/T	T/G
AX-109181299	C/C	C/C	G/G	G/G	G/G	C/C	G/G	G/G	G/G	C/C	C/C	C/C	G/G	C/C	G/G	G/G	C/C	C/C	G/G	G/G	G/G	C/C	NN	G/G	G/G	G/G	C/C	G/G	C/C	C/C	C/C	C/C	G/G	G/G	G/G	C/C	G/G	G/G	C/C	G/G	G/G	G/G	C/G	C/C	C/C	C/C	C/C	C/C	G/G
AX-109183635	T/T	C/C	T/T	T/T	T/T	T/T	C/C	C/C	C/C	T/T	T/T	C/C	C/C	C/C	C/C	T/T	C/C	T/T	T/T	T/T	T/T	T/T	T/T	T/T	C/C	C/C	C/C	C/C	T/T	T/T	T/T	T/T	T/T	C/C	T/T	C/C	T/T	C/C	C/C	T/T	T/T	T/T	T/T	C/C	C/C	C/C	C/C	C/C	C/C
AX-109184287	G/G	G/G	G/G	G/G	G/G	T/G	T/T	G/G	G/G	G/G	G/G	T/T	G/G	T/T	T/T	T/T	T/T	T/T	G/G	T/T	T/T	T/T	NN	T/T	T/T	T/T	G/G	T/T	G/G	T/T	T/T	T/T	T/T	T/T	T/T	G/G	T/T	G/G	T/T	G/G	T/T	T/T	G/G	G/G	T/T	T/T	G/G	G/G	T/T
AX-109186444	A/A	A/A	A/A	NN	A/A	A/A	A/A	G/G	G/G	A/A	A/A	A/A	G/G	A/A	A/A	A/A	A/A	A/A	A/A	A/A	A/A	A/A	A/A	A/A	G/G	A/A	G/G	A/A	G/G	G/G	A/A	A/A	A/A	A/A	A/A	A/A	A/A	A/A	A/A	A/A	A/A	A/A	A/A	G/G	A/A	A/A	A/A	A/A	A/A
AX-109187343	G/G	A/A	A/A	A/A	G/G	G/G	G/G	G/G	G/G	A/A	A/A	A/A	A/A	G/G	A/A	A/A	G/G	A/A	G/G	G/G	G/G	G/G	A/A	A/A	A/A	A/A	A/A	G/G	G/G	A/A	A/G	G/G	G/G	A/A	G/G	A/A	G/G	G/G	A/A	G/G	A/A	A/A	G/G	G/G	G/G	A/A	A/A	G/G	G/G
AX-109187576	C/C	C/C	C/C	C/C	T/T	T/T	T/T	C/C	T/T	T/T	T/T	C/C	C/C	T/T	C/C	C/C	C/C	T/T	T/T	C/C	C/C	C/C	T/T	C/C	T/T	T/T	C/C	C/C	C/C	T/T	T/C	T/T	C/C	C/C	T/T	T/T	T/T	T/T	T/T	T/T	T/T	T/T	T/T	T/T	T/C	T/T	T/T	T/T	C/C
AX-109187715	T/T	T/T	T/T	T/T	T/T	T/C	C/C	T/T	T/T	T/T	T/T	C/C	T/T	C/C	C/C	C/C	C/C	C/C	T/T	C/C	C/C	C/C	T/C	C/C	C/C	C/C	T/T	C/C	T/T	C/C	C/C	C/C	C/C	C/C	C/C	T/T	C/C	T/T	C/C	T/T	C/C	C/C	T/T	T/T	C/C	C/C	T/T	T/T	C/C
AX-109188219	A/A	A/A	G/G	A/A	G/G	A/A	A/G	A/A	G/G	G/G	A/A	G/G	A/G	G/G	NN	A/A	A/A	A/A	G/G	A/A	G/G	A/A	G/G	A/A	A/A	A/A	G/G	A/A	G/G	A/A	A/A	A/A	G/G	A/A	G/G	A/A	G/G	G/G	G/G	G/G	G/G	G/G	G/G	G/G	G/G	G/G	A/A	G/G	G/G
AX-109189009	C/C	C/C	A/A	C/C	C/C	C/C	C/C	A/A	C/C	A/A	A/A	A/A	A/A	A/A	C/C	A/A	A/A	C/C	C/C	A/A	C/C	A/A	A/A	C/C	A/A	C/C	A/A	C/C	C/C	A/A	C/C	C/C	C/C	C/C	A/A	A/A	A/A	C/C	A/A	C/C	C/C	A/A	A/A	C/C	A/C	A/A	A/A	C/C	C/C
AX-109193447	T/T	C/C	T/T	T/T	T/T	T/C	C/C	C/C	C/C	T/T	T/T	C/C	C/C	C/C	C/C	T/T	C/C	T/T	T/T	T/T	T/T	T/T	T/T	T/T	C/C	C/C	C/C	C/C	T/T	T/T	T/T	T/T	T/T	C/C	T/T	C/C	T/T	C/C	C/C	T/T	T/T	T/T	T/T	C/C	C/C	C/C	C/C	C/C	C/C
AX-109193752	T/T	T/T	T/T	T/T	T/T	NN	C/C	T/T	T/T	T/T	T/T	C/C	T/T	T/T	T/T	T/T	C/C	C/C	T/T	C/C	C/C	C/C	C/C	C/C	C/C	C/C	C/C	C/C	T/T	C/C	C/C	C/C	C/C	C/C	T/T	T/T	C/C	T/T	C/C	C/C	C/C	C/C	T/T	T/T	T/T	C/C	T/T	T/T	C/C
AX-109193807	G/G	G/G	G/G	G/G	G/G	G/G	T/T	NN	G/G	G/G	G/G	G/G	G/G	T/T	G/G	G/G	G/G	T/T	T/T	G/G	T/T	NN	NN	T/T	G/G	T/T	G/G	G/G	T/T	G/G	T/T	T/T	G/G	T/T	T/T	T/T	T/T	T/T	G/G	G/G	G/G	T/T	G/G	T/T	G/G	G/G	T/T	G/G	G/G
AX-109194960	G/G	G/G	A/A	A/A	A/A	A/A	A/A	NN	G/G	A/A	A/A	G/G	A/A	A/A	G/G	G/G	G/G	A/A	A/A	G/G	G/G	A/A	A/A	G/G	G/G	G/G	G/G	A/A	A/A	A/A	A/G	A/A	A/A	A/A	A/A	A/G	A/A	G/G	G/G	A/A	A/A	A/A	A/A	G/G	A/G	A/A	G/G	G/G	A/A
AX-109195214	C/C	C/C	T/T	T/T	T/T	T/T	T/T	C/C	C/C	T/T	T/T	C/C	T/T	T/T	C/C	C/C	C/C	T/T	T/T	C/C	C/C	T/T	T/T	C/C	C/C	C/C	C/C	T/T	T/T	T/T	T/C	T/T	T/T	T/T	T/T	T/T	T/T	C/C	T/T	T/T	T/T	T/T	T/T	C/C	T/C	T/T	C/C	C/C	T/T
AX-109195574	G/G	G/G	G/G	A/A	G/G	G/G	A/A	G/G	G/G	A/A	G/G	A/A	A/A	G/G	G/G	G/G	A/A	G/G	A/A	A/A	G/G	A/A	G/G	A/A	G/G	A/A	G/G	A/A	G/G	G/G	NN	A/A	G/G	A/A	A/A	A/A	A/A	G/G	G/G	A/A	G/G	G/G	G/G	A/A	NN	A/A	A/A	G/G	G/G
AX-109196147	T/T	C/C	T/T	C/C	T/T	C/C	C/C	C/C	T/T	C/C	T/T	T/T	C/C	C/C	T/C	T/T	T/T	C/C	C/C	T/T	T/T	C/C	T/T	C/C	T/T	T/T	T/T	T/T	C/C	T/T	T/C	T/T	T/T	T/T	C/C	T/T	C/C	T/T	T/T	T/T	C/C	T/T	C/C	T/T	T/C	C/C	T/T	T/T	T/T
AX-109196252	C/C	C/C	C/C	C/C	A/A	A/A	A/A	C/C	A/A	A/A	A/A	C/C	C/C	A/A	C/C	C/C	C/C	A/A	A/A	C/C	C/C	C/C	A/A	C/C	A/A	A/A	C/C	C/C	C/C	A/A	A/C	A/A	C/C	C/C	A/A	A/A	A/A	A/A	A/A	A/A	A/A	A/A	A/A	A/A	A/C	A/A	A/A	A/A	C/C
AX-109196541	C/C	C/C	C/C	C/C	G/G	G/G	G/G	C/C	G/G	G/G	G/G	C/C	C/C	G/G	C/C	C/C	C/C	G/G	G/G	C/C	C/C	C/C	G/G	C/C	G/G	G/G	C/C	C/C	C/C	G/G	C/G	G/G	C/C	C/C	G/G	G/G	G/G	G/G	G/G	G/G	G/G	G/G	G/G	G/G	C/G	G/G	G/G	G/G	C/C
AX-109196773	A/A	A/A	A/A	A/A	A/A	NN	G/G	A/A	G/G	A/A	A/A	A/A	G/G	G/G	A/A	A/A	G/G	A/A	G/G	G/G	A/A	G/G	A/A	A/A	A/A	A/A	A/A	A/A	A/A	A/A	A/G	A/A	A/A	A/A	G/G	A/A	G/G	G/G	A/A	A/A	A/A	G/G	A/A	G/G	A/A	A/A	A/A	A/A	G/G
AX-109197640	G/G	G/G	A/A	G/G	G/G	G/G	G/G	G/G	G/G	G/G	G/G	A/A	A/A	G/G	G/G	G/G	A/A	A/A	A/A	G/G	A/A	A/A	G/G	A/A	G/G	G/G	G/G	G/G	A/A	G/G	G/G	G/G	A/A	G/G	G/G	G/G	G/G	G/G	G/G	G/G	G/G	G/G	G/G	G/G	G/G	G/G	G/G	G/G	G/G
AX-109199214	A/A	A/A	G/G	A/A	A/A	A/G	A/A	G/G	A/A	A/A	A/G	G/G	A/A	G/G	A/A	A/A	G/G	G/G	A/A	G/G	G/G	A/A	A/G	G/G	G/G	A/A	A/A	A/A	A/A	G/G	G/G	G/G	A/A	G/G	G/G	A/A	G/G	A/A	G/G	G/G	A/A	A/A	A/A	A/A	A/A	A/A	A/A	G/G	A/A
AX-109199910	G/G	G/G	A/A	A/A	A/A	A/A	A/A	G/G	G/G	A/A	A/A	A/A	A/A	A/A	G/G	G/G	G/G	A/A	A/A	G/G	G/G	G/G	A/A	G/G	G/G	G/G	G/G	A/A	G/G	A/A	A/A	A/A	A/A	A/A	A/A	A/A	A/A	G/G	A/A	A/A	A/A	A/A	A/A	G/G	G/G	G/G	G/G	G/G	A/A
AX-109200796	A/A	G/G	G/G	A/A	G/G	A/A	G/G	A/A	A/A	G/G	G/G	G/G	A/A	G/G	G/G	A/A	G/G	G/G	A/A	A/A	A/A	G/G	G/G	G/G	A/A	G/G	A/A	A/A	A/A	A/A	G/G	G/G	G/G	A/A	A/A	G/G	A/A	G/G	A/A	G/G	G/G	G/G	G/G	A/A	A/A	G/G	G/G	G/G	A/A
AX-109202589	G/G	T/T	G/G	T/T	G/G	G/G	G/G	T/T	T/T	T/T	T/T	G/G	T/T	T/T	T/G	G/G	T/T	G/G	T/T	T/T	T/T	G/G	T/T	G/G	G/G	G/G	T/T	T/T	T/T	T/T	T/T	T/T	G/G	G/G	T/T	G/G	T/T	T/T	T/T	T/T	T/T	G/G	G/G	T/T	G/G	G/G	G/G	T/T	T/T
AX-109202702	C/C	C/C	C/C	T/T	C/C	T/C	T/T	C/C	C/C	T/T	C/C	T/T	T/T	C/C	T/T	C/C	T/T	C/C	T/T	T/T	T/T	T/T	C/C	T/T	C/C	T/T	C/C	T/T	C/C	C/C	T/T	T/T	C/C	T/T	T/T	T/T	T/T	C/C	C/C	T/T	C/C	C/C	C/C	T/T	T/C	T/T	T/T	C/C	C/C
AX-109202902	A/A	T/T	A/A	T/T	T/T	T/T	T/T	T/T	A/A	T/T	T/T	A/A	A/A	T/T	T/T	T/T	T/T	A/A	T/T	T/T	T/T	A/A	NN	A/A	A/A	A/A	T/T	T/T	T/T	T/T	T/T	T/T	A/A	A/A	T/T	A/A	T/T	T/T	T/T	T/T	T/T	T/T	A/A	T/T	T/T	T/T	A/A	T/T	T/T
AX-109203484	C/C	T/T	T/T	T/T	C/C	T/C	T/T	C/C	T/T	C/C	T/T	T/T	C/C	C/C	C/C	C/C	NN	T/T	C/C	T/T	C/C	C/C	C/C	C/C	C/C	T/T	T/T	C/C	C/C	C/C	C/C	C/C	C/C	T/T	C/C	T/T	C/C	C/C	C/C	C/C	T/T	T/T	T/T	T/T	T/T	T/T	T/T	C/C	T/T
AX-109203487	G/G	G/G	A/A	G/G	G/G	G/G	G/G	G/G	G/G	G/G	G/G	A/A	A/A	G/G	G/G	G/G	A/A	A/A	A/A	G/G	A/A	A/A	G/G	A/A	G/G	G/G	G/G	G/G	A/A	G/G	G/G	G/G	A/A	G/G	G/G	G/G	G/G	G/G	G/G	G/G	G/G	G/G	G/G	G/G	G/G	G/G	G/G	G/G	G/G
AX-109205685	A/A	A/A	A/A	G/G	G/G	A/G	G/G	G/G	G/G	A/A	G/G	G/G	G/G	A/A	G/G	G/G	A/A	G/G	A/A	G/G	G/G	A/A	A/G	G/G	G/G	A/A	A/A	G/G	A/A	G/G	G/G	A/A	A/A	A/A	G/G	G/G	G/G	A/A	A/A	G/G	G/G	G/G	A/A	A/A	A/A	G/G	G/G	A/A	G/G
AX-109205939	G/G	G/G	A/A	A/A	A/A	A/A	A/A	G/G	G/G	A/A	A/A	G/G	A/G	A/A	G/G	G/G	G/G	A/A	A/G	G/G	G/G	A/A	A/A	G/G	G/G	G/G	G/G	G/G	G/G	A/A	A/G	A/A	A/A	A/A	A/A	A/A	A/A	G/G	A/A	A/A	A/A	A/A	A/A	G/G	A/G	A/A	G/G	G/G	A/A
AX-109206187	C/C	T/T	C/C	T/T	T/T	T/T	T/T	T/T	C/C	T/T	T/T	C/C	C/C	T/T	T/T	T/T	T/T	C/C	T/T	T/T	T/T	C/C	NN	C/C	C/C	C/C	T/T	T/T	T/T	T/T	T/T	T/T	C/C	C/C	T/T	C/C	T/T	T/T	T/T	T/T	T/T	T/T	C/C	T/T	T/T	T/T	C/C	T/T	T/T
AX-109206814	G/G	G/G	C/C	C/C	C/C	C/C	C/C	G/G	G/G	C/C	C/C	G/G	C/G	C/C	G/G	G/G	G/G	C/C	C/C	G/G	G/G	C/C	C/C	G/G	G/G	G/G	G/G	G/G	G/G	C/C	C/G	C/C	C/C	C/C	C/C	C/C	C/C	G/G	C/C	C/C	C/C	C/C	C/C	G/G	C/G	C/C	G/G	G/G	C/C
AX-109206972	A/A	A/A	A/A	A/A	A/A	A/A	G/G	A/A	A/A	A/A	A/A	G/G	A/A	G/G	G/G	G/G	G/G	G/G	A/A	G/G	G/G	G/G	G/G	G/G	G/G	G/G	A/A	G/G	A/A	G/G	G/G	G/G	G/G	G/G	G/G	A/A	G/G	A/A	G/G	A/A	G/G	G/G	A/A	A/G	G/G	G/G	A/A	A/A	G/G
AX-109207441	C/C	C/C	T/T	C/C	T/T	T/C	T/T	T/T	T/T	T/T	T/T	C/C	T/T	T/T	C/C	C/C	T/T	C/C	C/C	T/T	T/T	T/T	C/C	T/T	C/C	C/C	T/T	T/T	T/T	C/C	T/C	T/T	T/T	C/C	T/T	C/C	T/T	C/C	C/C	T/T	C/C	C/C	C/C	C/C	T/T	C/C	C/C	C/C	T/T
AX-109208291	C/C	C/C	T/T	C/C	C/C	C/C	C/C	T/T	T/T	C/C	T/C	T/T	T/T	T/T	C/C	C/C	T/T	T/T	C/C	T/T	C/C	C/C	NN	T/T	T/T	C/C	C/C	C/C	T/T	T/T	T/C	T/T	C/C	C/C	C/C	T/T	C/C	T/T	T/T	C/C	T/T	C/C	C/C	C/C	T/C	C/C	C/C	T/T	C/C
AX-109210653	C/C	C/C	C/C	C/C	T/T	T/C	C/C	C/C	T/T	C/C	C/C	T/T	T/T	T/T	T/C	C/C	C/C	T/T	C/C	C/C	C/C	C/C	T/C	T/T	C/C	C/C	T/T	C/C	C/C	C/C	T/T	T/T	T/T	T/T	T/T	T/T	T/T	C/C	C/C	T/T	T/T	C/C	T/T	T/T	T/C	T/T	T/T	C/C	T/T
AX-109221308	C/C	C/C	G/G	C/C	G/G	C/C	C/C	C/C	G/G	G/G	C/C	G/G	C/G	G/G	NN	C/C	C/C	C/C	G/G	C/C	G/G	C/C	G/G	C/C	C/C	C/C	G/G	C/C	G/G	C/C	C/C	C/C	G/G	C/C	G/G	C/C	G/G	G/G	G/G	G/G	G/G	G/G	G/G	G/G	G/G	G/G	C/C	G/G	G/G
AX-109222069	A/A	A/A	G/G	A/A	G/G	A/A	A/A	A/A	G/G	G/G	A/A	G/G	A/A	G/G	A/G	A/A	A/A	A/A	G/G	A/A	G/G	A/A	G/G	A/A	A/A	A/A	G/G	G/G	A/A	A/A	A/A	A/A	G/G	NN	G/G	A/A	G/G	G/G	G/G	G/G	G/G	G/G	A/A	G/G	G/G	G/G	A/A	G/G	G/G
AX-109227113	C/C	T/T	C/C	T/T	T/T	T/T	T/T	T/T	C/C	T/T	T/T	C/C	C/C	T/T	T/T	T/T	T/T	C/C	T/T	T/T	T/T	C/C	T/T	C/C	C/C	C/C	T/T	C/C	T/T	T/T	T/T	T/T	C/C	C/C	T/T	C/C	T/T	T/T	T/T	T/T	T/T	T/T	C/C	T/T	T/T	T/T	C/C	T/T	T/T
AX-109228668	A/A	A/A	A/A	A/A	C/C	C/C	C/C	A/A	C/C	C/C	C/C	A/A	A/A	C/C	A/A	A/A	A/A	C/C	C/C	A/A	A/A	A/A	C/C	A/A	C/C	C/C	A/A	A/A	A/A	C/C	A/C	C/C	A/A	A/A	C/C	C/C	C/C	C/C	C/C	C/C	C/C	C/C	C/C	C/C	A/C	C/C	C/C	C/C	A/A
AX-109230716	G/G	G/G	G/G	G/G	G/G	NN	G/G	A/A	G/G	G/G	G/G	A/A	G/G	A/A	G/G	G/G	A/A	A/A	G/G	A/A	A/A	G/G	A/G	A/A	A/A	G/G	G/G	G/G	G/G	A/A	A/A	A/A	G/G	A/A	A/A	A/A	A/A	G/G	A/A	A/A	G/G	G/G	G/G	G/G	G/G	G/G	G/G	A/A	G/G
AX-109234601	C/C	A/A	C/C	A/A	A/A	A/A	A/A	A/A	C/C	A/A	A/A	C/C	C/C	A/A	A/A	A/A	A/A	C/C	A/A	A/A	A/A	C/C	A/C	C/C	C/C	C/C	A/A	C/C	A/A	A/A	A/A	A/A	C/C	C/C	A/A	C/C	NN	A/A	A/A	A/A	A/A	A/A	C/C	A/A	A/A	A/A	C/C	A/A	A/A
AX-109235132	A/A	C/C	C/C	A/A	C/C	A/A	C/C	A/A	A/A	C/C	C/C	C/C	C/C	A/A	C/C	A/A	C/C	C/C	A/A	A/A	A/A	C/C	C/C	C/C	A/A	C/C	A/A	A/A	C/C	A/A	C/C	C/C	C/C	A/A	A/A	C/C	A/A	C/C	A/A	C/C	C/C	C/C	C/C	A/C	C/C	C/C	C/C	C/C	A/A
AX-109239471	C/C	C/C	C/C	A/A	C/C	C/C	C/C	A/A	A/A	A/A	C/C	C/C	A/C	C/C	A/A	A/A	C/C	A/A	A/A	A/A	A/A	C/C	A/C	A/A	A/A	C/C	C/C	C/C	C/C	A/A	A/A	A/A	C/C	C/C	C/C	A/A	C/C	C/C	C/C	A/A	A/A	A/A	C/C	C/C	C/C	A/A	A/A	C/C	A/A
AX-109240555	A/A	A/A	G/G	A/A	G/G	G/G	A/A	G/G	G/G	A/A	A/G	G/G	A/A	G/G	A/A	A/A	G/G	G/G	A/A	G/G	G/G	A/A	G/G	G/G	G/G	A/A	A/A	A/A	G/G	G/G	G/G	G/G	A/A	A/A	A/A	A/G	A/A	G/G	G/G	G/G	G/G	A/A	A/A	A/A	A/G	A/A	A/A	G/G	A/A
AX-109240889	G/G	T/T	G/G	T/T	T/T	NN	T/T	T/T	T/T	T/T	T/T	G/G	G/G	T/T	T/T	T/T	G/G	G/G	T/T	G/G	G/G	G/G	T/G	G/G	G/G	T/T	G/G	T/T	T/T	G/G	T/G	G/G	T/T	T/T	T/T	T/T	T/T	T/T	G/G	T/T	T/T	G/G	G/G	G/G	T/T	T/T	T/T	T/T	T/T
AX-109242178	G/G	G/G	A/A	G/G	A/A	A/G	G/G	A/A	A/A	G/G	G/G	A/A	G/G	A/A	G/G	G/G	A/A	A/A	G/G	A/A	A/A	G/G	A/G	A/A	A/A	G/G	G/G	G/G	A/A	A/A	A/A	A/A	G/G	G/G	G/G	A/G	G/G	A/A	A/A	A/A	A/A	G/G	G/G	G/G	A/G	G/G	G/G	A/A	G/G
AX-109242339	A/A	A/A	A/A	A/A	G/G	G/G	G/G	A/A	G/G	G/G	G/G	A/A	A/A	G/G	A/A	A/A	A/A	G/G	G/G	A/A	A/A	A/A	G/G	A/A	G/G	G/G	A/A	A/A	A/A	G/G	A/G	G/G	A/A	A/A	G/G	G/G	G/G	G/G	G/G	G/G	G/G	G/G	G/G	G/G	A/G	G/G	G/G	G/G	A/A
AX-109242530	A/A	G/G	A/A	G/G	A/A	NN	G/G	G/G	A/A	A/A	NN	G/G	G/G	G/G	G/G	A/A	A/A	G/G	A/A	G/G	G/G	G/G	G/G	A/A	A/A	G/G	G/G	G/G	G/G	G/G	A/G	A/A	A/A	A/A	G/G	A/A	G/G	A/A	G/G	G/G	G/G	G/G	A/A	A/A	A/A	A/A	A/A	A/A	A/A
AX-109243264	A/A	A/A	G/G	A/A	G/G	A/A	A/A	A/A	G/G	G/G	A/A	G/G	A/G	G/G	NN	NN	A/A	A/A	G/G	A/A	G/G	A/A	G/G	A/A	A/A	A/A	G/G	A/A	G/G	A/A	A/A	A/A	G/G	A/A	G/G	A/A	G/G	G/G	G/G	G/G	G/G	G/G	G/G	G/G	G/G	G/G	A/A	G/G	G/G
AX-109244474	T/T	T/T	T/T	T/T	T/T	T/G	G/G	T/T	T/T	T/T	T/T	G/G	T/T	T/T	T/T	T/T	G/G	G/G	T/T	G/G	G/G	G/G	G/G	G/G	G/G	G/G	G/G	G/G	T/T	G/G	G/G	G/G	G/G	G/G	T/T	T/T	G/G	T/T	G/G	G/G	G/G	G/G	T/T	T/T	T/T	G/G	T/T	T/T	G/G
AX-109245696	A/A	A/A	C/C	A/A	C/C	C/C	C/C	A/A	A/A	C/C	C/C	A/A	A/A	C/C	A/A	A/A	C/C	C/C	A/A	A/A	A/A	C/C	A/A	C/C	C/C	A/A	C/C	C/C	C/C	A/A	C/C	C/C	C/C	C/C	A/A	A/A	A/A	A/A	C/C	A/A	A/A	C/C	C/C	C/C	C/C	C/C	C/C	A/A	C/C
AX-109252875	T/T	T/T	C/C	T/T	C/C	T/T	T/T	T/T	C/C	C/C	T/T	C/C	T/C	C/C	C/C	T/T	T/T	T/T	C/C	T/T	C/C	T/T	C/C	T/T	T/T	T/T	C/C	T/T	C/C	T/T	T/T	T/C	C/C	T/T	C/C	T/T	C/C	C/C	C/C	C/C	C/C	C/C	C/C	C/C	C/C	C/C	T/T	C/C	C/C
AX-109256629	G/G	G/G	G/G	G/G	G/G	T/G	T/T	G/G	G/G	G/G	G/G	T/T	G/G	T/T	T/T	T/T	T/T	T/T	G/G	T/T	T/T	T/T	T/T	T/T	T/T	T/T	G/G	NN	G/G	T/T	T/T	T/T	T/T	T/T	T/T	G/G	T/T	G/G	T/T	G/G	T/T	T/T	G/G	G/G	T/T	T/T	G/G	G/G	T/T
AX-109258716	T/T	G/G	G/G	T/T	G/G	T/G	G/G	T/T	T/T	G/G	G/G	G/G	T/T	G/G	G/G	T/T	G/G	G/G	T/T	T/T	T/T	G/G	G/G	G/G	T/T	G/G	T/T	T/T	T/T	T/T	G/G	G/G	G/G	T/T	T/T	G/G	T/T	G/G	T/T	G/G	G/G	G/G	G/G	T/T	T/T	G/G	G/G	G/G	T/T
AX-109259358	G/G	G/G	A/A	G/G	G/G	A/A	G/G	A/A	G/G	G/G	A/A	A/A	G/G	A/A	G/G	G/G	A/A	A/A	G/G	A/A	A/A	G/G	A/A	A/A	A/A	G/G	G/G	G/G	G/G	A/A	A/A	A/A	G/G	A/A	A/A	G/G	A/A	G/G	A/A	A/A	G/G	G/G	G/G	G/G	G/G	G/G	NN	A/A	G/G
AX-109260668	G/G	T/T	T/T	G/G	G/G	G/G	G/G	T/T	T/T	G/G	G/G	G/G	G/G	T/T	T/T	G/G	G/G	T/T	G/G	G/G	G/G	T/T	T/T	G/G	G/G	T/T	G/G	G/G	G/G	G/G	G/G	G/G	T/T	T/T	T/T	G/G	T/T	G/G	G/G	G/G	T/T	G/G	T/G	T/G	G/G	T/T	G/G	G/G	T/T
AX-109261712	A/A	A/A	A/A	A/A	A/A	A/A	G/G	A/A	A/A	A/A	A/A	G/G	A/A	G/G	G/G	G/G	G/G	G/G	A/A	G/G	G/G	G/G	G/G	G/G	G/G	G/G	A/A	G/G	A/A	G/G	G/G	G/G	G/G	G/G	G/G	A/A	G/G	A/A	G/G	G/G	G/G	G/G	A/A	A/A	G/G	G/G	A/A	A/A	G/G
AX-109262135	A/A	A/A	G/G	G/G	G/G	G/G	G/G	A/A	A/A	G/G	G/G	A/A	G/G	G/G	A/A	A/A	A/A	G/G	G/G	A/A	G/G	A/A	G/G	A/A	A/A	A/A	A/A	G/G	G/G	G/G	G/G	G/G	G/G	G/G	G/G	G/G	G/G	A/A	G/G	G/G	G/G	G/G	G/G	A/A	A/A	A/A	A/A	A/A	G/G
AX-109264553	C/C	A/A	C/C	C/C	C/C	A/C	A/A	A/A	A/A	C/C	C/C	A/A	A/A	A/A	A/A	C/C	A/A	C/C	C/C	C/C	C/C	C/C	A/C	C/C	A/A	A/A	A/A	A/A	C/C	C/C	C/C	C/C	C/C	A/A	C/C	A/A	C/C	A/A	A/A	C/C	C/C	C/C	C/C	A/A	A/A	A/A	A/A	A/A	A/A
AX-109265033	C/C	C/C	C/C	C/C	C/C	C/C	C/C	C/C	C/C	T/T	C/C	C/C	C/C	C/C	C/C	C/C	C/C	C/C	C/C	C/C	C/C	C/C	C/C	C/C	C/C	C/C	C/C	C/C	C/C	C/C	C/C	C/C	C/C	C/C	C/C	T/T	C/C	C/C	C/C	C/C	C/C	C/C	C/C	C/C	C/C	C/C	T/T	C/C	C/C
AX-109265317	T/T	T/T	C/C	T/T	T/T	C/C	T/T	C/C	T/T	T/T	C/C	C/C	T/T	C/C	T/T	T/T	C/C	C/C	T/T	C/C	T/T	T/T	C/C	C/C	C/C	T/T	T/T	T/T	T/T	C/C	C/C	C/C	T/T	C/C	C/C	T/T	C/C	T/T	C/C	C/C	T/T	T/T	T/T	T/T	T/T	T/T	T/T	C/C	T/T
AX-109265573	T/T	C/C	T/T	C/C	C/C	C/C	C/C	C/C	T/T	C/C	C/C	T/T	T/T	C/C	C/C	C/C	C/C	T/T	C/C	C/C	T/T	T/T	C/C	T/T	T/T	T/T	C/C	C/C	C/C	C/C	C/C	C/C	T/T	T/T	C/C	T/T	C/C	C/C	C/C	C/C	C/C	C/C	T/T	C/C	C/C	C/C	T/T	C/C	C/C
AX-109266589	G/G	G/G	G/G	A/G	G/G	G/G	G/G	A/A	A/G	G/G	G/G	G/G	G/G	G/G	A/A	A/A	G/G	A/A	G/G	A/A	G/G	G/G	G/G	A/G	A/G	G/G	G/G	G/G	G/G	A/G	A/A	A/A	G/G	G/G	A/A	A/G	A/A	G/G	G/G	A/G	A/A	A/G	G/G	G/G	G/G	A/A	A/G	G/G	A/G
AX-109266982	C/C	C/C	T/T	C/C	T/T	C/C	C/C	C/C	C/C	T/T	T/T	C/C	T/T	T/T	C/C	C/C	C/C	C/C	C/C	C/C	T/T	T/T	T/T	C/C	C/C	C/C	C/C	C/C	T/T	C/C	T/C	C/C	C/C	T/T	T/T	C/C	T/T	C/C	C/C	C/C	C/C	C/C	C/C	C/C	C/C	C/C	C/C	C/C	T/T
AX-109269892	C/C	T/T	C/C	T/T	T/T	T/T	T/T	T/T	C/C	T/T	T/T	C/C	C/C	T/T	T/T	T/T	T/T	C/C	T/T	T/T	T/T	C/C	T/C	C/C	C/C	C/C	T/T	C/C	T/T	T/T	T/T	T/T	C/C	C/C	T/T	C/C	T/T	T/T	T/T	T/T	T/T	T/T	C/C	T/T	T/T	T/T	C/C	T/T	T/T
AX-109269991	T/T	T/T	T/T	T/T	T/T	C/C	C/C	C/C	C/C	T/T	T/T	C/C	T/T	T/T	T/T	T/T	C/C	C/C	C/C	T/T	T/T	T/T	T/C	T/T	C/C	T/T	C/C	T/T	T/T	C/C	C/C	C/C	C/C	C/C	C/C	C/C	T/T	T/T	C/C	C/C	C/C	C/C	T/T	T/T	C/C	T/T	C/C	T/T	T/T
AX-109270203	A/A	A/A	G/G	A/A	G/G	G/G	G/G	A/A	A/A	G/G	G/G	A/A	A/A	G/G	A/A	A/A	G/G	G/G	A/A	A/A	A/A	G/G	A/A	G/G	G/G	A/A	G/G	G/G	G/G	A/A	G/G	G/G	G/G	A/A	A/A	A/A	A/A	A/A	A/A	A/A	G/G	G/G	G/G	G/G	G/G	G/G	G/G	A/A	G/G
AX-109270380	C/C	C/C	T/T	T/T	C/C	T/C	T/T	C/C	C/C	T/T	C/C	T/T	T/T	C/C	T/T	T/T	T/T	C/C	T/T	T/T	C/C	C/C	C/C	C/C	T/T	T/T	C/C	T/T	C/C	T/T	T/T	T/T	C/C	T/T	T/T	T/T	T/T	C/C	C/C	C/C	C/C	C/C	T/T	T/T	T/C	C/C	T/T	T/T	C/C
AX-109270508	T/T	C/C	C/C	C/C	T/T	T/T	T/T	T/T	T/T	T/T	T/C	T/T	T/T	C/C	C/C	C/C	T/T	T/T	T/T	C/C	C/C	C/C	T/T	C/C	T/T	C/C	C/C	NN	T/T	T/T	T/C	C/C	T/T	T/T	T/T	T/T	C/C	C/C	T/T	T/T	T/T	T/T	C/C	T/T	C/C	C/C	T/T	C/C	C/C
AX-109270611	C/C	C/C	C/C	C/C	C/C	A/C	A/A	C/C	C/C	C/C	C/C	A/A	C/C	C/C	C/C	C/C	A/A	A/A	C/C	A/A	A/A	A/A	A/A	A/A	A/A	A/A	A/A	A/A	C/C	A/A	A/A	A/A	A/A	A/A	A/C	C/C	A/A	C/C	A/A	A/A	A/A	A/A	C/C	C/C	C/C	A/A	C/C	C/C	A/A
AX-109270690	C/C	C/C	C/C	C/C	T/T	T/T	T/T	T/T	T/T	T/T	T/C	C/C	T/T	C/C	T/T	C/C	T/C	T/T	C/C	T/T	C/C	T/T	T/T	T/T	C/C	C/C	C/C	T/T	T/T	C/C	T/T	T/T	T/T	C/C	C/C	C/C	C/C	C/C	T/T	C/C	C/C	T/T	T/T	T/T	C/C	C/C	C/C	T/T	T/T
AX-109270692	C/C	G/G	C/C	C/C	C/C	NN	G/G	C/C	C/C	C/C	C/C	C/C	C/G	C/C	G/G	G/G	C/C	G/G	G/G	C/C	C/C	C/C	C/C	C/C	C/C	C/C	C/C	C/C	C/C	C/C	C/C	C/C	G/G	C/C	C/C	C/C	C/C	G/G	C/C	C/C	C/C	C/C	C/C	C/C	C/C	C/C	C/C	C/C	C/C
AX-109270732	T/T	G/G	T/T	G/G	T/T	NN	G/G	G/G	G/G	G/G	G/G	T/T	G/G	G/G	G/G	G/G	T/T	T/T	G/G	G/G	G/G	T/T	NN	T/T	G/G	G/G	G/G	T/T	T/T	G/G	T/T	T/T	G/G	G/G	G/G	G/G	G/G	G/G	G/G	T/T	T/T	G/G	G/G	T/T	T/T	T/T	G/G	T/T	T/T
AX-109270790	C/C	C/C	T/T	C/C	C/C	C/C	C/C	C/C	C/C	C/C	T/T	T/T	C/C	T/T	T/C	C/C	T/T	C/C	T/T	T/T	C/C	C/C	C/C	C/C	T/T	C/C	C/C	C/C	C/C	C/C	T/T	C/C	C/C	C/C	T/T	T/T	T/T	T/T	T/T	T/T	T/T	C/C	C/C	T/T	T/T	T/T	T/T	C/C	T/T
AX-109270966	C/C	C/C	C/C	C/C	C/C	C/C	C/C	C/C	C/C	C/C	C/C	C/C	C/C	C/C	C/C	C/C	C/C	C/C	C/C	C/C	C/C	C/C	C/C	C/C	C/C	C/C	C/C	C/C	C/C	C/C	C/C	C/C	C/C	C/C	C/C	C/C	C/C	C/C	C/C	C/C	C/C	C/C	C/C	C/C	C/C	C/C	C/C	C/C	C/C
AX-109271066	T/T	T/T	T/T	T/T	C/C	C/C	C/C	C/C	C/C	C/C	T/C	T/T	C/C	T/T	C/C	T/T	T/C	C/C	T/T	C/C	C/C	C/C	C/C	C/C	T/T	T/T	T/T	T/T	T/T	T/T	C/C	C/C	C/C	T/T	T/T	T/T	T/T	T/T	C/C	T/T	T/T	C/C	C/C	C/C	T/T	T/T	T/T	C/C	C/C
AX-109271241	T/T	T/T	C/C	T/T	T/T	T/T	T/T	T/T	T/T	T/T	NN	C/C	T/T	C/C	T/T	T/T	C/C	C/C	C/C	C/C	C/C	T/T	NN	T/T	C/C	T/T	T/T	T/T	T/T	T/T	T/C	T/T	T/T	T/T	T/T	C/C	T/T	C/C	C/C	C/C	C/C	T/T	T/T	C/C	C/C	C/C	T/T	T/T	C/C
AX-109271542	G/G	A/A	G/G	G/G	G/G	NN	G/G	G/G	A/A	G/G	A/A	A/A	A/A	A/A	A/A	G/G	A/A	G/G	A/A	G/G	G/G	A/A	G/G	A/A	A/A	G/G	A/A	A/A	G/G	A/A	A/G	A/A	A/A	A/A	G/G	A/A	G/G	G/G	A/A	G/G	G/G	A/A	A/A	G/G	A/A	G/G	A/A	A/A	G/G
AX-109271676	G/G	G/G	A/A	A/A	G/G	G/G	A/A	G/G	G/G	A/A	G/G	A/A	A/G	G/G	A/A	G/G	A/A	G/G	A/A	A/A	G/G	G/G	G/G	G/G	A/A	A/A	G/G	A/A	G/G	A/A	A/A	A/A	G/G	A/A	A/A	A/A	A/A	G/G	G/G	G/G	G/G	G/G	A/A	A/A	A/G	G/G	A/A	A/A	G/G
AX-109271895	C/C	G/G	G/G	G/G	C/C	C/C	G/G	C/C	G/G	C/C	G/G	G/G	C/C	C/C	C/C	C/C	C/C	G/G	C/C	G/G	C/C	C/C	C/C	C/C	C/C	G/G	G/G	C/C	C/C	C/C	C/C	C/C	C/C	G/G	C/C	G/G	C/C	C/C	C/C	C/C	G/G	G/G	G/G	G/G	G/G	G/G	G/G	C/C	G/G
AX-109271955	C/C	G/G	C/C	G/G	C/C	G/G	G/G	G/G	G/G	C/C	G/G	G/G	C/C	G/G	G/G	G/G	G/G	G/G	G/G	C/C	C/C	G/G	G/G	G/G	G/G	G/G	C/C	C/C	C/C	C/C	G/G	G/G	G/G	G/G	G/G	C/C	G/G	G/G	C/C	C/C	G/G	G/G	C/C	G/G	C/C	C/C	C/C	C/C	G/G
AX-109272357	C/C	C/C	C/C	C/C	C/C	C/G	G/G	C/C	C/C	C/C	C/C	G/G	C/C	C/C	C/C	C/C	G/G	G/G	C/C	G/G	G/G	G/G	G/G	G/G	G/G	G/G	G/G	G/G	C/C	G/G	G/G	G/G	G/G	G/G	C/G	C/C	G/G	C/C	G/G	G/G	G/G	G/G	C/C	C/C	C/C	G/G	C/C	C/C	G/G
AX-109272381	T/T	C/C	T/T	C/C	C/C	C/C	C/C	C/C	T/T	T/T	T/T	C/C	T/T	T/T	T/T	C/C	T/T	C/C	C/C	T/T	C/C	C/C	T/T	T/T	C/C	C/C	C/C	C/C	C/C	C/C	T/C	T/T	T/T	C/C	C/C	C/C	C/C	T/T	C/C	C/C	C/C	T/T	T/T	C/C	C/C	C/C	C/C	C/C	C/C
AX-109272432	A/A	T/T	A/A	A/T	T/T	A/T	A/A	T/T	T/T	T/T	T/T	T/T	A/A	T/T	A/A	A/A	A/A	A/A	A/A	A/A	T/T	A/A	A/A	T/T	A/A	A/A	A/A	A/A	A/A	A/A	A/T	A/A	A/A	T/T	T/T	A/A	T/T	A/A	A/A	A/A	T/T	T/T	T/T	A/A	T/T	T/T	A/A	T/T	T/T
AX-109272613	G/G	G/G	T/T	T/T	T/T	G/G	G/G	G/G	T/T	T/T	T/T	G/G	T/T	T/T	T/G	G/G	G/G	G/G	T/T	G/G	T/T	G/G	T/T	G/G	G/G	G/G	T/T	T/T	T/T	G/G	G/G	G/G	T/T	G/G	T/T	G/G	T/T	T/T	T/T	T/T	T/T	T/T	T/T	T/T	T/T	G/G	G/G	G/G	G/G
AX-109272872	G/G	G/G	G/G	G/G	T/T	G/G	T/T	T/T	G/G	G/G	G/G	T/T	T/G	G/G	G/G	G/G	T/T	G/G	T/T	G/G	G/G	G/G	G/G	G/G	G/G	G/G	G/G	T/T	G/G	T/T	T/G	T/T	G/G	T/T	G/G	T/T	G/G	G/G	T/T	G/G	G/G	G/G	G/G	G/G	T/G	T/T	T/T	G/G	G/G
AX-109273305	T/T	T/T	C/C	T/T	C/C	T/T	C/C	C/C	T/T	C/C	NN	T/T	T/T	C/C	T/C	T/T	C/C	C/C	T/T	C/C	C/C	C/C	T/T	T/T	C/C	T/T	T/T	C/C	T/T	C/C	C/C	C/C	C/C	C/C	T/T	NN	T/T	T/T	C/C	T/T	T/T	C/C	C/C	C/C	C/C	C/C	C/C	T/T	C/C
AX-109273451	T/T	T/T	T/T	T/T	T/T	C/C	C/C	C/C	C/C	T/T	T/T	T/T	T/C	T/T	T/T	T/T	C/C	C/C	C/C	T/T	C/C	T/T	T/C	T/T	C/C	T/T	T/T	T/T	C/C	C/C	T/C	T/T	C/C	C/C	C/C	C/C	T/T	T/T	C/C	C/C	C/C	C/C	T/T	C/C	C/C	T/T	C/C	T/T	T/T
AX-109273587	T/T	T/T	T/T	T/T	T/T	T/T	T/T	T/T	T/T	C/C	T/T	T/T	T/T	T/T	T/T	T/T	T/T	T/T	T/T	C/C	C/C	T/T	C/C	T/T	T/T	T/T	C/C	T/T	T/T	C/C	T/C	T/T	T/T	C/C	T/T	C/C	T/T	T/T	C/C	C/C	T/T	T/T	C/C	T/T	T/T	T/T	T/T	T/T	T/T
AX-109273671	T/T	G/G	T/T	T/T	G/G	T/G	G/G	G/G	T/T	T/T	T/T	G/G	G/G	T/T	T/T	T/T	G/G	T/T	G/G	T/T	T/T	T/T	T/T	T/T	T/T	T/T	T/T	T/T	T/T	G/G	T/G	G/G	T/T	G/G	T/T	G/G	T/T	T/T	G/G	T/T	T/T	T/T	T/T	T/T	T/G	G/G	G/G	T/T	T/T
AX-109273772	A/A	G/G	A/A	A/A	A/A	A/G	G/G	A/A	G/G	A/A	A/A	A/A	A/G	A/A	G/G	G/G	A/A	G/G	G/G	G/G	A/A	A/A	G/G	A/A	A/A	G/G	G/G	A/A	A/A	G/G	A/A	A/A	G/G	G/G	G/G	G/G	G/G	G/G	G/G	A/A	G/G	G/G	G/G	A/A	A/A	A/A	G/G	A/A	A/A
AX-109273780	A/A	G/G	A/A	A/A	A/A	A/G	A/A	A/A	G/G	A/A	G/G	G/G	G/G	G/G	G/G	A/A	G/G	A/A	G/G	A/A	A/A	G/G	A/A	G/G	G/G	A/A	G/G	G/G	A/A	G/G	A/G	G/G	G/G	G/G	A/A	G/G	A/A	A/A	G/G	A/A	A/A	G/G	G/G	A/A	G/G	A/A	G/G	G/G	A/A
AX-109273855	G/G	G/G	C/C	G/G	G/G	G/G	G/G	G/G	G/G	G/G	C/C	C/C	G/G	C/C	G/G	G/G	C/C	C/C	C/C	C/C	C/C	G/G	NN	G/G	C/C	G/G	G/G	G/G	G/G	G/G	C/G	G/G	G/G	G/G	G/G	C/C	G/G	C/C	C/C	C/C	C/C	G/G	G/G	C/C	C/C	C/C	G/G	G/G	C/C
AX-109273888	A/A	G/G	A/A	A/A	G/G	A/G	G/G	G/G	A/A	A/A	A/A	G/G	A/G	A/A	A/A	A/A	G/G	A/A	G/G	A/A	A/A	A/A	A/A	A/A	A/A	A/A	A/A	A/A	A/A	G/G	A/G	G/G	A/A	G/G	A/A	G/G	A/A	A/A	G/G	A/A	A/A	A/A	A/A	G/G	A/G	G/G	G/G	A/A	A/A
AX-109273977	T/T	T/T	T/T	C/C	T/T	T/T	T/T	C/C	C/C	T/T	T/T	T/T	T/C	T/T	C/C	C/C	T/T	C/C	T/T	C/C	T/T	T/T	T/T	C/C	C/C	T/T	T/T	T/T	T/C	C/C	C/C	C/C	T/T	T/T	C/C	C/C	C/C	T/T	T/T	C/C	C/C	C/C	T/T	NN	T/T	C/C	C/C	T/T	C/C
AX-109274085	G/G	G/G	A/A	G/G	G/G	G/G	G/G	G/G	A/A	G/G	G/G	G/G	G/G	A/A	G/G	G/G	A/A	G/G	G/G	G/G	A/A	G/G	A/A	A/A	G/G	A/A	A/A	A/A	A/A	G/G	A/G	A/A	A/A	G/G	G/G	G/G	G/G	A/A	A/A	G/G	G/G	G/G	G/G	G/G	G/G	G/G	G/G	A/A	G/G
AX-109274177	G/G	A/A	G/G	A/A	G/G	A/G	A/A	A/A	G/G	G/G	G/G	G/G	A/A	A/A	A/A	A/A	G/G	G/G	A/A	G/G	G/G	G/G	G/G	G/G	A/A	G/G	G/G	G/G	G/G	G/G	G/G	G/G	A/A	G/G	G/G	G/G	G/G	A/A	G/G	G/G	G/G	G/G	G/G	A/G	G/G	G/G	G/G	G/G	G/G
AX-109274386	C/C	NN	NN	NN	C/C	C/C	NN	C/C	NN	C/C	C/C	C/C	NN	C/C	C/C	C/C	C/C	C/C	C/C	NN	NN	C/C	C/C	C/C	C/C	C/C	NN	C/C	C/C	C/C	C/C	C/C	C/C	NN	C/C	NN	C/C	C/C	C/C	C/C	NN	C/C	NN	G/G	NN	NN	NN	C/C	NN
AX-109274472	C/C	T/T	C/C	T/T	C/C	T/C	T/T	T/T	T/T	T/T	T/T	C/C	T/T	T/T	T/T	T/T	C/C	C/C	T/T	T/T	T/T	C/C	T/C	C/C	T/C	T/T	T/T	C/C	C/C	T/T	T/C	C/C	T/T	T/T	T/T	T/T	T/T	T/T	T/T	C/C	C/C	T/T	T/T	T/C	C/C	C/C	T/T	C/C	C/C
AX-109274527	G/G	G/G	G/G	G/G	A/A	A/A	A/A	A/A	A/A	A/A	A/G	G/G	A/A	G/G	A/A	G/G	A/G	A/A	G/G	A/A	A/A	A/A	A/A	A/A	G/G	G/G	G/G	G/G	G/G	G/G	A/A	A/A	A/A	G/G	G/G	G/G	G/G	G/G	A/A	G/G	G/G	A/A	A/A	A/A	G/G	G/G	G/G	A/A	A/A
AX-109274674	C/C	C/C	T/T	C/C	C/C	C/C	C/C	C/C	C/C	C/C	T/C	T/T	C/C	T/T	T/C	C/C	T/T	C/C	T/T	T/T	C/C	C/C	NN	C/C	T/T	C/C	C/C	C/C	C/C	C/C	T/C	C/C	C/C	C/C	T/T	T/T	T/T	T/T	T/T	T/T	T/T	C/C	C/C	T/T	T/T	T/T	T/T	C/C	T/T
AX-109275059	C/C	C/C	T/T	C/C	T/T	C/C	C/C	T/T	T/T	C/C	C/C	C/C	T/T	T/T	T/T	T/T	C/C	T/T	T/T	C/C	C/C	C/C	C/C	T/T	T/T	T/T	T/T	T/T	C/C	C/C	T/C	C/C	T/T	C/C	C/C	C/C	C/C	T/T	C/C	T/T	T/T	T/T	C/C	T/T	C/C	C/C	C/C	C/C	T/T
AX-109275429	T/T	T/T	T/T	T/T	T/T	C/C	C/C	T/T	C/C	T/T	T/C	C/C	T/C	C/C	C/C	C/C	C/C	T/T	C/C	T/T	T/T	C/C	T/T	C/C	C/C	T/T	C/C	C/C	C/C	C/C	T/C	C/C	T/T	C/C	T/T	C/C	T/T	T/T	C/C	T/T	C/C	C/C	C/C	T/T	T/C	T/T	C/C	T/T	T/T
AX-109275942	A/A	A/A	A/A	A/A	G/G	G/G	G/G	G/G	G/G	G/G	A/G	A/A	G/G	A/A	G/G	A/A	NN	G/G	A/A	G/G	G/G	G/G	G/G	G/G	A/A	A/A	A/A	A/A	A/A	A/A	G/G	G/G	G/G	A/A	A/A	A/A	A/A	A/A	G/G	A/A	A/A	G/G	G/G	G/G	A/A	A/A	A/A	G/G	G/G
AX-109276307	C/C	C/C	T/T	T/T	C/C	T/T	T/T	T/T	C/C	C/C	C/C	C/C	T/T	C/C	C/C	T/T	C/C	T/T	C/C	T/T	T/T	T/T	C/C	C/C	T/T	T/T	C/C	C/C	T/T	T/T	T/T	T/T	T/T	C/C	C/C	C/C	C/C	T/T	T/T	C/C	T/T	C/C	T/T	C/C	T/C	C/C	C/C	C/C	T/T
AX-109276370	C/C	C/C	T/T	T/T	T/T	T/T	T/T	C/C	C/C	T/T	T/T	C/C	T/T	T/T	C/C	C/C	C/C	T/T	T/T	C/C	T/T	C/C	T/T	C/C	C/C	C/C	C/C	T/T	C/C	T/T	T/T	T/T	T/T	C/C	T/T	T/T	T/T	C/C	T/T	T/T	T/T	T/T	T/T	C/C	C/C	C/C	T/T	T/T	T/T
AX-109276388	C/C	C/C	T/T	T/T	T/T	T/T	T/T	C/C	C/C	T/T	T/T	C/C	T/T	T/T	C/C	C/C	C/C	T/T	T/T	C/C	C/C	C/C	T/T	C/C	C/C	C/C	C/C	T/T	T/T	T/T	T/T	T/T	T/T	T/T	T/T	T/T	T/T	C/C	T/T	T/T	T/T	T/T	T/T	C/C	C/C	C/C	C/C	C/C	T/T
AX-109276570	C/C	T/T	T/T	T/T	T/T	C/C	C/C	C/C	C/C	T/T	NN	C/C	T/C	T/T	T/T	T/T	C/C	C/C	C/C	C/C	C/C	T/T	C/C	T/T	C/C	T/T	C/C	C/C	C/C	T/T	C/C	C/C	C/C	C/C	C/C	C/C	C/C	T/T	C/C	C/C	C/C	C/C	T/T	C/C	T/T	T/T	C/C	T/T	T/T
AX-109276571	G/G	A/A	G/G	A/A	A/A	A/A	A/A	A/A	G/G	A/A	A/A	G/G	A/G	G/G	G/G	G/G	G/G	A/A	G/G	A/A	G/G	G/G	G/G	A/A	A/A	A/A	A/A	A/A	A/A	A/A	G/G	G/G	G/G	G/G	A/A	G/G	A/A	G/G	A/A	G/G	G/G	G/G	G/G	G/G	A/G	A/A	G/G	G/G	A/A
AX-109276621	C/C	C/C	C/C	C/C	C/C	NN	A/A	C/C	C/C	C/C	C/C	A/A	C/C	A/A	A/A	A/A	A/A	A/A	C/C	A/A	NN	A/A	NN	A/A	A/A	A/A	C/C	A/A	C/C	A/A	A/A	A/A	A/A	A/A	A/A	C/C	A/A	C/C	A/A	C/C	A/A	A/A	C/C	C/C	A/A	A/A	C/C	C/C	A/A
AX-109276794	T/T	T/T	T/T	T/T	T/T	T/C	C/C	T/T	T/T	T/T	T/T	C/C	T/T	C/C	C/C	C/C	C/C	C/C	T/T	C/C	C/C	C/C	C/C	C/C	C/C	C/C	T/T	C/C	T/T	C/C	C/C	C/C	C/C	C/C	C/C	T/T	C/C	T/T	C/C	T/T	C/C	C/C	T/T	T/T	C/C	C/C	T/T	T/T	C/C
AX-109276847	A/A	A/A	A/A	A/A	A/A	G/G	A/A	A/A	G/G	G/G	G/G	G/G	G/G	A/A	G/G	G/G	A/A	G/G	G/G	A/A	A/A	G/G	A/A	A/A	A/A	G/G	A/A	A/A	G/G	G/G	A/G	G/G	G/G	A/A	G/G	A/A	G/G	G/G	G/G	G/G	A/A	G/G	G/G	A/A	A/A	A/A	A/A	A/A	A/A
AX-109277255	G/G	A/A	G/G	G/G	G/G	A/G	A/A	G/G	G/G	G/G	G/G	G/G	A/G	G/G	A/A	A/A	G/G	A/A	A/A	G/G	G/G	G/G	G/G	G/G	G/G	G/G	G/G	G/G	G/G	G/G	G/G	G/G	A/A	G/G	G/G	G/G	G/G	A/A	G/G	G/G	G/G	G/G	G/G	G/G	G/G	G/G	G/G	G/G	G/G
AX-109277576	C/C	C/C	C/C	C/C	C/C	T/C	T/T	C/C	C/C	C/C	C/C	T/T	C/C	C/C	C/C	C/C	T/T	T/T	C/C	T/T	T/T	T/T	T/C	T/T	T/T	T/T	T/T	T/T	C/C	T/T	T/T	T/T	T/T	T/T	C/C	C/C	T/T	C/C	T/T	T/T	T/T	T/T	C/C	C/C	C/C	T/T	C/C	C/C	T/T
AX-109277768	T/T	C/C	T/T	T/T	C/C	T/T	T/T	T/T	T/T	C/C	T/C	T/T	T/T	T/T	C/C	C/C	T/T	C/C	C/C	T/T	C/C	T/T	T/C	C/C	C/C	T/T	T/T	C/C	T/T	C/C	T/T	T/T	T/T	T/T	T/T	T/T	T/T	C/C	T/T	T/T	C/C	C/C	T/T	C/C	C/C	C/C	T/T	T/T	T/T
AX-109277858	C/C	C/C	T/T	C/C	T/T	T/C	T/T	C/C	C/C	T/T	T/T	C/C	C/C	T/T	C/C	C/C	T/T	T/T	C/C	C/C	C/C	T/T	C/C	T/T	T/T	C/C	T/T	T/T	T/T	C/C	T/C	T/T	T/T	T/T	C/C	C/C	C/C	C/C	T/T	C/C	C/C	T/T	T/T	T/T	T/T	T/T	T/T	C/C	T/T
AX-109277908	A/A	C/C	C/C	C/C	A/A	C/C	C/C	C/C	A/A	C/C	A/C	A/A	C/C	C/C	C/C	C/C	A/A	C/C	A/A	C/C	C/C	C/C	A/A	C/C	A/A	C/C	A/A	C/C	A/A	A/A	A/A	A/A	A/A	C/C	C/C	A/A	C/C	C/C	A/A	A/A	C/C	C/C	C/C	C/C	A/A	C/C	A/A	A/A	NN
AX-109278213	C/C	T/T	C/C	T/T	T/T	T/T	T/T	T/T	C/C	T/T	T/T	C/C	NN	T/T	T/T	T/T	T/T	C/C	T/T	T/T	T/T	C/C	NN	C/C	C/C	C/C	T/T	T/T	T/T	T/T	T/T	T/T	C/C	C/C	T/T	C/C	T/T	T/T	T/T	T/T	T/T	T/T	C/C	T/T	T/T	T/T	C/C	T/T	T/T
AX-109278548	A/A	A/A	G/G	A/A	A/A	G/G	G/G	G/G	A/A	A/A	G/G	A/A	A/A	A/A	G/G	G/G	A/A	A/A	A/A	G/G	G/G	A/A	A/A	A/A	G/G	A/A	G/G	G/G	A/A	G/G	A/G	G/G	G/G	A/A	G/G	A/A	G/G	G/G	G/G	A/A	G/G	G/G	A/A	A/A	A/A	A/A	G/G	A/A	G/G
AX-109278683	A/A	A/A	A/A	A/A	G/G	A/G	G/G	A/A	G/G	A/A	A/A	G/G	A/G	G/G	G/G	G/G	G/G	G/G	G/G	G/G	G/G	A/A	G/G	G/G	G/G	A/A	A/A	G/G	G/G	G/G	A/G	G/G	G/G	G/G	G/G	G/G	G/G	G/G	G/G	A/A	A/A	G/G	A/A	G/G	A/A	A/A	G/G	A/A	G/G
AX-109278685	G/G	C/C	G/G	C/C	C/C	G/G	G/G	C/C	C/C	G/G	G/G	G/G	G/G	G/G	C/C	C/G	C/C	C/C	C/C	G/G	C/C	G/G	C/C	C/C	C/C	G/G	G/G	G/G	G/G	G/G	C/G	C/C	C/C	G/G	G/G	C/C	G/G	C/C	G/G	C/C	G/G	G/G	C/C	C/G	C/C	G/G	C/C	G/G	G/G
AX-109278916	C/C	C/C	G/G	C/C	G/G	C/C	C/C	C/C	G/G	G/G	C/C	G/G	C/G	G/G	C/G	C/C	C/C	C/C	G/G	C/C	G/G	C/C	G/G	C/C	C/C	C/C	G/G	C/C	G/G	C/C	C/C	C/C	G/G	C/C	G/G	C/C	G/G	G/G	G/G	G/G	G/G	G/G	G/G	G/G	G/G	G/G	C/C	G/G	G/G
AX-109278936	C/C	C/C	C/C	C/C	C/C	C/C	C/C	C/C	C/C	C/C	C/C	C/C	C/C	C/C	C/C	C/C	C/C	C/C	C/C	C/C	G/G	C/C	C/C	C/C	C/C	C/C	C/C	C/C	G/G	C/C	C/C	C/C	C/C	C/C	C/C	C/C	C/C	C/C	C/C	C/C	C/C	C/C	C/C	C/G	C/C	C/C	C/C	C/C	C/C
AX-109279247	C/C	C/C	C/C	C/C	C/C	A/C	A/A	C/C	C/C	C/C	C/C	A/A	C/C	A/A	A/A	A/A	A/A	A/A	C/C	A/A	A/A	A/A	A/A	A/A	A/A	A/A	C/C	A/A	C/C	A/A	A/A	A/A	A/A	A/A	A/A	C/C	A/A	C/C	A/A	C/C	A/A	A/A	C/C	C/C	A/A	A/A	C/C	C/C	A/A
AX-109279753	G/G	G/G	G/G	G/G	G/G	NN	T/T	G/G	G/G	G/G	G/G	T/T	G/G	G/G	G/G	G/G	T/T	T/T	G/G	T/T	T/T	T/T	NN	T/T	T/T	T/T	T/T	T/T	G/G	T/T	T/T	T/T	T/T	T/T	G/G	G/G	T/T	G/G	T/T	T/T	T/T	T/T	G/G	G/G	G/G	T/T	G/G	G/G	T/T
AX-109280169	A/A	A/A	A/A	A/A	A/A	NN	C/C	A/A	A/A	A/A	A/A	C/C	A/A	A/A	A/A	A/A	C/C	C/C	A/A	C/C	C/C	C/C	NN	C/C	C/C	C/C	C/C	C/C	A/A	C/C	C/C	C/C	C/C	C/C	A/A	A/A	C/C	A/A	C/C	C/C	C/C	C/C	A/A	A/A	NN	C/C	A/A	A/A	C/C
AX-109280345	A/A	A/A	G/G	A/A	G/G	G/G	G/G	A/A	A/A	G/G	G/G	A/A	A/A	G/G	A/A	A/A	G/G	G/G	A/A	A/A	A/A	G/G	NN	G/G	G/G	A/A	G/G	G/G	G/G	A/A	G/G	G/G	G/G	A/A	A/A	A/A	A/A	A/A	A/A	A/A	G/G	G/G	G/G	G/G	G/G	G/G	G/G	A/A	G/G
AX-109280395	C/C	C/C	T/T	T/T	C/C	T/T	T/T	T/T	C/C	C/C	C/C	C/C	T/T	C/C	C/C	T/T	C/C	T/T	C/C	T/T	T/T	T/T	C/C	C/C	T/T	T/T	C/C	C/C	T/T	T/T	T/T	T/T	T/T	C/C	C/C	C/C	C/C	T/T	T/T	C/C	T/T	C/C	T/T	C/C	T/C	C/C	C/C	C/C	T/T
AX-109280637	C/C	C/C	G/G	C/C	C/C	C/C	C/C	C/C	C/C	C/C	G/G	G/G	C/C	G/G	C/G	C/C	G/G	C/C	G/G	G/G	C/C	C/C	C/C	C/C	G/G	C/C	C/C	C/C	C/C	C/C	C/G	C/C	C/C	C/C	G/G	G/G	G/G	G/G	G/G	G/G	G/G	C/C	C/C	G/G	G/G	G/G	G/G	C/C	G/G
AX-109280865	C/C	C/C	T/T	C/C	T/T	C/C	T/T	T/T	C/C	T/T	T/T	C/C	C/C	T/T	T/C	C/C	T/T	T/T	C/C	T/T	T/T	T/T	C/C	C/C	T/T	C/C	C/C	T/T	C/C	T/T	T/T	T/T	T/T	T/T	C/C	C/C	C/C	C/C	T/T	C/C	C/C	T/T	T/T	T/T	T/T	T/T	C/C	C/C	T/T
AX-109280893	G/G	G/G	G/G	G/G	NN	NN	A/A	A/A	G/G	G/G	G/G	A/A	A/A	G/G	G/G	G/G	A/A	G/G	A/A	G/G	A/A	G/G	G/G	G/G	G/G	G/G	G/G	A/A	G/G	A/A	A/G	A/A	G/G	A/A	G/G	A/A	G/G	G/G	A/A	G/G	G/G	G/G	G/G	G/G	A/G	A/A	A/A	G/G	G/G
AX-109281075	C/C	C/C	C/C	C/C	C/C	C/C	T/T	C/C	T/T	C/C	C/C	C/C	T/T	T/T	C/C	C/C	T/T	C/C	T/T	T/T	C/C	T/T	C/C	C/C	C/C	C/C	C/C	C/C	C/C	C/C	C/C	C/C	C/C	C/C	T/T	C/C	T/T	T/T	C/C	C/C	C/C	T/T	C/C	C/C	T/C	T/T	C/C	C/C	T/T
AX-109281125	A/A	A/A	A/A	A/A	A/A	A/G	G/G	A/A	A/A	A/A	A/A	G/G	A/A	G/G	G/G	G/G	G/G	G/G	A/A	G/G	G/G	G/G	G/G	G/G	G/G	G/G	A/A	G/G	A/A	G/G	G/G	G/G	G/G	G/G	G/G	A/A	G/G	A/A	G/G	A/A	G/G	G/G	A/A	A/A	G/G	G/G	A/A	A/A	G/G
AX-109281305	T/T	T/T	C/C	T/T	T/T	T/T	T/T	T/T	T/T	T/T	C/C	C/C	T/T	C/C	T/C	T/T	C/C	T/T	C/C	C/C	T/T	T/T	T/C	T/T	C/C	T/T	T/T	T/T	T/T	T/T	T/C	T/T	T/T	T/T	C/C	C/C	C/C	C/C	C/C	C/C	C/C	T/T	T/T	C/C	C/C	C/C	C/C	T/T	C/C
AX-109281362	A/A	G/G	G/G	G/G	A/A	A/G	A/A	A/A	G/G	A/A	A/A	A/A	A/A	G/G	G/G	A/A	G/G	G/G	A/A	A/A	A/A	A/A	G/G	A/A	A/A	G/G	A/A	G/G	A/A	G/G	A/G	G/G	A/A	G/G	G/G	A/A	G/G	A/A	G/G	G/G	G/G	A/A	A/A	A/A	G/G	G/G	A/A	A/A	A/A
AX-109281388	C/C	C/C	C/C	C/C	C/C	A/C	A/A	C/C	C/C	C/C	C/C	A/A	C/C	A/A	A/A	A/A	A/A	A/A	C/C	A/A	A/A	A/A	A/C	A/A	A/A	A/A	C/C	A/A	C/C	A/A	A/A	A/A	A/A	A/A	A/A	C/C	A/A	C/C	A/A	C/C	A/A	A/A	C/C	C/C	A/A	A/A	C/C	C/C	A/A
AX-109281486	C/C	C/C	T/T	T/T	T/T	C/C	C/C	T/T	T/T	T/T	T/T	C/C	T/T	T/T	C/C	C/C	T/T	C/C	C/C	C/C	C/C	T/T	T/T	C/C	T/T	C/C	T/T	C/C	T/T	T/T	T/C	C/C	T/T	C/C	C/C	C/C	C/C	T/T	C/C	T/T	T/T	C/C	C/C	T/T	C/C	C/C	C/C	C/C	C/C
AX-109281579	T/T	C/C	T/T	T/T	T/T	T/C	C/C	T/T	T/T	T/T	T/T	T/T	T/C	T/T	C/C	C/C	T/T	C/C	C/C	T/T	C/C	T/T	T/T	T/T	T/T	T/T	T/T	T/T	T/T	T/T	T/T	T/T	C/C	T/T	T/T	T/T	T/T	C/C	T/T	T/T	T/T	T/T	T/T	T/T	T/T	T/T	T/T	T/T	T/T
AX-109281796	T/T	T/T	T/T	T/T	T/T	NN	C/C	T/T	T/T	T/T	T/T	C/C	T/T	C/C	C/C	C/C	C/C	C/C	T/T	C/C	C/C	C/C	C/C	C/C	C/C	C/C	T/T	C/C	T/T	C/C	C/C	C/C	C/C	C/C	C/C	T/T	C/C	T/T	C/C	T/T	C/C	C/C	T/T	T/T	C/C	C/C	T/T	T/T	C/C
AX-109281821	T/T	C/C	T/T	C/C	T/T	T/T	T/T	NN	C/C	C/C	T/C	C/C	T/T	T/T	C/C	C/C	T/T	C/C	C/C	C/C	T/T	C/C	T/T	T/T	C/C	T/T	T/T	T/T	T/T	C/C	C/C	C/C	T/T	C/C	C/C	C/C	C/C	NN	T/T	C/C	T/T	C/C	C/C	C/C	C/C	T/T	C/C	T/T	C/C
AX-109281847	C/C	C/C	C/C	C/C	A/A	NN	A/A	C/C	A/A	A/A	A/A	C/C	C/C	A/A	C/C	C/C	C/C	A/A	A/A	C/C	C/C	C/C	A/A	C/C	A/A	A/A	C/C	C/C	C/C	A/A	A/C	A/A	C/C	C/C	A/A	A/A	A/A	A/A	A/A	A/A	A/A	A/A	A/A	A/A	A/C	A/A	A/A	A/A	C/C
AX-109282003	C/C	G/G	C/C	G/G	C/C	C/C	C/C	G/G	C/C	C/C	C/G	G/G	C/G	G/G	C/C	C/G	C/C	G/G	C/C	G/G	C/C	G/G	G/G	C/C	C/C	G/G	G/G	G/G	C/C	G/G	G/G	G/G	C/C	C/C	G/G	C/C	G/G	C/C	G/G	G/G	G/G	G/G	C/C	C/C	G/G	G/G	C/C	C/C	C/C
AX-109282059	T/T	C/C	T/T	NN	C/C	NN	NN	T/T	NN	C/C	C/C	T/T	NN	T/C	C/C	C/C	T/T	C/C	C/C	T/T	C/C	T/T	T/C	C/C	C/C	T/T	T/T	C/C	T/T	C/C	T/T	NN	T/T	T/T	T/T	T/T	T/T	C/C	T/T	T/T	C/C	C/C	T/T	C/C	C/C	C/C	NN	T/T	T/T
AX-109282147	A/A	A/A	A/A	A/A	C/C	C/C	C/C	A/A	C/C	C/C	C/C	A/A	A/A	C/C	A/A	A/A	A/A	C/C	C/C	A/A	A/A	A/A	C/C	A/A	C/C	C/C	A/A	A/A	A/A	C/C	A/C	C/C	A/A	A/A	C/C	C/C	C/C	C/C	C/C	C/C	C/C	C/C	C/C	C/C	A/C	C/C	C/C	C/C	A/A
AX-109282272	G/G	G/G	G/G	G/G	G/G	A/A	G/G	A/G	A/A	A/A	A/A	A/A	A/A	G/G	A/A	A/A	G/G	NN	A/A	G/G	G/G	A/A	G/G	G/G	G/G	A/A	G/G	G/G	A/A	A/A	A/G	A/A	A/A	G/G	A/A	G/G	A/A	A/A	A/A	A/A	G/G	A/A	A/A	G/G	G/G	G/G	G/G	G/G	G/G
AX-109282550	T/T	T/T	C/C	T/T	C/C	T/C	C/C	T/T	C/C	C/C	T/C	T/T	C/C	T/T	C/C	C/C	T/T	T/T	C/C	T/T	T/T	C/C	T/T	T/T	C/C	C/C	T/T	C/C	C/C	T/T	T/T	T/T	C/C	T/T	C/C	C/C	C/C	T/T	T/T	T/T	T/T	C/C	C/C	C/C	C/C	C/C	C/C	C/C	C/C
AX-109282650	T/T	C/C	T/T	C/C	T/T	NN	C/C	C/C	T/T	T/T	T/T	T/T	C/C	C/C	C/C	C/C	T/T	T/T	C/C	T/T	T/T	T/T	T/T	T/T	NN	T/T	T/T	T/T	T/T	T/T	T/T	T/T	C/C	T/T	T/T	T/T	T/T	C/C	T/T	T/T	T/T	T/T	T/T	T/C	T/T	T/T	T/T	T/T	T/T
AX-109282704	C/C	T/T	C/C	C/C	C/C	NN	T/T	T/T	C/C	C/C	C/C	C/C	T/T	T/T	T/T	T/T	C/C	C/C	T/T	C/C	C/C	T/C	C/C	C/C	NN	C/C	C/C	C/C	C/C	C/C	C/C	C/C	T/T	C/C	C/C	C/C	C/C	T/T	C/C	C/C	C/C	C/C	C/C	T/T	C/C	C/C	C/C	C/C	C/C
AX-109282812	C/C	T/T	T/T	T/T	C/C	NN	T/T	C/C	T/T	C/C	T/T	T/T	C/C	C/C	C/C	C/C	C/C	T/T	C/C	T/T	C/C	C/C	C/C	C/C	C/C	T/T	T/T	C/C	C/C	C/C	C/C	C/C	C/C	T/T	C/C	T/T	C/C	C/C	C/C	C/C	T/T	T/T	T/T	T/T	T/T	T/T	T/T	C/C	T/T
AX-109282910	G/G	T/T	G/G	T/T	G/G	T/T	T/T	T/T	G/G	G/G	T/T	T/T	G/G	T/T	G/G	G/G	G/G	T/T	T/T	G/G	G/G	T/T	T/T	T/T	T/T	T/T	G/G	G/G	G/G	G/G	T/T	T/T	G/G	T/T	T/T	G/G	T/T	T/T	G/G	G/G	G/G	T/T	G/G	T/T	G/G	G/G	G/G	G/G	T/T
AX-109283218	G/G	G/G	G/G	G/G	G/G	G/G	G/G	G/G	G/G	G/G	G/G	G/G	G/G	G/G	G/G	G/G	G/G	G/G	G/G	G/G	G/G	G/G	G/G	G/G	G/G	G/G	G/G	G/G	G/G	G/G	G/G	G/G	G/G	G/G	G/G	A/A	G/G	G/G	G/G	G/G	G/G	G/G	G/G	G/G	G/G	G/G	A/A	A/A	G/G
AX-109283402	A/A	A/A	C/C	A/A	A/A	A/A	A/A	A/A	A/A	A/A	A/A	C/C	C/C	A/A	A/A	A/A	C/C	C/C	C/C	A/A	C/C	C/C	A/A	C/C	A/A	A/A	A/A	A/A	C/C	A/A	A/A	A/A	C/C	A/A	A/A	A/A	A/A	A/A	A/A	A/A	A/A	A/A	A/A	NN	A/A	A/A	A/A	A/A	A/A
AX-109283472	A/A	A/A	A/A	A/A	G/G	A/A	G/G	G/G	A/A	A/A	A/A	G/G	A/G	A/A	A/A	A/A	G/G	A/A	G/G	A/A	A/A	A/A	A/A	G/G	A/A	A/A	A/A	G/G	A/A	G/G	A/G	G/G	A/A	G/G	A/A	G/G	A/A	G/G	G/G	A/A	A/A	A/A	A/A	A/A	G/G	G/G	G/G	G/G	A/A
AX-109283496	A/A	A/A	A/A	A/A	G/G	A/G	G/G	G/G	A/A	A/A	A/A	G/G	A/G	A/A	A/A	A/A	G/G	NN	G/G	A/A	A/A	A/A	A/A	A/A	A/A	A/A	A/A	G/G	A/A	G/G	A/G	G/G	A/A	G/G	A/A	G/G	A/A	A/A	G/G	A/A	A/A	A/A	A/A	A/A	A/G	G/G	G/G	A/A	A/A
AX-109283729	G/G	G/G	T/T	T/T	T/T	G/G	G/G	G/G	G/G	T/T	T/T	G/G	T/T	T/T	T/G	G/G	G/G	G/G	T/T	G/G	G/G	T/T	G/G	T/T	T/T	T/T	T/T	G/G	G/G	T/T	G/G	G/G	T/T	G/G	T/T	G/G	T/T	G/G	G/G	G/G	G/G	G/G	G/G	T/T	T/G	G/G	G/G	G/G	T/T
AX-109283947	T/T	T/T	T/T	T/T	T/T	NN	C/C	T/T	T/T	T/T	T/T	C/C	T/T	T/T	T/T	T/T	C/C	C/C	T/T	C/C	C/C	C/C	C/C	C/C	C/C	C/C	C/C	C/C	T/T	C/C	C/C	C/C	C/C	C/C	T/T	T/T	C/C	T/T	C/C	C/C	C/C	C/C	T/T	T/T	T/T	C/C	T/T	T/T	C/C
AX-109283948	C/C	C/C	C/C	C/C	C/C	C/C	C/C	C/C	C/C	C/C	C/C	C/C	C/C	C/C	C/C	C/C	C/C	C/C	C/C	C/C	T/T	C/C	C/C	C/C	C/C	C/C	C/C	C/C	T/T	C/C	C/C	C/C	C/C	C/C	C/C	C/C	C/C	C/C	C/C	C/C	C/C	C/C	C/C	T/C	C/C	C/C	C/C	C/C	C/C
AX-109283973	G/G	C/C	G/G	G/G	G/G	NN	C/C	C/C	C/C	C/C	C/C	C/C	C/C	C/C	C/C	C/C	G/G	G/G	C/C	C/C	C/C	NN	G/G	C/C	NN	C/C	C/C	C/C	G/G	C/C	C/G	G/G	C/C	C/C	G/G	G/G	G/G	C/C	C/C	G/G	G/G	C/C	C/C	C/C	C/C	C/C	G/G	G/G	G/G
AX-109284216	G/G	A/A	G/G	A/A	G/G	G/G	G/G	A/A	A/A	A/A	A/G	A/A	G/G	G/G	A/A	A/A	G/G	A/A	A/A	A/A	A/A	A/A	G/G	G/G	A/A	G/G	G/G	A/A	G/G	A/A	A/A	A/A	G/G	A/A	A/A	A/A	A/A	A/A	G/G	A/A	G/G	A/A	A/A	A/A	A/A	G/G	A/A	G/G	A/A
AX-109284403	G/G	G/G	A/A	A/A	A/A	A/A	A/A	G/G	G/G	A/A	A/A	G/G	A/G	A/A	G/G	G/G	G/G	A/A	A/A	G/G	G/G	A/A	A/A	G/G	G/G	G/G	G/G	G/G	G/G	A/A	A/G	A/A	A/A	A/A	A/A	A/A	A/A	G/G	G/G	A/A	A/A	A/A	A/A	G/G	A/G	A/A	G/G	G/G	A/A
AX-109284407	C/C	C/C	A/A	C/C	C/C	C/C	C/C	C/C	C/C	C/C	A/C	A/A	C/C	A/A	A/C	C/C	A/A	C/C	A/A	A/A	C/C	C/C	A/C	C/C	A/A	C/C	C/C	C/C	C/C	C/C	A/C	C/C	C/C	C/C	A/A	A/A	A/A	A/A	A/A	A/A	A/A	C/C	C/C	A/A	A/A	A/A	A/A	C/C	NN
AX-109284474	T/T	T/T	C/C	T/T	C/C	T/T	T/T	T/T	C/C	C/C	T/T	C/C	T/C	C/C	T/C	T/T	T/T	T/T	C/C	T/T	C/C	T/T	C/C	T/T	T/T	T/T	C/C	T/T	T/T	T/T	T/T	T/T	C/C	T/T	C/C	T/T	C/C	C/C	C/C	C/C	C/C	C/C	C/C	C/C	C/C	C/C	T/T	C/C	C/C
AX-109284590	A/A	G/G	A/A	A/A	A/A	A/G	A/A	A/A	G/G	A/A	A/A	G/G	G/G	G/G	G/G	G/G	G/G	A/A	G/G	A/A	A/A	G/G	A/A	G/G	G/G	A/A	G/G	A/A	A/A	G/G	A/G	G/G	A/A	G/G	A/A	G/G	A/A	A/A	G/G	A/A	A/A	G/G	G/G	G/G	A/G	A/A	G/G	A/A	A/A
AX-109284675	T/T	T/T	C/C	T/T	T/T	T/T	T/T	T/T	T/T	T/T	C/C	C/C	T/T	C/C	T/C	T/T	C/C	T/T	C/C	C/C	T/T	T/T	NN	T/T	C/C	T/T	T/T	T/T	T/T	T/T	T/C	T/T	T/T	T/T	C/C	C/C	C/C	C/C	C/C	C/C	C/C	T/T	T/T	C/C	C/C	C/C	C/C	T/T	C/C
AX-109284864	A/A	A/A	A/A	A/A	A/A	A/A	A/A	A/A	A/A	A/A	A/A	A/A	A/A	A/A	A/A	A/A	A/A	A/A	A/A	A/A	A/A	A/A	A/A	A/A	G/G	A/A	A/A	A/A	A/A	A/A	A/A	A/A	A/A	A/A	A/A	A/A	A/A	A/A	A/A	A/A	A/A	A/A	A/A	A/A	A/A	A/A	A/A	A/A	A/A
AX-109284877	T/T	C/C	T/T	T/T	C/C	T/T	T/T	T/T	C/C	C/C	T/C	T/T	T/T	T/T	C/C	C/C	T/T	T/T	C/C	T/T	T/T	T/T	T/T	C/C	C/C	T/T	T/T	T/T	T/T	T/T	T/T	T/T	T/T	T/T	T/T	T/T	T/T	C/C	T/T	C/C	C/C	C/C	T/T	C/C	T/T	C/C	T/T	T/T	T/T
AX-109284908	T/T	T/T	C/C	T/T	T/T	T/T	T/T	C/C	C/C	T/T	T/T	C/C	T/T	T/T	T/T	T/T	T/T	T/T	T/T	C/C	T/T	C/C	C/C	T/T	T/T	T/T	C/C	T/T	C/C	C/C	NN	C/C	C/C	C/C	T/T	C/C	T/T	T/T	C/C	T/T	T/T	C/C	T/T	T/T	C/C	C/C	C/C	C/C	T/T
AX-109285445	C/C	C/C	A/A	A/A	C/C	A/C	A/A	C/C	C/C	A/A	C/C	A/A	A/A	C/C	A/A	C/C	A/A	C/C	A/A	A/A	A/A	C/C	C/C	C/C	A/A	A/A	C/C	A/A	C/C	A/A	A/A	A/A	C/C	A/A	A/A	A/A	A/A	C/C	C/C	C/C	C/C	C/C	A/A	A/A	A/C	C/C	A/A	A/A	C/C
AX-109285544	T/T	T/T	T/T	T/T	T/T	T/T	T/T	C/C	T/T	C/C	C/C	C/C	C/C	T/T	C/C	C/C	C/C	C/C	T/T	C/C	T/T	T/T	NN	T/T	T/T	T/T	C/C	C/C	T/T	C/C	T/C	NN	C/C	T/T	C/C	T/T	NN	C/C	C/C	C/C	C/C	C/C	T/T	C/C	T/T	T/T	T/T	T/T	T/T
AX-109285613	A/A	C/C	C/C	C/C	A/A	C/C	C/C	A/A	A/A	A/A	A/C	C/C	C/C	C/C	C/C	C/C	A/A	A/A	C/C	C/C	C/C	C/C	NN	C/C	A/A	C/C	C/C	A/A	A/A	C/C	A/C	C/C	A/A	C/C	A/A	A/A	A/A	C/C	C/C	A/A	C/C	A/A	A/A	C/C	C/C	A/A	A/A	C/C	C/C
AX-109285688	A/A	G/G	A/A	G/G	A/A	G/G	G/G	G/G	A/A	G/G	A/A	A/A	G/G	G/G	A/G	A/A	A/A	G/G	G/G	A/A	A/A	G/G	A/A	G/G	A/A	A/A	A/A	A/A	G/G	A/A	A/G	A/A	A/A	A/A	G/G	A/A	G/G	A/A	A/A	A/A	G/G	A/A	G/G	A/A	A/G	G/G	A/A	A/A	A/A
AX-109285802	G/G	A/A	A/A	A/A	A/A	A/A	G/G	G/G	A/A	A/A	A/A	A/A	G/G	G/G	G/G	G/G	A/A	A/A	G/G	G/G	G/G	A/A	G/G	A/A	G/G	A/A	G/G	A/A	A/A	A/A	A/A	A/A	G/G	G/G	G/G	A/A	G/G	G/G	A/A	A/A	G/G	G/G	A/A	G/G	G/G	G/G	A/A	A/A	G/G
AX-109285828	G/G	A/A	G/G	G/G	G/G	G/G	A/A	G/G	A/A	G/G	A/G	G/G	G/G	G/G	A/A	A/A	G/G	G/G	A/A	A/A	G/G	G/G	A/G	G/G	G/G	A/A	A/A	A/A	G/G	A/A	G/G	G/G	A/A	A/A	A/A	A/A	A/A	A/A	A/A	A/A	G/G	A/A	A/A	G/G	G/G	G/G	A/A	G/G	G/G
AX-109285836	T/T	T/T	T/T	T/T	T/T	T/T	T/T	T/T	T/T	T/T	T/T	T/T	T/T	T/T	T/T	T/T	T/T	T/T	T/T	T/T	T/T	T/T	T/T	T/T	T/T	T/T	T/T	T/T	T/T	T/T	T/T	T/T	T/T	T/T	T/T	T/T	T/T	T/T	T/T	T/T	T/T	T/T	T/T	T/T	T/T	T/T	T/T	T/T	T/T
AX-109285911	A/A	G/G	A/A	A/A	A/A	A/G	A/A	A/A	G/G	A/A	G/G	G/G	G/G	G/G	G/G	A/A	G/G	A/A	G/G	A/A	G/G	G/G	A/A	G/G	G/G	A/A	G/G	G/G	A/A	A/A	A/G	G/G	G/G	G/G	A/A	G/G	A/A	A/A	A/A	A/A	A/A	A/A	G/G	G/G	G/G	A/A	G/G	G/G	A/A
AX-109286062	G/G	A/A	G/G	A/A	A/A	A/A	A/A	A/A	G/G	G/G	G/G	A/A	G/G	G/G	G/G	A/A	G/G	A/A	A/A	A/A	G/G	A/A	NN	G/G	A/A	A/A	A/A	A/A	A/A	A/A	A/G	G/G	G/G	A/A	A/A	A/A	A/A	G/G	A/A	A/A	A/A	G/G	G/G	A/A	A/A	A/A	A/A	A/A	A/A
AX-109286125	T/T	T/T	C/C	C/C	T/T	C/C	C/C	C/C	T/T	T/T	T/T	T/T	T/T	T/T	T/T	T/T	T/T	C/C	C/C	C/C	C/C	C/C	T/T	T/T	C/C	C/C	T/T	C/C	C/C	C/C	T/C	C/C	C/C	T/T	T/T	C/C	T/T	C/C	C/C	T/T	C/C	T/T	C/C	T/T	T/C	T/T	C/C	C/C	C/C
AX-109286395	A/A	A/A	A/A	G/G	G/G	NN	G/G	A/A	A/A	G/G	A/A	G/G	G/G	A/A	A/A	A/A	G/G	A/A	G/G	G/G	G/G	G/G	A/A	G/G	A/A	G/G	A/A	G/G	G/G	NN	NN	G/G	A/A	G/G	G/G	G/G	G/G	A/G	A/A	G/G	A/A	A/A	A/A	G/G	A/G	G/G	G/G	A/A	A/A
AX-109286470	A/A	A/A	G/G	A/A	G/G	A/A	A/A	A/A	G/G	G/G	A/A	G/G	A/G	G/G	NN	A/A	A/A	A/A	G/G	A/A	G/G	A/A	G/G	A/A	A/A	A/A	G/G	A/A	G/G	A/A	A/A	A/A	G/G	A/A	G/G	A/A	G/G	G/G	G/G	G/G	G/G	G/G	G/G	G/G	G/G	G/G	A/A	G/G	G/G
AX-109286507	T/T	C/C	T/T	C/C	T/T	T/T	T/T	C/C	T/T	T/T	T/C	C/C	T/C	C/C	T/T	T/T	T/T	C/C	T/T	C/C	T/T	C/C	C/C	T/T	T/T	C/C	C/C	C/C	T/T	C/C	C/C	C/C	T/T	T/T	C/C	T/T	C/C	T/T	C/C	C/C	C/C	C/C	T/T	T/T	C/C	C/C	T/T	T/T	T/T
AX-109286529	G/G	G/G	G/G	G/G	G/G	G/G	G/G	G/G	G/G	G/G	G/G	G/G	G/G	G/G	G/G	G/G	G/G	G/G	G/G	G/G	T/T	G/G	G/G	G/G	G/G	G/G	G/G	G/G	T/T	G/G	G/G	G/G	G/G	G/G	G/G	G/G	G/G	G/G	G/G	G/G	G/G	G/G	G/G	T/G	G/G	G/G	G/G	G/G	G/G
AX-109287018	T/T	T/T	T/T	T/T	C/C	C/C	C/C	C/C	C/C	C/C	T/C	T/T	C/C	T/T	C/C	T/T	T/C	C/C	T/T	C/C	T/T	C/C	C/C	C/C	T/T	T/T	T/T	C/C	C/C	T/T	C/C	C/C	C/C	T/T	T/T	T/T	T/T	T/T	C/C	T/T	T/T	C/C	C/C	C/C	T/T	T/T	T/T	C/C	C/C
AX-109287109	C/C	A/A	C/C	C/C	C/C	A/C	A/A	C/C	C/C	C/C	C/C	C/C	A/C	C/C	A/A	A/A	C/C	A/A	A/A	C/C	A/A	C/C	C/C	C/C	C/C	C/C	C/C	C/C	C/C	C/C	C/C	C/C	A/A	C/C	C/C	C/C	C/C	A/A	C/C	C/C	C/C	C/C	C/C	C/C	C/C	C/C	C/C	C/C	C/C
AX-109287163	A/A	T/T	A/A	T/T	T/T	T/T	T/T	A/A	T/T	T/T	A/A	A/A	T/T	A/A	A/A	A/A	T/T	A/A	T/T	A/A	A/A	A/A	T/T	T/T	T/T	A/A	T/T	T/T	T/T	T/T	A/A	A/A	A/A	A/A	A/A	T/T	A/A	T/T	T/T	T/T	A/A	T/T	T/T	T/T	A/A	A/A	T/T	A/A	T/T
AX-109287224	A/A	A/A	A/A	A/A	A/A	A/A	A/A	A/A	A/A	A/A	A/A	A/A	A/A	A/A	A/A	A/A	A/A	A/A	A/A	A/A	A/A	A/A	A/A	A/A	A/A	A/A	A/A	A/A	A/A	A/A	A/A	A/A	A/A	A/A	A/A	A/A	A/A	A/A	A/A	A/A	A/A	A/A	A/A	A/A	A/A	A/A	A/A	A/A	A/A
AX-109287290	G/G	G/G	G/G	G/G	G/G	NN	A/A	G/G	G/G	G/G	G/G	A/A	G/G	G/G	G/G	G/G	A/A	A/A	G/G	A/A	A/A	A/A	NN	A/A	A/A	A/A	A/A	A/A	G/G	A/A	A/A	A/A	A/A	A/A	G/G	G/G	A/A	G/G	A/A	A/A	A/A	A/A	G/G	G/G	G/G	A/A	G/G	G/G	A/A
AX-109287375	A/A	G/G	G/G	G/G	A/A	G/G	G/G	G/G	A/A	G/G	A/G	A/A	A/A	G/G	A/A	A/A	A/A	G/G	G/G	G/G	A/A	G/G	A/A	A/A	G/G	G/G	G/G	G/G	G/G	G/G	G/G	G/G	A/A	G/G	A/A	A/A	A/A	G/G	G/G	A/A	G/G	A/A	G/G	A/A	A/G	G/G	A/A	G/G	G/G
AX-109287384	G/G	T/T	G/G	T/T	T/T	T/T	T/T	T/T	T/T	G/G	G/G	T/T	T/T	G/G	G/G	G/G	T/T	G/G	T/T	G/G	T/T	G/G	G/G	T/T	G/G	T/T	G/G	T/T	G/G	T/T	T/G	T/T	G/G	G/G	T/T	T/T	T/T	T/T	T/T	G/G	G/G	G/G	G/G	G/G	G/G	G/G	T/T	T/T	G/G
AX-109287515	G/G	A/A	G/G	G/G	G/G	NN	G/G	G/G	A/A	G/G	G/G	A/A	A/A	A/A	A/A	A/A	A/A	G/G	A/A	G/G	G/G	A/A	G/G	A/A	A/A	G/G	A/A	A/A	G/G	A/A	A/G	A/A	G/G	A/A	G/G	A/A	G/G	G/G	A/A	G/G	G/G	A/A	A/A	G/G	A/G	G/G	A/A	G/G	G/G
AX-109287670	A/A	G/G	A/A	A/A	A/A	NN	G/G	A/A	A/A	A/A	A/A	A/A	A/G	A/A	G/G	G/G	A/A	G/G	G/G	A/A	G/G	A/A	A/A	A/A	A/A	A/A	A/A	A/A	A/A	A/A	A/A	A/A	G/G	A/A	A/A	A/A	A/A	G/G	A/A	A/A	A/A	A/A	A/A	A/A	A/A	A/A	A/A	A/A	A/A
AX-109287845	T/T	T/T	C/C	T/T	C/C	T/T	T/T	T/T	C/C	C/C	T/T	C/C	T/C	C/C	NN	T/T	T/T	T/T	C/C	T/T	C/C	T/T	C/C	T/T	T/T	T/T	C/C	T/T	C/C	T/T	T/T	T/T	C/C	T/T	C/C	T/T	C/C	C/C	C/C	C/C	C/C	C/C	C/C	C/C	C/C	C/C	T/T	C/C	C/C
AX-109287966	T/T	C/C	T/T	C/C	T/T	C/C	T/T	T/T	C/C	T/T	T/T	C/C	C/C	T/T	T/C	C/C	T/T	T/T	C/C	T/T	T/T	T/T	C/C	C/C	T/T	C/C	C/C	C/C	C/C	T/T	T/T	T/T	T/T	T/T	C/C	C/C	C/C	C/C	T/T	C/C	C/C	T/T	T/T	T/T	T/T	T/T	T/T	C/C	T/T
AX-109288673	A/A	G/G	G/G	G/G	A/A	G/G	G/G	G/G	A/A	A/A	A/G	A/A	G/G	G/G	G/G	G/G	A/A	A/A	G/G	G/G	A/A	G/G	A/A	G/G	A/A	G/G	G/G	A/A	A/A	G/G	A/G	G/G	A/A	G/G	A/A	A/A	A/A	G/G	A/A	A/A	G/G	A/A	A/A	G/G	G/G	A/A	A/A	G/G	G/G
AX-109288749	A/A	C/C	C/C	C/C	A/A	NN	C/C	A/A	C/C	A/A	C/C	C/C	A/A	A/A	A/A	A/A	A/A	C/C	A/A	C/C	C/C	A/A	A/A	A/A	A/A	A/A	C/C	A/A	A/A	A/A	A/C	A/A	A/A	C/C	A/A	C/C	A/A	A/A	A/A	A/A	C/C	C/C	C/C	C/C	C/C	C/C	C/C	A/A	C/C
AX-109288984	C/C	A/C	A/A	C/C	A/A	A/A	A/A	C/C	A/A	A/A	A/A	A/A	A/A	A/C	C/C	A/A	A/A	C/C	A/A	C/C	A/A	A/A	NN	C/C	A/A	C/C	A/A	C/C	C/C	A/A	A/C	C/C	C/C	C/C	C/C	C/C	C/C	C/C	A/A	A/A	A/A	A/A	C/C	C/C	C/C	C/C	C/C	C/C	C/C
AX-109289066	A/A	T/T	A/A	A/A	T/T	A/A	A/A	A/A	T/T	T/T	NN	A/A	T/T	NN	T/T	T/T	A/A	A/A	T/T	A/A	A/A	A/A	A/A	T/T	T/T	A/A	A/A	T/T	T/T	A/A	A/A	A/A	A/A	A/A	A/A	A/A	A/A	T/T	A/A	T/T	T/T	T/T	A/A	T/T	NN	T/T	A/A	A/A	T/T
AX-109289200	T/T	C/C	C/C	C/C	T/T	C/C	C/C	T/T	T/T	T/T	T/C	T/T	C/C	C/C	C/C	C/C	T/T	T/T	C/C	C/C	T/T	C/C	NN	C/C	T/T	C/C	C/C	T/T	T/T	C/C	T/C	C/C	T/T	C/C	T/T	T/T	T/T	C/C	C/C	T/T	C/C	T/T	T/T	C/C	C/C	T/T	T/T	C/C	C/C
AX-109289388	C/C	C/C	T/T	C/C	T/T	T/C	T/T	T/T	C/C	T/T	T/T	C/C	C/C	T/T	C/C	C/C	T/T	T/T	C/C	T/T	T/T	T/T	NN	C/C	T/T	C/C	C/C	T/T	C/C	T/T	T/T	T/T	T/T	T/T	C/C	C/C	C/C	C/C	T/T	C/C	C/C	T/T	T/T	T/T	T/T	T/T	C/C	C/C	T/T
AX-109289597	C/C	C/C	T/T	T/T	C/C	T/T	T/T	T/T	C/C	C/C	C/C	C/C	T/T	C/C	C/C	T/T	C/C	T/T	C/C	T/T	T/T	T/T	C/C	C/C	T/T	T/T	C/C	C/C	T/T	T/T	T/T	T/T	T/T	C/C	C/C	C/C	C/C	T/T	T/T	C/C	T/T	C/C	T/T	C/C	C/C	C/C	C/C	C/C	T/T
AX-109289838	T/T	C/C	NN	C/C	C/C	T/C	T/T	C/C	T/T	C/C	T/C	T/T	T/T	T/T	C/C	C/C	T/T	C/C	C/C	C/C	T/T	C/C	T/T	T/T	C/C	T/T	T/T	T/C	T/T	C/C	T/C	T/T	T/T	C/C	C/C	C/C	C/C	C/C	T/T	C/C	C/C	C/C	C/C	C/C	C/C	C/C	C/C	T/T	C/C
AX-109289850	C/C	C/C	C/C	C/C	G/G	G/G	G/G	C/C	G/G	G/G	G/G	C/C	C/C	C/G	C/C	C/C	C/C	G/G	C/G	C/C	C/C	C/C	G/G	C/C	C/G	NN	C/C	C/C	C/C	G/G	C/G	G/G	C/C	C/C	G/G	G/G	G/G	C/G	G/G	C/G	C/G	C/G	G/G	G/G	C/G	G/G	G/G	G/G	C/C
AX-109290092	G/G	G/G	A/A	G/G	A/A	G/G	G/G	G/G	A/A	A/A	G/G	A/A	A/G	A/A	A/G	G/G	G/G	G/G	A/A	G/G	A/A	G/G	A/A	G/G	G/G	G/G	A/A	G/G	A/A	G/G	G/G	G/G	A/A	G/G	A/A	G/G	A/A	A/A	A/A	A/A	A/A	A/A	A/A	A/A	A/A	A/A	G/G	A/A	A/A
AX-109290256	T/T	G/G	T/T	G/G	G/G	NN	T/T	G/G	T/T	G/G	T/G	T/T	T/T	T/T	G/G	G/G	T/T	G/G	G/G	G/G	T/T	G/G	T/T	T/T	G/G	T/T	T/T	T/T	T/T	G/G	T/G	T/T	T/T	G/G	G/G	G/G	G/G	G/G	T/T	G/G	G/G	G/G	G/G	G/G	G/G	G/G	G/G	T/T	G/G
AX-109290299	A/A	A/A	A/A	A/A	A/A	A/C	C/C	A/A	A/A	A/A	A/A	C/C	A/A	C/C	C/C	C/C	C/C	C/C	A/A	C/C	C/C	C/C	C/C	C/C	C/C	C/C	A/A	C/C	A/A	C/C	C/C	C/C	C/C	C/C	C/C	A/A	C/C	A/A	C/C	A/A	C/C	C/C	A/A	A/A	C/C	C/C	A/A	A/A	C/C
AX-109290316	G/G	G/G	A/A	A/A	G/G	A/G	A/A	G/G	G/G	A/A	G/G	A/A	A/A	G/G	A/A	G/G	A/A	G/G	A/A	A/A	G/G	G/G	G/G	G/G	A/A	A/A	G/G	A/A	G/G	A/A	A/A	A/A	G/G	A/A	A/A	A/A	A/A	G/G	G/G	G/G	G/G	G/G	A/A	A/A	A/G	G/G	A/A	A/A	G/G
AX-109290547	T/T	C/C	C/C	C/C	T/T	C/C	T/T	T/T	C/C	T/T	T/T	T/T	T/T	C/C	C/C	T/T	C/C	C/C	T/T	T/T	C/C	T/T	C/C	T/T	T/T	C/C	T/T	C/C	T/T	C/C	T/C	C/C	T/T	C/C	C/C	T/T	C/C	T/T	C/C	C/C	C/C	T/T	T/T	C/C	C/C	C/C	T/T	T/T	T/T
AX-109290678	G/G	A/A	G/G	A/A	A/A	G/G	G/G	A/A	G/G	A/A	A/A	G/G	A/A	A/A	G/G	G/G	A/A	A/A	A/A	G/G	G/G	G/G	NN	A/A	G/G	G/G	G/G	G/G	A/A	G/G	A/A	A/A	A/A	G/G	A/A	A/A	A/A	G/G	G/G	A/A	G/G	A/A	A/A	G/G	A/A	G/G	A/A	A/A	G/G
AX-109290850	A/A	A/A	T/T	T/T	A/A	T/T	A/A	A/A	A/A	T/T	A/A	A/A	T/T	A/A	T/T	A/A	T/T	A/A	T/T	T/T	A/A	A/A	A/A	A/A	T/T	T/T	A/A	A/A	A/A	T/T	A/T	T/T	T/T	A/A	A/A	T/T	A/A	A/A	A/A	A/A	A/A	A/A	T/T	A/A	T/T	T/T	T/T	T/T	A/A
AX-109290962	A/A	G/G	G/G	G/G	A/A	G/G	A/A	A/A	G/G	A/A	G/G	G/G	A/A	G/G	NN	A/A	G/G	A/A	G/G	A/A	A/A	G/G	G/G	G/G	G/G	A/A	G/G	G/G	G/G	A/A	A/G	G/G	G/G	G/G	A/A	G/G	A/A	A/A	A/A	A/A	A/A	A/A	G/G	G/G	NN	G/G	G/G	G/G	A/A
AX-109291341	A/A	G/G	A/A	A/A	A/A	A/G	A/A	A/A	G/G	A/A	G/G	G/G	G/G	G/G	G/G	A/A	G/G	A/A	G/G	A/A	A/A	G/G	A/A	G/G	G/G	A/A	G/G	G/G	A/A	G/G	A/G	G/G	G/G	G/G	A/A	G/G	A/A	A/A	G/G	A/A	A/A	G/G	G/G	A/A	G/G	A/A	G/G	G/G	A/A
AX-109291570	A/A	A/A	A/A	A/A	A/A	A/A	G/G	A/A	G/G	A/A	A/A	A/A	G/G	G/G	A/A	A/A	G/G	A/A	G/G	G/G	A/A	G/G	NN	A/A	A/A	A/A	A/A	A/A	A/A	A/A	A/A	A/A	A/A	A/A	G/G	A/A	G/G	G/G	A/A	A/A	A/A	G/G	A/A	A/A	A/A	A/A	A/A	A/A	G/G
[truncated: 17,702 more rows]
[truncated: 151 more columns]

## Sheet: Chi-square test 
Chi-square test of molecular markers after filtering
AX-108725291
AX-108725314
AX-108725664
AX-108725990
AX-108726091
AX-108726119
AX-108726715
AX-108726742
AX-108726877
AX-108726887
AX-108726910
[truncated: 15,811 more rows]

## Sheet: map
Chromsome	Linkage group	SNP	Genetic distance
[truncated: 15,576 more rows]

[truncated: 2 more sheets: bin map, position]
