# Supplementary material for: Utilization of a Wheat50K SNP Microarray-Derived High-Density Genetic Map for QTL Mapping of Plant Height and Grain Traits in Wheat
Source: Plants (Basel). 2021 Jun 8;10(6):1167. doi: 10.3390/plants10061167 (PMC8229693; doi:10.3390/plants10061167)
Supplement: Supplementary file 1 [file plants-10-01167-s001.zip › sup/Supplementary Table 5 KASP_AX-109316968 and KASP_AX-109333198 markers genotyping results..xlsx]

## Sheet: Primer sequences
Marker	A	B	common
AX-109316968_chr4B_25888344	GAAGGTGACCAAGTTCATGCTaggacagtttaatgctGCgA	GAAGGTCGGAGTCAACGGATTaggacagtttaatgctGCgG	cccagaaacatcttggcagA
AX-108931731_chr4B_25889648	GAAGGTGACCAAGTTCATGCTcgtctggttttatatcggccC	GAAGGTCGGAGTCAACGGATTcgtctggttttatatcggccT	cccaaactagctctaacccca

## Sheet: Marker genotyping
KASP_AX-109316968	B	A	A	A	B	A	A	B	B	B	A	A	A	A	A	A	B	B	A	A	A	A	B	A	B	A	A	B	B	A	H	A	B	A	B	B	B	A	A	B	A	B	B	A	A	B	B	A	A
KASP_AX-109333198	B	A	A	A	B	A	A	B	B	B	A	A	A	A	A	A	B	B	A	A	A	A	B	A	B	A	A	B	B	A	H	A	B	A	B	B	B	A	A	B	A	B	B	A	A	B	B	A	A
[truncated: 149 more columns]
